# Supplementary material for: RNA-Seq Reveals that Light and Darkness Are Different Stimuli in Freshwater Heterotrophic Actinobacteria
Source: Front Microbiol. 2021 Nov 1;12:739005. doi: 10.3389/fmicb.2021.739005 (PMC8591293; doi:10.3389/fmicb.2021.739005)
Supplement: Supplementary file 3 [file Table_2.xlsx]

## Sheet: Sheet1
PROJECT INFORMATION
Scientific Program: Microbial
Organism Name: Aurantimicrobium sp. Mo1
Principal Investigator: Julia Maresca
Proposal ID: 503347
Sequencing Project ID: 1167273
Final Deliverable Project ID: 1167270
Proposal Name: Light-induced gene expression in cosmopolitan freshwater Actinobacteria
Library Name	Sample Name	Sample ID	Sampling Time (Hours through the light/dark cycle)	Sampling Time (Light or Dark)	Sample Information Merged: L/D_timepoint_replicate	Raw Reads	Quality Filtered Reads	Total Fragments	Mapped Fragments	Fragments Assigned to Genes	Sequencer Type	Run Type	Included in Analyses
CNCHZ	MX4	164229	12.25	Dark	#N/A	23537238	20802236	10401118	10340229	7899323	HiSeq-2500 1TB	2x151	Removed due to PCA
CNCNG	MY1	164233	0.25	Light	L_t1_2	23912892	13028218	6514109	6421477	4543488	HiSeq-2500 1TB	2x151	TRUE
CNCNB	MX6	164231	18	Dark	#N/A	23933930	17702182	8851091	8799518	6284869	HiSeq-2500 1TB	2x151	Removed due to PCA
CNCHY	MX3	164228	6	Light	#N/A	16938524	14419956	7209978	7173573	5603342	HiSeq-2500 1TB	2x151	Removed due to PCA
CNCNA	MX5	164230	13	Dark	#N/A	20080288	17891404	8945702	8892119	6918037	HiSeq-2500 1TB	2x151	Removed due to PCA
CNCNW	MZ2	164241	1	Light	L_t2_3	34160484	32336932	16168466	15523899	12059277	HiSeq-2500 1TB	2x151	TRUE
CNCNT	MZ0	164239	-0.083	Dark	D_t0_3	23222224	19360406	9680203	9234710	6956202	HiSeq-2500 1TB	2x151	TRUE
CNCOA	MZ6	164245	18	Dark	D_t6_3	27827978	23707242	11853621	11474394	8379342	HiSeq-2500 1TB	2x151	TRUE
CNCNY	MZ4	164243	12.25	Dark	D_t4_3	24820842	22949684	11474842	10807434	7659269	HiSeq-2500 1TB	2x151	TRUE
CNCHG	MW0	164218	-0.083	Dark	D_t0_1	19213060	17634596	8817298	8729598	6865874	HiSeq-2500 1TB	2x151	TRUE
CNCNP	MY5	164237	13	Dark	D_t5_2	31018470	28270838	14135419	13735237	10393556	HiSeq-2500 1TB	2x151	TRUE
CNCNN	MY3	164235	6	Light	L_t3_2	28551170	20627584	10313792	10280103	7706599	HiSeq-2500 1TB	2x151	TRUE
CNCHH	MW1	164219	0.25	Light	L_t1_1	27574486	23214478	11607239	11523543	8842139	HiSeq-2500 1TB	2x151	TRUE
CNCHO	MW3	164221	6	Light	L_t3_1	27753616	25591988	12795994	12723663	9975555	HiSeq-2500 1TB	2x151	TRUE
CNCHS	MW5	164223	13	Dark	D_t5_1	27346598	25565684	12782842	12561037	9536641	HiSeq-2500 1TB	2x151	TRUE
CNCHN	MW2	164220	1	Light	L_t2_1	14419498	11148764	5574382	5498094	4164371	HiSeq-2500 1TB	2x151	TRUE
CNCNX	MZ3	164242	6	Light	L_t3_3	18943598	7766636	3883318	3800635	2459643	HiSeq-2500 1TB	2x151	TRUE
CNCHP	MW4	164222	12.25	Dark	D_t4_1	21043766	18427228	9213614	9068974	6865369	HiSeq-2500 1TB	2x151	TRUE
CNCNH	MY2	164234	1	Light	L_t2_2	18419162	17267664	8633832	8460136	6387915	HiSeq-2500 1TB	2x151	TRUE
CNCNC	MY0	164232	-0.083	Dark	D_t0_2	17947434	15973648	7986824	7918009	6288247	HiSeq-2500 1TB	2x151	TRUE
CNCNS	MY6	164238	18	Dark	D_t6_2	19718160	18423886	9211943	8876721	6443096	HiSeq-2500 1TB	2x151	TRUE
CNCNO	MY4	164236	12.25	Dark	D_t4_2	18874052	17037474	8518737	8401750	6395484	HiSeq-2500 1TB	2x151	TRUE
CNCHT	MW6	164224	18	Dark	D_t6_1	19463304	11698462	5849231	5721516	3832211	HiSeq-2500 1TB	2x151	TRUE
CNCNU	MZ1	164240	0.25	Light	L_t1_3	18477722	14219922	7109961	6536404	4898958	HiSeq-2500 1TB	2x151	TRUE
	MX0		-0.083	Dark	#N/A						HiSeq-2500 1TB	2x151	Removed by JGI
	MX1		0.25	Light	#N/A						HiSeq-2500 1TB	2x151	Removed by JGI
	MZ5		13	Dark	#N/A						HiSeq-2500 1TB	2x151	Removed by JGI
	MX2		1	Light	#N/A						HiSeq-2500 1TB	2x151	Removed by JGI
			*Note that the first time point was taken 5 minutes before the light turned on (-0.083 hours)
