# Supplementary material for: RNA-Seq Reveals that Light and Darkness Are Different Stimuli in Freshwater Heterotrophic Actinobacteria
Source: Front Microbiol. 2021 Nov 1;12:739005. doi: 10.3389/fmicb.2021.739005 (PMC8591293; doi:10.3389/fmicb.2021.739005)
Supplement: Supplementary file 4 [file Table_3.XLSX]

## Sheet: Sheet1
For each gene in Rhodoluna lacicola: Locus tag, annotation, GO-slim term(s) assigned (#N/A indicates that no GO-slim term was assigned to this gene), homolog in Aurantimicrobium sp. strain MWH-Mo1 (#N/A indicates that no homolog exists in that genome), expression group (#N/A indicates that the gene did not group with any other genes), Benjamini and Hochberg-adjusted p-value indicating probability…
Locus tag	Annotation	GO-slim term(s)	Best hit in Aurantimicrobium	Expression group	BH adjusted p-value of Likelihood Ratio Test	D_t0_1	D_t0_2	D_t0_3	D_t0_4	L_t1_1	L_t1_2	L_t1_3	L_t1_4	L_t2_1	L_t2_2	L_t2_3	L_t2_4	L_t3_1	L_t3_2	L_t3_3	L_t3_4	D_t4_1	D_t4_2	D_t4_3	D_t4_4	D_t5_1	D_t5_2	D_t5_3	D_t5_4	D_t6_1	D_t6_2	D_t6_3	D_t6_4
Rhola_00000010	chromosomal replication initiator protein	F:DNA binding; C:cytoplasm; P:DNA metabolic process; P:biosynthetic process; F:ion binding	AURMO_00001	#N/A	0.01806	1664.89	2153	2131.49	2058.57	1760.48	1844.06	1836.63	1778.07	1431.21	1788.59	1867.07	1729.71	1828.56	1982.93	2159.32	1995.47	1949.42	1836.09	2278.84	2008.98	1781.66	2022.37	2311.91	2319.22	2085.94	1992.62	2330.74	2077.26
Rhola_00000020	DNA polymerase-3 subunit beta	F:DNA binding; F:nuclease activity; C:cytoplasm; P:DNA metabolic process; P:biosynthetic process; F:nucleotidyltransferase activity; C:protein-containing complex	#N/A	D	0.001665	11070.4	11082.5	11255.7	11754.2	11383.4	11263.9	10955.1	11891.8	11508.6	11840.1	10097.4	11675.2	12642.4	13527	11937	12662	12649.1	13475.5	13415.7	13459.7	11669.1	14048.8	10838.6	13818.3	12315.5	12374.1	12772.1	11846.9
Rhola_00000030	DNA replication and repair protein RecF	F:DNA binding; C:cytoplasm; P:DNA metabolic process; P:response to stress; P:biosynthetic process; F:ion binding	AURMO_01791	#N/A	0.053849	446.7	663.646	617.517	588.476	501.073	560.613	535.252	563.179	570.277	592.863	650.459	613.352	594.322	674.104	713.985	725.239	534.296	644.548	594.979	623.63	582.273	637.577	845.377	752.121	496.769	619.182	620.982	704.071
Rhola_00000040	Predicted nucleic acid-binding protein, contains Zn-ribbon domain (includes truncated derivatives)		AURMO_01790	D	3.34e-08	387.648	481.052	432.839	452.842	388.415	495.407	428.201	418.118	389.996	538.576	513.259	507.305	553.528	607.243	537.418	605.072	575.714	631.207	524.914	627.194	583.397	580.453	709.894	623.092	500.431	536.673	497.444	574.563
Rhola_00000050	serine/threonine-protein kinase HipA	F:molecular_function	AURMO_00218	I	2.14e-08	1038.17	847.707	1092.68	1090.54	810.46	713.29	925.107	923.7	711.927	635.72	909.981	808.966	776.698	684.179	837.485	801.58	811.798	697.079	822.403	942.573	930.737	801.578	1205.87	1006.87	1170.52	1229.6	1222.2	1589.04
Rhola_00000060	transcriptional regulator, y4mF family	F:DNA binding	#N/A	I	4.11e-05	175.251	124.663	169.288	158.604	149.649	103.375	137.408	140.795	101.178	67.8578	135.547	124.677	118.385	105.329	103.238	123.701	115.971	80.8812	119.455	111.363	110.16	109.641	128.351	173.142	173.32	192.764	199.307	200.429
Rhola_00000070	DNA gyrase subunit B	F:DNA binding; C:chromosome; C:cytoplasm; P:DNA metabolic process; P:biosynthetic process; F:isomerase activity; F:ATPase activity; F:ion binding; P:chromosome organization	AURMO_01789	#N/A	0.01549	12715.2	10536.9	13050.6	13632.3	11854.2	10855.2	12675.1	13815	10930.9	9690.8	10070.1	12642.5	10578.6	9725.96	10542.9	11147.2	10959.3	10572.9	11119.7	11326.9	10851.9	10623.2	9592.29	10670.9	10925.3	13116.7	12414.7	10946.5
Rhola_00000080	DNA gyrase subunit A	F:DNA binding; C:chromosome; C:cytoplasm; P:DNA metabolic process; P:biosynthetic process; F:isomerase activity; F:ATPase activity; F:ion binding; P:chromosome organization	AURMO_01788	#N/A	0.726493	5018.47	4784.85	5700.01	5750.23	5777.47	4816.5	6513.29	6144.84	5704.61	5216.48	6004.55	6685.97	5646.46	5287.5	7026.96	5917.84	5795.8	5253.11	5962.43	6436.76	5690.08	5486.66	5649.84	5837.21	5433.95	5575.55	5975.92	6626.49
Rhola_00000090	Transmembrane protein of unknown function (DUF3566)	C:cellular_component	#N/A	H	0.010516	3057.37	2702.25	2993.32	3048.48	3087.15	2615.4	3034.16	3033.49	2799.88	2520.74	2527.45	2778	3227.58	2624.06	3070.13	2989.31	3590.96	2764.97	3273.53	2918.59	3312.66	3202.63	2864.14	3156.26	3573.81	3171.84	3943.32	3017.74
Rhola_00000120	Glycosyltransferase involved in cell wall bisynthesis	F:molecular_function	#N/A	#N/A	0.042079	11145.6	9508.84	12381.1	13006.6	11090.9	9021.49	10093.1	12687.5	9573.3	8090.79	7622.85	9795	9126.01	9684.75	8301.52	10656.6	9759.52	10396.1	11053.1	10284.6	9713.16	12487.1	8413.36	10981.9	11823.6	12286.5	12455.9	9186.84
Rhola_00000130	Glycosyl transferase family 2.	F:molecular_function	#N/A	H	0.010444	3849.81	3666.55	4114.86	4059.18	3766.45	3443.99	3676.46	4201.45	3489.73	3302.89	3191.13	3633.54	3772.31	4031.8	3716.58	3932.97	4014.81	3948.17	4211.95	4295.03	3674.61	4645.47	3356.95	4499.49	4363.51	4276.59	4506.65	3903.74
Rhola_00000140	Glycosyltransferase, GT2 family	#N/A	#N/A	#N/A	0.793001	2993.56	3494.22	3618.54	3263.97	3346.09	3466.26	3131.62	3349.21	3390.39	3482.18	2919.21	3417.15	3357.96	3932.88	3034.43	3699	3256.86	3743.88	3602.03	3830.87	3142.92	3920.36	3026.56	3956.91	3498.13	3295.24	3607.29	3386.73
Rhola_00000150	lipopolysaccharide transport system permease protein	C:plasma membrane	#N/A	#N/A	0.671876	2484	2859.18	2791.33	2748.78	2700.41	2881.79	2490.92	2698.57	2781.48	2775.03	2800.2	2536.53	2854.03	2903.41	2728.58	2963.16	2942.08	2709.1	2802.6	2883.85	2941.71	2928.98	2410.95	3247.8	2956.2	2792.89	2966.55	2761.81
Rhola_00000160	lipopolysaccharide transport system ATP-binding protein	F:ATPase activity; F:ion binding	AURMO_01174	#N/A	0.211127	1899.19	2026.14	1964.13	1987.47	1815.97	1951.41	1743.96	1841	1661.16	1837.16	1775.33	1826.44	1844.56	1965.53	1734.79	1962.24	1920.43	1816.07	1837.77	1837.04	1761.43	1879.56	1655.1	1925.52	1952.9	2023.29	1849.77	1790.5
Rhola_00000170	dTDP-4-dehydrorhamnose 3,5-epimerase	F:isomerase activity	#N/A	#N/A	0.691315	1499.16	1495.95	1671.72	1327.9	1520.03	1553.02	1533.86	1540.21	1410.98	1500.01	1344.72	1442.38	1498.2	1479.18	1279.38	1523.99	1293.63	1388.32	1463.33	1555.51	1400.6	1458.5	1441.97	1624.45	1432.94	1442.08	1396.8	1468.78
Rhola_00000180	dTDP-4-dehydrorhamnose reductase	P:biosynthetic process; F:oxidoreductase activity; P:cellular nitrogen compound metabolic process; P:small molecule metabolic process	#N/A	#N/A	0.033709	1035.32	1130.77	1227.34	1087.26	1042.5	1069.54	1031.36	1106.09	1135.04	1025.01	1003.38	1088.41	1163.85	1244.71	1145.27	1141.58	1183.18	1154.85	1093.47	1259.73	1131.95	1168.28	1197.95	1301.33	1033.82	1202.59	1115.13	1171.74
Rhola_00000190	glucose-1-phosphate thymidylyltransferase	P:carbohydrate metabolic process; P:biosynthetic process; F:nucleotidyltransferase activity; F:ion binding	AURMO_00445	J	2.04e-06	528.611	651.913	607.899	600.509	632.226	658.422	621.531	541.847	630.984	545.005	670.295	561.045	471.138	577.934	522.946	545.696	375.526	446.931	402.013	375.96	431.646	459.756	644.927	530.455	483.343	489.212	438.146	558.117
Rhola_00000200	dTDP-glucose 4,6-dehydratase	F:lyase activity; P:cellular nitrogen compound metabolic process; P:small molecule metabolic process	AURMO_00421	#N/A	0.07987	2059.2	1888.28	1998.76	1942.63	1730.21	1818.61	1627.33	1646.87	1850.64	1790.02	1572.84	1595.72	1960.54	1926.14	1723.21	1727.57	2033.64	1741.86	1627.58	1779.13	2031.21	1966.17	1737.5	1755.68	1962.67	1800.59	1734.47	1863.47
Rhola_00000210	Glycosyltransferase involved in cell wall bisynthesis	F:molecular_function; C:cellular_component	#N/A	#N/A	0.021079	1484.87	1487.15	1375.47	1471.19	1333.39	1409.88	1213.5	1209.56	1322.67	1506.44	1141.4	1208.79	1491.01	1404.08	1355.61	1287.19	1518.67	1399.99	1193.4	1396.04	1432.08	1373.74	1279.55	1206.48	1177.84	1246.39	1121.72	1119.32
Rhola_00000220	Dolichyl-phosphate-mannose-protein mannosyltransferase	C:cellular_component	#N/A	#N/A	0.035336	1251.52	1809.81	1556.3	1394.62	1491.45	1858.37	1517.88	1458.08	1591.26	1984.3	1643.09	1652.33	1605.39	1990.26	1694.27	1737.46	1663.63	1816.07	1633.32	1591.15	1507.39	1722.93	1760.47	1720.39	1334.08	1404.84	1312.79	1539.7
Rhola_00000230	Glycosyltransferase, GT2 family	F:molecular_function	#N/A	#N/A	0.170157	720.054	753.843	757.95	692.39	771.787	746.688	726.984	664.509	638.342	766.436	671.121	711.517	724.705	730.89	671.532	785.322	643.364	726.263	685.719	653.03	752.008	690.094	953.128	785.206	685.957	599.467	667.102	748.268
Rhola_00000240	L-lysine exporter family protein LysE/ArgO	C:plasma membrane; P:transport	AURMO_01039	#N/A	0.942717	902.925	893.172	742.56	776.614	810.46	793.605	738.967	743.44	739.521	952.866	572.767	781.737	828.692	737.301	687.934	706.154	875.306	866.346	597.276	766.175	831.818	817.241	762.978	639.634	784.822	868.168	634.159	713.321
Rhola_00000250	hypothetical protein	C:cellular_component	#N/A	#N/A	0.048678	441.938	611.581	442.458	446.28	418.682	488.25	448.972	436.251	421.269	490.005	490.117	462.164	405.547	461.615	351.203	398.669	398.996	371.887	412.35	373.287	441.763	394.339	483.299	393.706	450.388	457.815	461.207	404.969
Rhola_00000260	Predicted dehydrogenase	F:oxidoreductase activity	AURMO_01538	#N/A	0.027707	1803.94	1812.74	1967.98	1877	1910.13	1866.32	1963.65	2014.86	1951.82	1900.02	1773.68	1946.1	1818.96	1775.02	1701.98	1814.51	1740.95	1670.99	1773.45	1908.31	1700.73	1646.46	1853.17	1703.85	1686.82	1735.61	1933.77	1749.38
Rhola_00000270	formiminoglutamase	F:hydrolase activity, acting on carbon-nitrogen (but not peptide) bonds; F:ion binding	AURMO_00519	D	6.32e-25	400.03	347.589	319.339	329.241	337.972	307.74	317.955	319.988	342.166	315.717	421.517	348.235	447.941	373.688	456.371	396.549	495.639	470.278	472.078	536.322	698.053	553.734	714.648	641.84	560.239	468.767	523.799	669.124
Rhola_00000280	histidine ammonia-lyase	C:cytoplasm; P:cellular amino acid metabolic process; P:catabolic process; F:lyase activity; P:cellular nitrogen compound metabolic process	AURMO_00522	H	6.69e-13	2544.95	2037.14	2329.64	2219.37	1995.88	1829.74	2082.69	1901.8	2018.05	1774.3	2648.95	1931.77	2573.26	2105.66	2509.56	2342.53	2955.88	2779.98	2487.89	3353.35	3856.71	2604.67	3188.98	3693.34	3349.22	3069.62	3123.03	4120.61
Rhola_00000290	imidazolonepropionase	C:cytoplasm; P:cellular amino acid metabolic process; P:catabolic process; F:hydrolase activity, acting on carbon-nitrogen (but not peptide) bonds; P:cellular nitrogen compound metabolic process; F:ion binding	AURMO_00520	H	4.81e-31	1453.44	1087.5	1494.74	1287.43	1155.16	1004.33	1092.07	914.1	963.952	785.007	1266.2	909.28	1566.19	1241.96	1244.65	1452.6	2193.79	1851.93	1618.39	2210.32	2843.92	2063.83	2303.99	3076.86	2444.79	2116.02	2289.56	2985.88
Rhola_00000300	urocanate hydratase	C:cytoplasm; P:cellular amino acid metabolic process; P:catabolic process; F:lyase activity; P:cellular nitrogen compound metabolic process	AURMO_00521	H	2.85e-10	7683.44	6709.79	7060.09	7035.47	5701.8	6119.03	5765.54	4157.72	5783.71	4358.61	7245.13	4368.7	8000.55	5959.77	6301.4	6636.01	9676.69	8342.43	5993.44	9833.76	12602	9178.53	8237.47	12419.9	9255.53	11454.1	8660.8	13476
Rhola_00000310	transcriptional regulator, IclR family	F:DNA binding; P:biosynthetic process; P:cellular nitrogen compound metabolic process	AURMO_00523	#N/A	0.178453	300.023	349.056	298.178	348.929	277.44	341.139	297.983	393.586	277.78	328.575	404.987	327.456	366.352	295.836	350.238	354.844	331.346	325.192	449.106	359.924	275.399	358.407	670.28	402.528	430.859	305.94	495.797	523.171
Rhola_00000320	hypothetical protein	P:biological_process; F:methyltransferase activity	#N/A	#N/A	0.163476	396.22	461.986	375.127	404.714	369.92	455.647	343.52	399.986	389.996	499.29	370.274	430.636	387.149	429.558	349.274	406.445	331.346	392.732	341.137	351.906	324.859	397.103	663.149	444.435	329.552	310.321	334.375	398.802
Rhola_00000330	peptidyl-prolyl cis-trans isomerase A (cyclophilin A)	P:protein folding; P:cellular protein modification process; F:isomerase activity	AURMO_01774	B	8.1e-06	5399.45	4253.2	5878.92	5002.05	5740.48	4663.82	5655.29	5730.99	5998.95	4830.76	4940.01	5853.36	4636.99	4305.65	4817.47	4955.8	4197.05	4414.28	4519.77	5118.23	4219.79	4217.96	3642.96	4539.2	4087.67	3985.25	4315.57	3841.04
Rhola_00000340	Membrane associated serine protease, rhomboid family	C:cellular_component; F:peptidase activity	#N/A	E	3.38e-06	741.961	961.37	879.145	783.177	865.948	952.644	864.391	882.101	855.416	967.866	843.861	831.178	818.293	1003.83	901.164	841.164	796.611	853.838	748.893	809.829	722.782	909.376	835.077	768.664	654.222	610.419	650.63	661.929
Rhola_00000350	hypothetical protein	0	#N/A	#N/A	0.885518	130.486	165.728	107.729	171.73	112.657	139.954	147.793	148.261	108.537	141.43	111.578	171.251	130.383	161.199	138.938	138.545	120.113	135.08	148.17	146.999	124.773	165.844	157.666	158.806	119.615	140.922	140.009	126.424
Rhola_00000360	Protein of unknown function (DUF3800)	0	#N/A	#N/A	0.083699	176.204	250.059	192.373	220.952	181.597	224.245	184.542	220.792	178.441	230.002	171.086	212.81	195.174	256.452	191.039	204.989	171.196	193.448	186.075	204.907	182.101	240.473	441.307	256.957	178.202	187.653	197.66	234.348
Rhola_00000370	Uncharacterised protein family (UPF0233)	C:plasma membrane; P:cell cycle; P:cell division	#N/A	E	1.52e-06	3044.99	3366.63	3041.42	2776.12	3265.38	2903.26	2845.62	2763.63	2921.29	2692.88	2832.43	2822.42	2923.62	2537.96	2546.22	2802.7	1939.76	2083.73	2707.27	2460.67	2372.93	2217.7	2143.15	2449.36	2177.49	2297.11	2732.65	1960.09
Rhola_00000380	para-aminobenzoate synthetase component 2	F:molecular_function; P:cellular amino acid metabolic process	AURMO_01769	#N/A	0.76005	2807.83	2804.91	2483.54	2778.31	2540.67	2738.65	2631.52	2611.11	2603.04	2714.31	2314.21	2485.65	2779.64	2671.68	2356.15	2631.64	2683.9	2746.62	2462.62	2545.3	2786.59	2616.64	2500.48	2650.07	2635.2	2712.57	2538.28	2349.64
Rhola_00000390	serine/threonine protein kinase	C:cellular_component; P:cellular protein modification process; F:kinase activity; F:ion binding	AURMO_01768	H	2.19e-05	13476.2	13435.7	13952.8	14079.7	13497	13834	13642.5	15108.8	12691.4	12690.1	14546.5	13187.8	13169.5	14254.2	13215.5	13676.3	14575.1	14443.5	14751.6	14013.9	14292.6	15273.3	13301.8	15016	15556.1	15724.1	16911.5	15482.4
Rhola_00000400	serine/threonine protein kinase	C:cellular_component; P:cellular protein modification process; F:kinase activity; F:ion binding	AURMO_01767	C	0.003596	659.097	703.978	792.577	686.92	765.061	782.472	782.106	694.375	748.719	905.723	899.236	824.729	817.493	891.172	905.024	862.37	746.909	858.007	750.041	826.756	795.847	740.769	924.606	820.496	615.164	649.118	658.866	848.996
Rhola_00000410	peptidoglycan glycosyltransferase	F:transferase activity, transferring glycosyl groups; F:ion binding; P:cell division	AURMO_01766	C	0.010656	1215.33	1346.36	1300.44	1245.86	1286.31	1370.92	1235.87	1255.42	1368.66	1516.44	1398.44	1322.72	1363.02	1511.24	1422.18	1319	1380.61	1313.28	1395.56	1331.9	1309.55	1335.96	1459.4	1307.94	1219.34	1117.88	1291.38	1260.13
Rhola_00000420	cell elongation-specific peptidoglycan biosynthesis regulator RodA	C:cellular_component; P:cell division	AURMO_01765	#N/A	0.099606	615.284	737.71	665.611	638.792	680.988	820.641	682.246	605.845	612.588	873.58	862.044	712.234	687.11	850.873	741	777.546	650.267	719.592	692.611	659.266	686.812	708.521	1007.8	748.813	617.605	596.546	551.801	725.655
Rhola_00000430	protein phosphatase	C:cellular_component; P:cellular protein modification process; F:phosphatase activity	AURMO_01764	#N/A	0.096519	1259.14	1291.36	1277.36	1284.15	1252.68	1224.6	1199.12	1197.82	1173.67	1290.01	1190.99	1220.97	1238.24	1187.92	1139.48	1260.33	1119.67	1130.67	1131.38	1151.04	1257.84	1144.32	1235.18	1074.14	1024.05	1244.2	1222.2	1111.1
Rhola_00000440	Forkhead associated (FHA) domain, binds pSer, pThr, pTyr	C:cellular_component	#N/A	E	5.1e-09	460.035	499.385	473.238	496.595	531.339	524.829	448.972	415.985	539.004	527.862	517.391	447.117	425.544	476.269	449.617	465.821	349.294	352.709	349.177	386.651	419.281	388.811	419.123	357.313	393.021	423.497	375.554	375.162
Rhola_00000450	FOG FHA domain	0	AURMO_01762	J	6.04e-05	916.259	948.17	921.467	991.003	960.109	909.703	934.693	810.637	947.396	882.151	997.59	867.721	840.69	813.321	910.813	887.11	817.32	683.738	758.081	761.72	855.423	751.825	851.715	769.766	770.175	835.311	892.764	823.3
Rhola_00000460	hypothetical protein	0.00E+00	#N/A	H	2.49e-05	12472.4	8444.8	12188.8	11574.8	11388.5	8755.1	12352.3	23040.2	9209.06	8049.36	13505.1	11116.3	8801.25	12427.9	16206.5	12577.9	12518	15615.9	17059.1	16524.4	13648.6	13527.3	15452.9	14539.5	22189.8	14288.6	32261.4	26555.3
Rhola_00000470	UPF0176 protein	F:molecular_function	AURMO_01734	I	1.26e-06	22750.3	19404.9	20628.2	21324.1	18154.6	17458.5	18693.1	18437.7	17546.1	15909.4	17108.6	17651.8	18784.7	16644.7	15273.5	16629.6	18948.8	17885.6	16599.7	18262.6	19751.2	18498.9	14823.8	18543.9	21422.1	23293.8	21176	20235.1
Rhola_00000480	putative endopeptidase	F:peptidase activity	AURMO_01741	#N/A	0.037717	3215.48	3054.97	3041.42	3405.07	3603.35	3029.69	3342.53	3432.41	3728.88	3638.61	3566.36	3715.22	3665.92	3110.4	3532.29	3385.15	3717.98	3114.34	3320.63	3558.26	3495.88	3141.82	3398.14	3154.06	3083.14	3181.34	3029.14	3388.79
Rhola_00000490	Acyl-CoA thioesterase FadM	0.00E+00	#N/A	B	3.96e-09	1190.57	1176.23	1246.58	1198.83	1291.36	1304.91	1239.07	1270.35	1388.9	1447.16	1321.58	1413	1353.42	1413.24	1293.86	1330.31	1299.15	1225.72	1284.14	1265.97	1280.33	1287.13	1155.95	1217.51	1158.31	1090.14	1148.08	1154.27
Rhola_00000500	thiamine biosynthesis lipoprotein	P:cellular protein modification process; F:ion binding	#N/A	H	0.012959	315.262	302.124	382.822	325.959	233.722	260.824	335.531	500.248	229.95	251.431	494.249	328.889	254.367	390.174	539.348	384.532	381.048	442.762	455.997	428.523	394.551	461.598	765.355	426.79	515.078	351.94	788.992	652.678
Rhola_00000510	Uncharacterized protein conserved in bacteria	#N/A	#N/A	#N/A	0.042136	189.538	164.262	228.924	205.639	164.782	144.726	230.877	297.589	169.244	157.859	358.703	211.377	161.579	205.162	336.731	250.935	236.084	240.976	314.719	229.852	214.699	222.046	393.77	266.882	362.507	213.939	476.031	425.526
Rhola_00000520	FMN-binding domain-containing protein	C:cellular_component; F:ion binding	#N/A	#N/A	0.095791	158.107	154.728	188.525	172.824	142.923	131.207	174.156	214.392	103.018	127.858	266.134	136.858	96.7873	170.358	277.875	175.301	180.86	187.611	209.047	179.962	203.458	135.439	312.163	210.638	228.245	209.558	314.609	346.382
Rhola_00000530	Predicted ferric reductase	C:cellular_component; F:oxidoreductase activity	AURMO_01469	H	0.005411	821.967	812.508	817.585	863.026	679.307	763.387	851.609	1210.62	629.144	681.435	1246.37	697.903	643.116	895.752	1108.61	916.091	796.611	958.9	1183.07	852.592	944.226	870.679	1570.33	1054.29	1304.78	990.106	1833.3	1565.4
Rhola_00000540	Lysophospholipase, alpha-beta hydrolase superfamily	0	AURMO_00064	D	2.5e-07	972.454	960.637	854.136	948.344	1020.64	1013.87	1001.8	1022.9	1030.18	1062.87	1019.91	1097.73	1199.84	1140.3	1243.68	1237.01	1184.56	1204.88	1153.2	1353.28	1236.49	1098.25	1320.75	1253.9	1067.99	981.344	945.473	1276.58
Rhola_00000550	hypothetical protein	F:molecular_function	#N/A	#N/A	0.096519	3201.19	3109.24	3476.18	3005.82	3164.49	3584.74	3014.99	3138.02	3587.23	4003.61	3079.55	3426.46	3313.17	3471.27	3121.27	2982.95	3145.03	3295.28	3325.22	3685.66	3247.46	3105.88	2721.53	3319.48	2837.81	2752	2940.19	3242.84
Rhola_00000560	putative tricarboxylic transport membrane protein	0	#N/A	#N/A	0.795659	1044.84	8231.41	2302.7	3269.43	1314.89	9061.25	2975.84	3854.79	1429.37	10192.2	4018.46	4805.79	2170.92	12206.2	5930.9	6727.19	2590.02	9651.54	5275.56	10881.5	2648.33	7871.13	5736.2	9666.19	3019.67	4413.13	5789.79	13934.4
Rhola_00000570	putative tricarboxylic transport membrane protein	C:cellular_component	#N/A	#N/A	0.709546	98.1026	562.449	211.61	236.266	141.242	636.951	224.486	330.655	137.97	732.864	331.428	367.581	151.98	935.136	433.215	507.526	213.994	719.592	416.945	768.847	232.684	652.319	506.275	818.29	208.716	308.13	408.497	1016.53
Rhola_00000580	putative tricarboxylic transport membrane protein	C:cellular_component	#N/A	#N/A	0.740551	293.355	1460.02	486.704	639.886	297.617	1583.23	602.358	788.238	310.893	1930.02	765.343	882.769	459.14	2298.91	1059.4	1206.61	615.751	1751.04	1067.06	1681.13	530.565	1579.2	1439.6	1721.5	654.222	803.914	1129.96	2107.07
Rhola_00000590	Predicted arabinose efflux permease, MFS family	C:cellular_component; F:transmembrane transporter activity	#N/A	#N/A	0.470815	558.137	615.981	515.56	593.946	526.294	668.759	499.302	519.448	550.041	712.149	498.382	539.549	500.735	712.572	541.278	569.73	572.953	590.349	539.846	613.831	587.893	658.768	812.1	681.541	508.975	537.403	561.684	789.381
Rhola_00000600	site-specific DNA-methyltransferase (adenine-specific)	F:DNA binding; P:DNA metabolic process; F:methyltransferase activity	AURMO_00066	#N/A	0.323916	794.345	885.106	831.051	808.335	803.734	893.004	852.408	836.236	796.548	982.866	865.35	862.706	850.289	875.602	775.735	891.351	869.784	863.844	871.794	824.083	836.314	848.567	909.552	828.216	757.97	787.12	747.813	841.801
Rhola_00000610	thiamine transport system permease protein	C:plasma membrane; P:transmembrane transport	#N/A	N	0.001222	132.391	179.661	163.517	176.105	142.923	145.521	162.173	138.662	128.772	112.144	132.241	146.173	116.785	114.488	108.062	141.372	115.971	116.736	112.564	83.7447	107.912	188.878	646.511	219.461	128.159	135.811	116.949	303.213
Rhola_00000620	thiamine transport system substrate-binding protein	F:molecular_function; P:transport	#N/A	N	9.51e-06	1200.09	956.97	1086.91	1056.63	1252.68	1015.46	1034.55	1094.36	1002.58	785.007	810.8	925.044	946.276	776.685	691.793	802.287	839.41	840.497	767.27	725.193	1007.17	987.691	1087.82	948.423	1071.65	1085.03	993.241	791.437
Rhola_00000630	drug resistance transporter, EmrB/QacA subfamily	C:plasma membrane; F:transmembrane transporter activity	AURMO_00081	G	1.41e-16	7601.52	5843.02	6919.66	6973.12	7420.25	5939.31	8856.42	7915.45	5769	4348.61	4782.98	5768.09	3537.14	3598.58	3926.91	3821.29	3911.26	4035.72	4984.96	3985.89	4201.8	4469.49	5467.61	3746.27	7143.96	8246.5	8090.88	5010.72
Rhola_00000640	D-alanyl-D-alanine carboxypeptidase	#N/A	#N/A	#N/A	0.072969	1308.67	1308.96	1313.91	1209.77	1286.31	1308.89	1243.06	1174.36	1350.27	1501.44	1289.35	1341.35	1325.43	1285.93	1167.46	1292.85	1377.85	1397.49	1328.94	1483.35	1493.9	1243.83	1482.38	1440.28	1323.09	1248.59	1223.84	1449.26
Rhola_00000650	phosphoglucomutase	P:carbohydrate metabolic process; F:isomerase activity; F:ion binding	AURMO_00084	H	7.34e-07	5692.81	6117.28	5782.73	5542.4	4634.08	5214.89	4836.44	4580.1	4402.17	5227.19	5247.47	4404.53	4746.58	4879.01	4917.81	4839.87	5534.86	4919.57	5076.85	5480.82	5521.47	4891.47	5206.95	6140.49	5928.27	5645.65	6310.29	6599.76
Rhola_00000660	prephenate dehydratase	P:cellular amino acid metabolic process; P:biosynthetic process; F:lyase activity; F:isomerase activity	AURMO_00085	#N/A	0.945167	1478.21	1452.69	1435.1	1440.56	1483.04	1462.36	1531.46	1441.01	1611.49	1452.87	1528.21	1544.85	1524.6	1312.49	1545.68	1517.63	1619.45	1347.46	1571.3	1476.22	1593.94	1400.46	1609.94	1431.46	1514.72	1419.44	1474.21	1632.21
Rhola_00000670	Diacylglycerol kinase family enzyme	F:kinase activity	#N/A	M	0.0008	423.841	511.117	378.975	364.243	440.54	427.815	359.497	340.254	345.845	430.004	497.555	366.865	455.14	468.026	444.793	454.511	444.556	476.115	379.041	390.214	519.324	488.318	797.047	582.288	482.122	478.99	479.325	669.124
Rhola_00000680	Ribbon-helix-helix protein, copG family.	#N/A	#N/A	H	5.64e-05	222.874	228.06	213.534	227.515	252.218	217.088	216.497	235.725	248.346	242.859	278.532	209.944	248.768	232.639	273.051	291.933	331.346	232.637	291.747	228.071	296.757	254.294	339.894	270.19	295.376	377.496	321.197	347.41
Rhola_00000690	death on curing protein	F:kinase activity	#N/A	M	8.09e-05	349.55	307.257	338.577	387.213	321.157	286.27	326.743	365.853	331.129	312.86	342.999	348.235	411.946	353.538	390.762	385.239	349.294	347.706	379.041	401.796	350.712	363.935	461.115	442.23	424.756	439.56	439.793	451.222
Rhola_00000700	seryl-tRNA synthetase	C:cytoplasm; P:tRNA metabolic process; P:translation; P:cellular amino acid metabolic process; F:ligase activity; F:ion binding	AURMO_00086	#N/A	0.861649	4827.03	4617.66	4792.01	4732.97	4701.34	4533.41	4604.76	4763.56	4700.19	4960.05	4430.89	4780.71	4787.37	4567.6	4216.37	4632.06	4583.62	4931.25	4763.28	4858.08	4994.28	4669.42	4250.65	4863.43	4500.22	4878.24	4397.93	4708.54
Rhola_00000710	Cof subfamily of IIB subfamily of haloacid dehalogenase superfamily	F:molecular_function	AURMO_00087	E	0.010723	725.769	822.774	767.568	667.232	640.633	789.629	702.218	740.24	642.022	839.293	771.128	829.745	644.716	733.637	711.09	709.688	619.893	728.764	590.385	636.994	629.484	704.836	866.769	736.682	584.65	627.213	538.623	645.484
Rhola_00000730	transcriptional attenuator, LytR family	C:cellular_component	AURMO_00089	I	0.000612	4221.27	3912.21	3780.13	4168.56	3847.16	3766.84	3646.9	4102.25	3342.56	3437.89	3568.84	3452.26	3545.14	3532.63	3210.04	3621.25	3930.59	3810.59	3729.53	3393.44	3844.35	3745.3	3665.94	3299.63	4292.72	4279.51	4554.41	3538.85
Rhola_00000740	citrate lyase subunit beta / citryl-CoA lyase	F:lyase activity; F:ion binding	AURMO_01311	D	3.88e-07	1571.55	2365.66	1375.47	1417.59	2221.2	2882.58	1852.61	1618.08	2260.87	3217.17	2465.46	1799.21	3210.78	3149.79	2964.97	2594.18	3509.51	2955.91	3487.17	3499.46	3474.53	3145.5	3229.39	3622.76	3500.57	2090.47	3437.64	3848.23
Rhola_00000750	Permease of the drug/metabolite transporter (DMT) superfamily	C:cellular_component	#N/A	D	0.005542	487.656	937.904	430.916	424.403	643.996	1110.89	615.939	590.912	721.125	1154.3	816.586	621.951	911.081	1262.11	914.672	839.043	994.038	994.755	1087.73	1103.83	918.372	1121.29	1125.85	1095.1	986.215	607.499	861.468	1075.12
Rhola_00000760	transcriptional regulator, IclR family	F:DNA binding; P:biosynthetic process; P:cellular nitrogen compound metabolic process	#N/A	#N/A	0.412394	485.751	494.985	469.39	511.909	464.081	458.032	468.146	503.448	472.778	513.576	703.355	530.951	476.738	500.082	572.153	544.989	454.22	438.593	511.131	501.577	458.624	534.385	798.631	476.417	440.623	485.561	581.45	537.56
Rhola_00000770	osmoprotectant transport system permease protein	C:plasma membrane; P:transmembrane transport	#N/A	M	0.000352	20.954	49.8651	11.5424	17.5012	26.9032	41.3501	20.771	40.5319	31.2733	47.8576	77.6914	25.7952	33.5956	46.711	49.2071	39.5842	40.0376	40.8575	35.6069	38.3087	29.226	69.1015	278.887	88.2254	57.3665	37.9687	67.5338	186.039
Rhola_00000780	osmoprotectant transport system ATP-binding protein	C:cellular_component; P:transport; F:ATPase activity; F:ion binding	#N/A	M	0.008447	20.0015	77.7309	34.6271	31.7208	40.3548	73.9531	46.3352	33.0655	51.5089	92.1437	110.751	60.1888	43.1944	98.9174	83.9414	62.2037	60.7468	55.8664	65.4707	64.1449	43.8391	98.5849	353.363	121.31	51.2636	39.429	82.3583	220.986
Rhola_00000790	osmoprotectant transport system permease protein	C:plasma membrane; P:transmembrane transport	#N/A	M	0.006263	12.3819	57.1982	17.3136	20.7826	20.1774	42.9405	14.3799	20.2659	20.2356	40.0004	61.9878	35.8267	19.1975	53.1223	48.2422	27.5676	40.0376	42.5251	42.4985	43.6541	33.7223	46.0677	259.872	84.9169	36.6169	25.5558	42.8263	165.482
Rhola_00000800	osmoprotectant transport system substrate-binding protein	C:plasma membrane; F:transmembrane transporter activity; C:protein-containing complex	#N/A	K	0.009567	334.311	566.116	432.839	460.499	453.992	741.122	511.285	546.114	590.513	798.579	709.967	572.51	505.534	734.553	713.02	578.212	612.99	569.503	771.865	892.683	571.032	516.88	948.375	803.954	793.366	514.038	925.707	1128.57
Rhola_00000810	5,6,7,8-tetrahydromethanopterin hydro-lyase	P:carbohydrate metabolic process; P:biosynthetic process; F:lyase activity	#N/A	#N/A	0.487745	192.395	159.862	215.458	182.668	200.093	183.69	195.726	207.992	182.121	183.573	203.32	207.795	181.576	169.442	208.406	197.214	162.912	151.756	256.14	229.852	204.582	155.709	357.324	216.152	225.804	200.066	240.486	252.849
Rhola_00000820	L-alanine-DL-glutamate epimerase	F:isomerase activity	#N/A	#N/A	0.611042	340.026	340.989	346.271	386.119	316.113	361.019	434.592	389.319	395.515	375.003	409.946	449.266	357.553	359.949	405.235	393.721	378.287	336.032	438.768	423.178	351.837	320.631	629.873	455.464	344.199	346.829	456.265	535.505
Rhola_00000830	gamma-glutamyl-gamma-aminobutyraldehyde dehydrogenase	F:oxidoreductase activity	#N/A	G	7.13e-16	2180.16	1676.35	2364.26	2124.2	2004.29	1665.14	2751.35	2553.51	1655.64	1320.73	1495.15	1755.51	1034.27	1013.9	1206.06	1270.23	1154.19	951.396	1457.58	1419.2	1351.14	1089.96	1916.56	1306.84	2248.28	3028.73	2880.89	2598.38
Rhola_00000840	3-hydroxyisobutyrate dehydrogenase	F:oxidoreductase activity	#N/A	G	2.85e-10	897.21	777.309	879.145	952.719	975.242	950.258	1346.92	1206.36	980.509	682.864	844.687	872.021	475.938	516.569	653.199	624.865	640.602	444.429	761.527	693.121	611.499	497.531	1006.21	660.588	1025.27	1145.63	1339.15	1393.75
Rhola_00000850	alcohol dehydrogenase	F:oxidoreductase activity; F:ion binding	#N/A	G	3.23e-16	2260.17	1786.34	2456.6	2084.83	2715.55	2317.99	3118.84	3211.62	2560.73	1715.73	1970.38	2252.78	1301.43	1344.54	1482	1528.23	1420.65	1148.18	1822.84	1664.2	1366.88	1244.75	1903.09	1468.95	2392.3	2554.85	2704.65	2847.12
Rhola_00000860	succinate-semialdehyde dehydrogenase / glutarate-semialdehyde dehydrogenase	F:oxidoreductase activity	#N/A	G	1.75e-16	1546.78	1365.42	1594.77	1656.05	2189.25	1942.66	2634.72	2495.91	2056.68	1592.16	1577.8	1888.06	1158.25	1089.01	1305.43	1195.3	1069.97	968.072	1302.52	1371.99	1128.57	980.321	1669.36	1182.22	1880.89	1795.48	2205.55	2337.31
Rhola_00000870	phytoene desaturase	P:signal transduction; F:oxidoreductase activity; F:enzyme regulator activity	#N/A	#N/A	0.018242	1050.56	1215.83	1036.89	1164.92	1133.3	1320.82	1147.2	1300.22	1100.08	1340.01	1276.12	1241.04	1183.05	1222.73	1135.62	1208.02	1118.29	1187.37	1145.16	1137.68	1095.98	1167.36	1396.02	1133.7	1019.17	1120.08	922.413	1009.34
Rhola_00000880	4-hydroxybenzoate polyprenyltransferase	C:cellular_component; F:transferase activity, transferring alkyl or aryl (other than methyl) groups	#N/A	#N/A	0.373149	1498.21	1494.49	1460.11	1418.69	1587.29	1601.52	1514.68	1481.55	1563.66	1634.3	1641.44	1462.44	1571.79	1434.3	1441.48	1538.13	1591.84	1538.41	1474.81	1403.17	1604.06	1475.09	1525.96	1530.71	1507.39	1499.76	1337.5	1460.56
Rhola_00000890	aspartate ammonia-lyase	P:generation of precursor metabolites and energy; F:lyase activity	AURMO_01135	D	2.89e-07	758.152	1435.09	736.789	658.481	1101.35	1637.31	954.665	844.769	1107.44	1792.16	1333.98	974.485	1883.75	1980.18	1931.62	1518.34	1997.74	1969.5	2142.15	2413.45	2035.7	1911.81	2209.7	2490.16	1937.03	1087.95	1862.94	2835.81
Rhola_00000900	Listeria/Bacterioides repeat-containing protein	0.00E+00	#N/A	D	0.000351	493.37	594.715	584.814	553.474	527.976	579.697	549.631	546.114	583.154	670.006	662.03	606.903	686.31	667.692	727.492	680	695.827	647.883	715.583	879.319	676.695	668.903	1530.71	999.153	698.162	610.419	696.751	1080.26
Rhola_00000910	Signal transduction histidine kinase	C:cellular_component; F:kinase activity	AURMO_01045	M	0.000555	615.284	739.91	646.373	612.541	659.129	679.892	565.609	596.245	588.673	653.577	597.562	567.494	717.506	771.189	617.5	742.203	722.058	642.046	660.45	687.775	726.154	714.049	912.721	846.964	764.072	668.103	680.279	757.518
Rhola_00000920	two component transcriptional regulator, LuxR family	F:DNA binding; P:signal transduction; P:biosynthetic process; P:cellular nitrogen compound metabolic process	AURMO_01044	M	0.003593	304.785	352.722	313.568	316.115	321.157	369.766	342.721	306.122	336.647	337.146	368.621	293.062	389.549	357.202	357.957	405.738	392.093	321.857	365.257	333.197	409.164	359.328	489.637	425.688	367.389	352.671	411.791	458.417
Rhola_00000930	Listeria/Bacterioides repeat-containing protein	C:membrane; C:integral component of membrane	#N/A	N	5.39e-05	100.007	109.263	94.2628	96.2564	100.887	68.3868	79.0894	84.2636	93.8198	76.4293	103.313	101.031	59.1923	62.2813	96.4844	70.686	56.605	50.8634	62.0248	69.4903	79.8096	100.428	839.831	249.237	58.587	67.9055	82.3583	428.609
Rhola_00000940	carboxymethylenebutenolidase	F:molecular_function	AURMO_00099	H	2.26e-05	643.858	706.911	561.729	586.289	618.774	701.362	607.95	559.98	483.816	645.006	574.42	566.061	683.91	633.804	573.117	617.089	680.64	700.414	679.976	612.94	753.132	732.476	908.76	762.047	745.764	691.468	752.755	732.85
Rhola_00000950	Sugar kinase of the NBD/HSP70 family, may contain an N-terminal HTH domain	F:kinase activity	#N/A	#N/A	0.33183	5997.59	6035.88	5884.69	6344.17	6041.46	6049.05	5563.42	6066.98	5743.24	6072.2	5008.61	5884.89	6002.41	5701.49	4768.26	5271.06	6339.76	5318.98	5574.19	5397.97	5862.07	5670.01	5016.8	5353.08	5880.67	5497.43	5679.43	4923.35
Rhola_00000960	inosose dehydratase	F:lyase activity; F:isomerase activity	#N/A	J	0.002693	981.979	1954.27	1587.08	1555.42	968.516	2318.79	1536.25	1498.61	857.255	1961.45	1507.54	1320.57	524.731	1481.01	1190.62	784.615	523.251	983.081	913.143	642.339	591.265	1127.74	1068.8	695.878	706.706	995.948	1008.07	1248.83
Rhola_00000970	monosaccharide ABC transporter substrate-binding protein, CUT2 family	P:transport	#N/A	#N/A	0.02368	2028.72	4259.8	3122.21	3030.98	2214.47	5198.99	3836.24	3279.88	2051.16	5076.48	3657.28	3356.96	1374.22	3617.81	3406.86	2016.67	1288.11	2319.7	2702.68	1842.38	1474.79	2237.05	2557.52	1629.96	1641.66	1867.04	2444.39	2704.25
Rhola_00000980	monosaccharide ABC transporter ATP-binding protein, CUT2 family	F:ATPase activity; F:transmembrane transporter activity; F:ion binding	AURMO_00053_	#N/A	0.114075	710.53	1193.83	1109.99	1033.66	674.262	1464.75	1231.88	1202.09	678.814	1371.44	1102.56	1118.51	427.144	1037.72	993.789	724.532	462.504	768.788	856.862	614.721	494.594	768.409	1209.83	685.952	582.209	720.675	848.29	1073.07
Rhola_00000990	ribose transport system permease protein	C:plasma membrane; F:transmembrane transporter activity	#N/A	#N/A	0.025801	515.277	739.91	754.102	696.765	551.516	1038.53	799.682	732.773	559.239	960.009	806.668	751.643	328.757	704.328	776.699	502.578	383.809	484.453	598.425	466.832	340.596	514.115	700.387	417.968	425.976	470.228	581.45	747.24
Rhola_00001000	hypothetical protein	0	#N/A	J	0.001974	1544.88	2490.32	2320.02	2164.68	1889.95	3089.33	2950.28	2645.24	1880.08	3562.18	2855.57	2852.52	1408.62	2569.1	2729.54	1700.71	1267.4	1657.65	2060.6	1802.29	1225.24	1558.93	1975.19	1452.41	1419.52	1599.8	1984.84	2452.43
Rhola_00001010	Predicted dehydrogenase	F:oxidoreductase activity	#N/A	#N/A	0.025323	1084.84	1669.75	1435.1	1391.34	1294.72	2105.68	1867.79	1735.4	1348.43	2066.45	1960.47	1789.18	929.478	1680.68	1822.59	1164.2	894.634	1160.69	1420.83	1290.91	882.401	1192.23	1631.33	1105.02	960.583	1089.41	1274.91	1621.93
Rhola_00001020	Predicted dehydrogenase	F:oxidoreductase activity	#N/A	#N/A	0.134316	816.252	1278.89	1154.24	985.534	1030.73	1514.85	1366.89	1298.09	1094.56	1619.3	1288.52	1270.41	718.306	1389.42	1251.4	941.538	803.514	983.915	1131.38	1050.37	757.629	964.658	1186.06	897.693	710.368	897.375	1134.9	1315.63
Rhola_00001030	Sugar phosphate isomerase/epimerase	F:DNA binding; F:nuclease activity; F:isomerase activity	#N/A	#N/A	0.359601	796.25	984.103	998.416	872.87	842.408	1128.38	1040.94	994.097	899.566	1216.44	1088.51	1161.5	833.491	1096.33	1124.04	908.316	861.5	957.233	951.048	945.246	874.533	878.972	1192.4	913.133	838.527	790.771	858.173	1097.73
Rhola_00001040	Quinol monooxygenase YgiN	F:monooxygenase activity; P:oxidation-reduction process	#N/A	#N/A	0.307379	279.069	323.39	371.28	319.396	326.202	415.092	409.827	402.119	386.317	429.29	430.609	413.44	371.151	432.306	440.934	347.068	313.398	326.026	395.121	390.214	338.348	290.226	438.138	382.678	283.171	308.13	398.614	485.141
Rhola_00001050	hypothetical protein	C:cellular_component	#N/A	#N/A	0.505238	389.553	354.189	338.577	378.463	351.423	317.283	258.838	274.123	342.166	375.718	260.349	304.526	406.347	299.5	418.742	274.262	386.57	316.854	240.059	355.469	420.405	344.586	484.091	341.873	307.582	300.829	258.605	529.338
Rhola_00001060	carboxymethylenebutenolidase	F:molecular_function	#N/A	M	2.69e-05	0	14.6662	1.92373	9.8444	1.68145	3.97598	0.798883	5.33314	0	2.85717	6.61203	6.4488	1.59979	0.915902	1.92969	4.94802	2.76122	2.50148	3.44582	5.3454	4.49631	22.1125	122.013	41.9071	1.22056	3.65083	4.9415	45.225
Rhola_00001070	OmpA family protein	C:cellular_component; F:ion binding	#N/A	E	0.000952	5062.28	5914.88	5134.44	4639.99	4911.52	6011.68	4477.74	4460.64	4696.51	5681.48	4349.89	4375.87	5158.52	5722.55	4916.85	4969.23	4527.02	4907.07	4315.32	4238.02	4723.38	5025.99	4070.01	4497.29	4065.7	4121.79	3668.24	3533.72
Rhola_00001080	hypothetical protein	C:cellular_component	#N/A	D	1.06e-05	780.059	790.509	692.543	832.399	464.081	578.902	545.637	484.249	469.099	574.291	369.447	530.234	759.901	612.738	647.41	590.935	724.82	777.96	460.592	685.103	868.912	745.375	736.04	664.999	562.68	688.547	551.801	638.289
Rhola_00001090	hypothetical protein	0.00E+00	#N/A	F	0.000412	2664.96	2881.18	2697.07	2429.38	2303.59	2464.31	1971.64	2084.19	2338.14	2537.17	1599.29	2016.32	2942.01	2943.71	2503.77	2794.93	2630.06	2702.43	2375.32	2628.16	2697.79	3003.61	2252.49	2840.86	2415.49	2187.58	2024.37	1975.51
Rhola_00001100	carboxymethylenebutenolidase	F:molecular_function	#N/A	#N/A	0.059256	36.1932	51.3317	57.7119	40.4714	42.0363	37.3742	27.162	40.5319	40.4713	26.4288	39.6722	39.4093	41.5946	39.3838	33.7695	40.291	33.1346	41.6913	34.4582	42.7632	32.5983	51.5958	137.067	52.9352	40.2786	36.5083	37.8848	70.921
Rhola_00001110	NYN domain-containing protein	0	#N/A	G	0.00936	232.398	262.525	265.475	257.048	191.685	254.462	210.106	250.658	209.715	191.43	200.014	199.913	157.579	206.078	177.531	180.249	158.77	202.62	178.034	169.271	148.378	205.462	292.356	205.124	195.29	233.653	250.369	213.791
Rhola_00001120	hypothetical protein	0	#N/A	D	1.04e-10	202.872	229.526	192.373	170.636	171.508	174.943	146.196	165.327	123.253	200.002	157.036	178.417	240.768	274.771	225.774	229.023	236.084	272.661	211.344	290.434	252.918	307.732	324.048	277.91	207.496	221.971	174.6	215.846
Rhola_00001130	hypothetical protein	0	#N/A	#N/A	0.132576	581.948	535.317	557.882	533.785	563.286	547.094	421.81	439.451	566.598	527.148	355.397	474.345	588.723	572.439	533.559	590.935	564.669	553.661	484.713	614.721	559.791	582.296	576.789	613.167	518.739	433.719	543.565	556.062
Rhola_00001140	type I restriction enzyme M protein	F:DNA binding; F:nuclease activity; P:DNA metabolic process; P:response to stress; F:methyltransferase activity	#N/A	#N/A	0.023688	2027.77	2326.06	2002.6	1780.74	2032.88	2240.86	1696.83	1844.2	2194.65	2275.74	1730.7	1864.42	2148.52	2308.99	1986.61	2043.53	1840.35	2071.22	1926.22	1814.77	2034.58	2153.2	2038.57	2335.77	1784.46	1624.62	1597.75	1780.22
Rhola_00001150	hypothetical protein	C:cellular_component	#N/A	A	0.00044	1153.42	1132.23	1244.65	1085.07	1383.84	1241.3	1291.79	1290.62	1552.62	1437.87	1285.21	1304.81	1685.38	1581.76	1431.83	1483.7	1680.2	1395.83	1643.66	1612.53	1361.26	1539.58	1158.33	1665.25	1480.54	1082.84	1353.97	1400.95
Rhola_00001160	type I restriction enzyme, S subunit	F:DNA binding; F:nuclease activity; P:DNA metabolic process	#N/A	A	4.36e-11	794.345	852.107	831.051	720.829	965.154	978.885	1018.58	1000.5	1118.48	1130.72	1011.64	1049.72	1180.65	1219.98	1172.29	1138.05	1060.31	1173.19	1134.83	1194.7	1004.93	1143.4	1117.13	1187.73	956.922	737.468	1047.6	995.977
Rhola_00001170	type I restriction enzyme, R subunit	F:DNA binding; F:helicase activity; F:nuclease activity; P:DNA metabolic process; P:response to stress; F:ion binding	#N/A	C	1.52e-05	501.942	671.712	467.466	453.936	731.432	765.773	721.391	647.443	807.586	1114.3	944.694	837.627	874.286	1119.23	1097.99	901.247	752.432	853.004	833.889	738.557	602.506	962.815	1383.34	829.319	646.899	449.053	596.274	853.107
Rhola_00001180	hypothetical protein	0	#N/A	C	0.000334	68.5766	118.796	75.0255	80.9429	139.56	151.087	141.402	126.929	152.687	195.002	190.922	147.606	150.38	189.592	227.703	143.493	142.203	146.753	171.143	116.708	107.912	109.641	255.118	129.03	82.9983	76.6675	97.1828	137.731
Rhola_00001190	hypothetical protein	C:cytoplasm; P:biosynthetic process; F:ligase activity; P:cellular nitrogen compound metabolic process; F:ion binding; P:small molecule metabolic process	#N/A	M	0.001218	5.71471	16.1328	11.5424	5.46911	10.0887	11.1327	4.7933	7.4664	14.7168	8.57151	8.26504	7.88186	6.39916	10.9908	10.6133	10.6029	13.8061	9.17209	4.59443	4.4545	4.49631	20.2698	118.844	38.5986	6.10282	13.143	4.9415	62.6983
Rhola_00001200	hypothetical protein	F:DNA binding; P:regulation of transcription, DNA-templated	AURMO_00394	G	3.83e-06	1762.99	1361.76	2048.77	1739.18	1358.61	1258.79	1382.07	1615.94	1355.79	1148.58	1593.5	1334.9	1135.85	1196.17	1355.61	1368.48	1250.83	1095.65	1191.11	1254.39	1176.91	1243.83	1148.83	1318.97	1425.62	1920.34	1610.93	1627.07
Rhola_00001210	Nucleotidyltransferase	F:transferase activity	AURMO_00395	G	0.001506	1602.03	1512.82	1881.41	1664.8	1405.69	1338.31	1588.98	1716.2	1512.15	1312.87	1557.96	1451.7	1375.82	1383.93	1412.53	1560.75	1409.6	1239.9	1394.41	1473.55	1245.48	1390.32	1274.8	1492.11	1534.25	1668.43	1853.06	1684.63
Rhola_00001220	hypothetical protein	0	#N/A	#N/A	0.182459	924.831	948.17	971.484	910.06	1039.14	888.233	993.811	1147.69	903.245	963.58	871.962	1056.17	873.486	1106.41	944.582	962.744	806.275	944.725	932.67	873.974	683.439	1042.05	934.906	853.581	817.777	847.724	917.471	769.852
Rhola_00001230	phosphoribosylformylglycinamidine synthase	C:cytoplasm; P:biosynthetic process; F:ligase activity; P:cellular nitrogen compound metabolic process; F:ion binding; P:small molecule metabolic process	AURMO_01626	#N/A	0.234992	11544.7	9055.65	11632.8	11720.3	9681.8	8296.27	10606	10800.7	10471	8277.22	8975.01	10636.9	10205.9	8974.92	8342.04	9438	10282.8	9593.17	9856.21	9576.29	9857.04	9597.74	9001.24	9208.52	9002.87	10420.9	9868.17	8047.99
Rhola_00001240	phosphoribosylformylglycinamidine synthase	C:cytoplasm; P:cellular amino acid metabolic process; P:biosynthetic process; F:hydrolase activity, acting on carbon-nitrogen (but not peptide) bonds; F:ligase activity; P:cellular nitrogen compound metabolic process; F:ion binding	AURMO_01624	B	1.02e-07	2800.21	2216.06	2999.09	2758.62	2560.85	2272.67	2303.98	2631.37	2369.41	2013.59	1835.66	2335.18	1889.35	2078.18	1520.59	1883.78	1833.45	1909.46	1837.77	1670.44	1729.96	2033.43	1638.46	1693.93	1723.43	2230.66	1680.11	1339.28
Rhola_00001250	phosphoribosylformylglycinamidine synthase	C:cytoplasm; P:biosynthetic process; F:ligase activity; P:cellular nitrogen compound metabolic process; F:ion binding; P:small molecule metabolic process	#N/A	J	2.39e-13	773.391	741.377	865.678	780.989	749.928	749.074	714.201	703.974	842.538	602.863	715.752	750.927	634.317	574.27	664.778	673.638	513.586	496.127	512.279	501.577	560.915	424.744	440.515	411.351	462.593	670.293	436.499	426.554
Rhola_00001260	antitoxin YefM	0	#N/A	M	0.00624	244.78	244.192	234.695	267.986	243.81	262.414	250.849	239.991	296.176	266.431	347.132	262.251	283.963	285.761	263.402	315.26	288.547	276.83	266.477	307.361	288.888	236.788	357.324	314.303	338.096	316.892	289.901	477.946
Rhola_00001270	Cytotoxic translational repressor of toxin-antitoxin stability system	F:endonuclease activity; P:nucleic acid phosphodiester bond hydrolysis	#N/A	#N/A	0.097553	249.543	237.593	246.237	242.829	295.936	269.571	203.715	217.592	250.186	237.145	302.5	221.409	260.766	298.584	254.719	260.832	277.502	255.151	209.047	305.579	285.516	244.159	268.587	317.611	325.89	299.368	260.252	392.635
Rhola_00001280	hypothetical protein	0.00E+00	#N/A	F	0.005657	1060.08	1303.83	938.78	1083.98	990.375	1110.89	847.615	991.964	917.962	1007.15	791.791	920.028	1107.06	1189.76	947.477	1070.89	971.948	1000.59	929.224	837.447	967.831	1105.62	942.829	987.022	882.467	877.661	879.587	735.934
Rhola_00001290	ATPases of the AAA+ class	F:transferase activity, transferring acyl groups; F:ion binding	#N/A	I	6.99e-15	1651.55	1615.48	1537.06	1195.55	1931.99	1847.24	2283.21	1530.61	1578.38	1201.44	1362.08	1225.99	930.278	987.342	1338.24	1084.32	1260.5	1063.13	1603.46	1637.47	1580.45	1088.12	2422.83	1584.75	3189.33	2273.01	3477.17	3860.57
Rhola_00001300	NADPH-dependent 2,4-dienoyl-CoA reductase, sulfur reductase	C:cell; F:oxidoreductase activity; P:homeostatic process; F:ion binding	AURMO_00915	#N/A	0.06524	601.95	673.179	673.306	586.289	657.448	733.965	650.291	663.443	625.465	707.864	674.427	722.982	483.937	605.411	536.453	546.403	444.556	542.821	538.697	601.358	503.587	556.498	955.505	656.176	588.311	624.293	589.685	765.741
Rhola_00001310	DNA-binding transcriptional regulator, FrmR family	F:DNA binding; P:biosynthetic process; P:cellular nitrogen compound metabolic process; F:ion binding	#N/A	J	0.002174	300.975	425.32	286.636	309.552	263.988	446.9	276.413	326.388	364.241	397.861	323.99	302.377	256.766	315.07	226.738	229.73	212.614	270.994	237.762	264.598	207.954	213.754	265.418	250.339	251.436	332.226	238.839	259.016
Rhola_00001320	Rhodanese-related sulfurtransferase	F:molecular_function	#N/A	G	1.98e-07	2123.02	1752.61	1971.82	2186.55	1686.5	1749.43	1778.31	1955.13	1940.78	1829.3	1638.96	1903.83	1639.79	1525.89	1438.58	1554.39	1827.93	1438.35	1718.32	1819.22	1541.11	1484.3	1541.8	1758.99	2216.54	2189.77	2049.07	1930.28
Rhola_00001330	hypothetical protein	0.00E+00	#N/A	G	5.35e-08	1291.53	1003.9	1250.42	1306.02	1071.09	994.789	1062.51	1148.76	1019.14	949.294	931.47	1055.45	918.28	845.377	748.719	947.193	904.299	882.188	949.899	1016.52	943.102	897.399	843	894.385	1276.71	1301.16	1190.9	980.56
Rhola_00001340	phosphoenolpyruvate carboxykinase (GTP)	C:cytoplasm; P:carbohydrate metabolic process; P:biosynthetic process; F:kinase activity; F:oxidoreductase activity; F:lyase activity; F:ion binding; P:small molecule metabolic process	AURMO_01338	D	0.000309	6856.71	14868.6	5499.94	5471.3	12178.8	20679.8	10902.4	8082.91	14816.2	24010.2	16477.2	11011	22471.5	25430.9	24388.4	16003.3	25013.9	20853.2	27923.8	29272.3	21403.6	19504.1	22306.2	26298.9	19117.7	9113.21	18902.9	28366.3
Rhola_00001350	phosphoribosylaminoimidazole-succinocarboxamide synthase	P:biosynthetic process; F:ligase activity; P:cellular nitrogen compound metabolic process; F:ion binding; P:small molecule metabolic process	AURMO_01604	#N/A	0.033243	1474.4	1581.75	1694.81	1628.7	1661.28	1574.49	1628.92	1573.28	1547.11	1554.3	1590.19	1725.41	1611.79	1758.53	1448.23	1673.85	1553.18	1702.67	1635.62	1812.09	1634.41	1739.52	1698.68	1695.03	1437.82	1539.19	1489.04	1362.92
Rhola_00001360	phosphoribosylamine--glycine ligase	P:biosynthetic process; F:ligase activity; P:cellular nitrogen compound metabolic process; F:ion binding; P:small molecule metabolic process	AURMO_01603	#N/A	0.089293	4351.76	4483.46	4132.17	4282.31	3810.17	3892.48	4231.68	3785.46	3752.79	4174.32	3934.99	4189.57	4629.79	3899.91	4097.69	4055.26	4533.92	4550.19	4061.48	4709.3	4698.65	4071.46	4199.15	4230.41	4124.28	4570.11	4071.79	4165.84
Rhola_00001370	Uncharacterized conserved protein, DUF305 family	0.00E+00	AURMO_01608	H	0.000206	7920.6	5612.76	7975.78	8421.34	6754.39	5346.1	8338.74	11544.1	5619.99	5485.05	8892.36	7140.25	5995.22	6392.99	8795.52	8039.12	8308.5	8091.45	9929.72	9146.88	8389	7638.94	9304.69	9164.41	11724.7	9795.92	14509.9	13536.7
Rhola_00001380	hypothetical protein	0	#N/A	#N/A	0.081782	740.056	632.847	825.28	917.717	696.121	563.793	877.174	1022.9	686.172	649.292	832.289	744.478	657.514	664.945	841.344	778.253	744.148	737.102	839.633	906.937	836.314	679.038	911.137	741.093	921.525	978.424	1057.48	998.033
Rhola_00001390	hypothetical protein	C:cellular_component	#N/A	G	5.64e-10	1006.74	668.779	882.992	939.593	929.843	698.976	1119.23	879.968	719.285	582.863	629.796	770.99	539.929	468.026	637.762	576.798	560.527	546.156	670.787	622.74	713.79	538.071	764.563	583.39	980.112	1244.93	945.473	930.195
Rhola_00001400	amidophosphoribosyltransferase	P:cellular amino acid metabolic process; P:biosynthetic process; F:transferase activity, transferring glycosyl groups; P:cellular nitrogen compound metabolic process; F:ion binding	AURMO_01643	H	1.68e-05	4863.22	4347.8	4634.27	4763.6	4464.26	4348.92	4669.47	4462.77	4369.06	4051.47	4846.62	4375.87	5136.93	4413.73	4636.08	4892.89	5268.4	4790.33	5253.73	5086.15	5206.73	4951.36	4947.87	5065.24	5079.98	5927.49	5302.23	5113.51
Rhola_00001410	phosphoribosylformylglycinamidine cyclo-ligase	C:cytoplasm; P:biosynthetic process; F:ligase activity; P:cellular nitrogen compound metabolic process; F:ion binding; P:small molecule metabolic process	AURMO_01642	H	5.6e-06	2611.62	2305.53	2541.25	2585.8	2103.5	2157.36	2581.99	2251.65	2351.01	2128.59	2567.12	2503.57	2863.62	2330.97	2721.82	2656.38	2947.6	2743.29	2726.8	3181.41	3010.28	2632.31	2910.88	2851.89	2691.34	3191.56	2816.65	3066.05
Rhola_00001420	iron(III) transport system ATP-binding protein	C:plasma membrane; F:ATPase activity; F:transmembrane transporter activity; C:protein-containing complex; F:ion binding	#N/A	G	1.41e-09	862.922	979.703	781.034	868.495	765.061	763.387	845.218	798.904	699.049	705.007	876.094	738.029	622.319	614.57	678.285	680	567.43	534.483	635.18	464.159	653.089	625.599	862.015	599.933	886.129	866.708	892.764	796.576
Rhola_00001430	iron(III) transport system permease protein	C:plasma membrane; P:transmembrane transport	#N/A	G	2.88e-29	1314.38	1331.69	1129.23	1319.15	1304.81	1160.19	1144.8	1108.23	995.226	989.295	1306.7	1039.69	671.112	804.162	695.653	786.029	619.893	640.379	699.502	502.468	764.373	798.814	984.82	734.476	1482.98	1261.73	1232.08	1175.85
Rhola_00001440	iron(III) transport system substrate-binding protein	F:ion binding	#N/A	G	1.47e-23	6356.67	4231.94	6213.65	5545.68	6320.58	3859.88	5457.17	5544.33	4553.02	3172.17	5414.43	4639.55	2420.48	2239.38	2885.85	2886.82	2516.85	2233.82	2811.79	2235.27	3112.57	2561.36	2507.61	2658.89	9367.82	5075.39	6379.47	5608.92
Rhola_00001450	dolichol-phosphate mannosyltransferase	P:biological_process; F:transferase activity, transferring glycosyl groups	AURMO_00369	#N/A	0.530197	391.458	487.651	377.051	383.932	396.823	473.936	377.872	343.454	413.911	432.861	511.606	371.164	380.75	436.885	413.918	420.582	346.533	416.913	349.177	374.178	410.288	411.845	539.552	430.099	347.861	408.163	276.724	475.89
Rhola_00001460	ferredoxin--NADP+ reductase	F:oxidoreductase activity	AURMO_01602	E	8.23e-13	1600.12	1780.48	1664.03	1764.34	1864.73	1839.29	1862.99	1871.93	1777.06	1820.02	1823.27	1883.77	1535	1801.58	1703.91	1707.07	1517.29	1577.6	1493.19	1427.22	1427.58	1713.72	1727.99	1465.64	1371.91	1344.24	1446.21	1243.69
Rhola_00001470	Acetyltransferases	F:transferase activity, transferring acyl groups	#N/A	#N/A	0.035847	358.122	382.788	317.416	437.529	280.803	399.983	348.313	370.12	314.572	288.574	378.539	359.7	283.963	282.098	296.207	357.671	260.935	294.341	286.003	218.271	286.64	325.238	402.485	351.799	294.156	397.211	329.433	278.545
Rhola_00001480	Protein of unknown function (DUF3073)	0.00E+00	#N/A	B	0.000351	593.378	1079.43	842.594	756.925	635.589	1139.52	758.14	520.514	708.247	642.149	1043.88	686.439	594.322	651.206	879.938	679.293	360.339	548.658	515.725	514.941	533.937	449.621	429.423	403.631	395.462	773.247	426.616	368.995
Rhola_00001490	camphor resistance protein CrcB	#N/A	#N/A	#N/A	0.031771	122.866	191.394	132.737	143.291	163.101	178.919	159.777	143.995	141.649	174.287	187.616	171.968	159.179	184.096	152.445	170.353	150.486	166.765	134.387	136.308	148.378	168.608	214.711	190.787	119.615	132.89	115.302	142.87
Rhola_00001500	CrcB protein	C:plasma membrane	#N/A	#N/A	0.149218	528.611	566.116	525.178	592.852	625.5	592.42	564.011	617.578	555.56	537.862	531.442	548.864	538.33	573.355	556.715	583.16	571.572	574.506	591.533	496.232	607.002	632.049	591.843	545.895	548.033	509.656	591.333	459.445
Rhola_00001510	drug resistance transporter, EmrB/QacA subfamily	C:plasma membrane; F:transmembrane transporter activity	AURMO_00095	D	3.64e-05	5653.76	6019.75	5534.57	5872.73	6157.48	5859	6403.05	5916.59	6230.74	6079.34	5636.76	6330.57	6679.13	5972.6	5846.95	6053.55	6713.9	6743.15	6526.39	6667.5	6998.51	6918.45	6411.23	6549.63	6348.15	6050.89	5956.15	6129.01
Rhola_00001520	Uncharacterized membrane protein	C:cellular_component	#N/A	C	0.012692	249.543	338.789	259.704	257.048	248.855	334.777	267.626	245.324	327.449	322.146	331.428	341.07	349.554	377.351	351.203	321.622	341.01	295.175	291.747	334.088	341.72	314.182	535.59	372.752	251.436	246.796	273.43	379.273
Rhola_00001530	uncharacterized zinc-type alcohol dehydrogenase-like protein	F:oxidoreductase activity; F:ion binding	AURMO_01494	#N/A	0.09642	5079.43	5037.84	4597.72	4641.09	5116.66	5243.52	4730.19	4636.63	5362.44	5364.34	4754.05	4927.6	5980.02	5168.43	4848.34	4993.97	6070.54	5490.75	5030.9	5712.45	5993.59	5416.64	4885.28	5586.87	5483.99	5146.95	4925.03	5194.7
Rhola_00001570	Cell wall-associated hydrolase, NlpC family	F:molecular_function	#N/A	H	3.43e-05	3312.63	3108.5	2558.56	3425.85	2589.44	2708.43	2206.51	2653.77	2522.1	2694.31	2805.98	2507.15	2296.5	3048.12	2930.23	2512.89	3145.03	3146.86	2471.8	3275.84	3302.54	2570.58	3055.08	2583.9	3875.29	3508.45	3543.05	3698.17
Rhola_00001580	inorganic pyrophosphatase	C:cytoplasm; P:biological_process; F:ion binding	AURMO_00123	#N/A	0.057803	5466.12	4751.12	5170.99	5318.16	5047.72	4441.96	5108.06	5067.55	4922.78	5164.33	3880.44	5066.6	5845.64	5047.53	5062.54	5218.75	5893.82	5494.08	5677.57	5588.62	5500.11	5733.59	4979.56	5227.35	5228.89	4974.63	5315.4	4470.08
Rhola_00001590	tRNA(Ile)-lysidine synthase	C:cytoplasm; P:tRNA metabolic process; F:ligase activity; F:ion binding	AURMO_00124	#N/A	0.134608	1181.99	1014.17	988.797	1157.26	1020.64	916.065	915.52	858.635	778.152	958.58	881.053	894.95	1078.26	864.611	1015.02	840.457	1278.44	879.687	856.862	1079.77	1265.71	855.938	1200.32	971.582	1006.97	976.963	1120.07	1303.3
Rhola_00001600	hypoxanthine phosphoribosyltransferase	C:cytoplasm; P:biosynthetic process; F:transferase activity, transferring glycosyl groups; P:cellular nitrogen compound metabolic process; F:ion binding; P:small molecule metabolic process	AURMO_00125	#N/A	0.808493	2233.5	2257.86	2300.78	2381.25	2150.58	2148.62	2415.02	2346.58	2431.96	2344.31	2207.59	2348.8	2383.69	2301.66	2241.33	2416.76	2494.76	2412.26	2398.29	2294.96	2367.31	2434.22	2130.48	2245.34	2349.58	2454.09	2208.85	1954.95
Rhola_00001610	cell division protease FtsH	C:plasma membrane; F:peptidase activity; P:catabolic process; F:ATPase activity; F:ion binding; P:cell division	AURMO_00126	#N/A	0.067679	6741.46	6260.27	6194.41	6805.76	7008.29	6323.39	7524.68	6825.35	6585.78	6512.2	6528.56	6733.26	6352.77	6147.53	6751.98	5943.99	6705.62	6367.1	6302.41	6648.79	6481.44	6570.18	6474.62	5915.51	6694.79	7441.13	7105.87	6637.79
Rhola_00001620	GTP cyclohydrolase I	P:biosynthetic process; F:hydrolase activity, acting on carbon-nitrogen (but not peptide) bonds; P:cellular nitrogen compound metabolic process; F:ion binding; P:small molecule metabolic process; P:cofactor metabolic process	AURMO_00127	#N/A	0.561371	1403.91	1545.82	1346.61	1500.72	1452.78	1523.59	1545.84	1570.08	1319	1597.16	1300.09	1396.52	1443.81	1476.43	1294.82	1394.64	1370.94	1531.74	1495.49	1342.59	1400.6	1491.67	1354.03	1259.42	1371.91	1523.86	1416.56	1235.46
Rhola_00001630	dihydropteroate synthase	P:biosynthetic process; F:transferase activity, transferring alkyl or aryl (other than methyl) groups; P:cellular nitrogen compound metabolic process; F:ion binding; P:small molecule metabolic process; P:cofactor metabolic process	AURMO_00128	#N/A	0.179725	570.519	709.111	517.483	621.291	575.057	611.505	522.47	573.846	434.146	602.863	515.739	521.636	587.123	654.87	478.563	489.147	589.52	612.862	513.428	578.195	631.732	619.15	725.74	551.409	550.474	562.959	487.561	472.807
Rhola_00001640	dihydroneopterin aldolase	P:biosynthetic process; F:lyase activity; P:cellular nitrogen compound metabolic process; P:small molecule metabolic process; P:cofactor metabolic process	#N/A	#N/A	0.538492	321.929	330.723	307.797	317.209	262.307	364.199	343.52	293.323	301.695	325.003	293.409	303.81	340.755	294.005	369.535	344.948	300.973	318.522	248.099	310.924	343.968	300.361	381.093	318.714	277.068	331.496	301.431	318.63
Rhola_00001650	2-amino-4-hydroxy-6-hydroxymethyldihydropteridine diphosphokinase	P:biosynthetic process; F:kinase activity; P:cellular nitrogen compound metabolic process; P:small molecule metabolic process; P:cofactor metabolic process	AURMO_00130	C	0.009584	387.648	415.054	423.221	418.934	408.593	460.418	405.034	403.185	447.024	494.29	445.486	439.951	460.74	452.455	478.563	467.235	439.034	428.587	402.013	446.341	472.113	422.901	478.545	430.099	372.272	401.592	400.261	403.941
Rhola_00001660	Protein of unknown function (DUF3180)	C:cellular_component	#N/A	A	0.001973	292.403	324.857	340.5	327.053	413.637	415.887	305.173	372.253	388.156	417.147	374.406	366.148	385.55	458.867	390.762	426.237	336.868	419.415	414.647	382.196	369.822	381.44	404.862	378.266	307.582	313.242	352.493	346.382
Rhola_00001670	Predicted oxidoreductase, contains short-chain dehydrogenase (SDR) and DUF2520 domains	0	AURMO_00132	#N/A	0.029382	292.403	356.389	296.254	294.238	233.722	336.368	266.827	309.322	270.422	362.146	362.835	333.188	325.557	389.258	336.731	343.534	328.585	407.741	277.963	326.961	345.092	367.62	476.168	354.004	288.053	311.781	235.545	302.185
Rhola_00001680	pantoate--beta-alanine ligase	C:cytoplasm; P:biosynthetic process; F:ligase activity; P:cellular nitrogen compound metabolic process; F:ion binding; P:small molecule metabolic process; P:cofactor metabolic process	AURMO_00133	#N/A	0.067513	222.874	285.258	273.17	225.327	280.803	249.691	249.251	265.59	266.743	319.289	262.828	270.849	208.773	274.771	281.735	248.108	198.808	256.818	195.263	187.98	223.691	234.945	404.862	253.648	198.952	219.78	187.777	243.598
Rhola_00001690	lysyl-tRNA synthetase, class II	C:cytoplasm; P:tRNA metabolic process; P:translation; P:cellular amino acid metabolic process; F:ligase activity; F:ion binding	AURMO_00134	B	6.54e-11	5795.67	5344.37	5936.63	5687.88	5542.07	5388.24	5540.25	5392.87	5244.71	5035.05	5031.76	5369.7	4482.61	4928.47	4654.41	4641.24	4723.06	4857.04	4625.44	4730.68	4805.43	4774.46	4314.83	4546.92	4594.2	5002.37	4531.35	3886.26
Rhola_00001700	hypothetical protein	C:cellular_component	#N/A	#N/A	0.16835	516.229	533.85	577.119	593.946	642.315	549.48	577.592	628.244	581.315	561.434	638.061	603.321	485.536	513.821	570.223	583.16	488.736	565.334	574.304	556.813	529.441	543.599	543.513	490.754	570.003	537.403	576.508	501.586
Rhola_00001710	ribonucleoside-diphosphate reductase class Ib glutaredoxin subunit	C:cell; P:generation of precursor metabolites and energy; F:oxidoreductase activity; P:homeostatic process	#N/A	I	0.00924	19632	18901.1	19052.6	17717.7	18588.5	18050.9	18547.7	17246.3	17525.9	17892.3	16270.6	16968.9	17396.9	17637.5	14044.3	16424.6	15508.4	17155.1	18579.9	20521.9	19612.9	17643.9	15960.7	20559.8	21617.4	19659	19998.2	20944.3
Rhola_00001720	protein involved in ribonucleotide reduction	P:cellular protein modification process; F:ion binding	#N/A	I	0.001571	8133.94	8215.28	8876.09	7984.9	8143.27	7315.8	7574.21	8236.5	6878.28	7634.36	6708.73	7464.84	6302.38	7767.76	6237.72	7335.09	7738.31	7757.09	8275.72	9018.59	7296.39	8584.25	6920.68	9720.23	10011.1	7940.56	9415.2	9140.58
Rhola_00001730	ribonucleoside-diphosphate reductase alpha chain	P:biosynthetic process; F:oxidoreductase activity; F:ion binding	AURMO_01383	I	5.25e-11	66247.8	57881.7	73394.1	65176.5	60454.9	53748	61312.7	63240.4	54047.6	47931.9	47749.6	55825.8	45009.3	51102.7	47967.2	50212.5	57242.8	53464.9	59980.3	65409	63258.6	58917.8	54709.4	69465.4	76480.5	67139.6	74516.1	70353.6
Rhola_00001740	ribonucleoside-diphosphate reductase beta chain	C:cytosol; P:biosynthetic process; F:oxidoreductase activity; C:protein-containing complex; P:cellular nitrogen compound metabolic process; F:ion binding; P:small molecule metabolic process	#N/A	G	1.48e-09	53279.2	37323.3	57898.5	48619.3	48217.3	37771	48747.8	49107.6	42599.7	29358.1	34322.2	40062.8	28882.6	31298.2	31838.9	33775.9	33348.6	30359.6	37332.1	42814	36840.5	33769.5	33444.3	42929.4	55187.8	50115	56476.4	53511.4
Rhola_00001750	manganese transport protein	C:plasma membrane; F:transmembrane transporter activity	AURMO_01547	I	1.16e-13	1541.07	1413.82	1819.85	1705.27	1240.91	1077.49	1448.38	1467.68	940.037	920.723	1003.38	1201.63	795.096	858.2	847.133	992.432	1050.64	879.687	1098.07	1154.61	1054.38	962.815	1473.66	1350.95	1592.84	1577.89	1818.47	1480.09
Rhola_00001760	ATP-dependent Clp protease ATP-binding subunit ClpC	P:biological_process; F:ion binding	AURMO_00142	G	1.09e-10	16623.2	14552.5	14541.5	15014.9	22741.6	20745.8	20883.6	20148.6	20975.2	13178	20449.4	16112	12212	13125.8	17951.9	12787.8	14941	12305.6	16177	13519.4	14550.1	13079.5	15220	12158.6	21417.2	20743.3	25040.2	22306.2
Rhola_00001770	amino-acid N-acetyltransferase	C:cytoplasm; P:cellular amino acid metabolic process; P:biosynthetic process; F:transferase activity, transferring acyl groups	AURMO_00143	#N/A	0.790658	1905.86	2055.47	1458.19	1594.79	1636.05	1584.03	1761.54	1448.48	1361.31	1680.02	1649.7	1579.95	1946.14	1293.25	1568.84	1278	1566.99	1495.88	1149.76	1788.04	2088.54	1181.18	1389.68	1081.86	1365.81	2103.61	1482.45	1623.99
Rhola_00001780	hypothetical protein	C:membrane; C:integral component of membrane	#N/A	#N/A	0.598535	2073.49	1792.21	1979.52	1901.06	1896.68	1964.13	1610.55	1730.07	2121.06	2303.59	1648.88	1947.54	1901.35	2211.9	1969.25	1794.01	2106.81	1919.47	1756.22	2543.52	2305.48	1942.21	1787.41	1997.2	1526.92	1596.14	1937.07	2158.46
Rhola_00001790	AraC-type DNA-binding protein	F:DNA binding; F:DNA-binding transcription factor activity; P:biosynthetic process; P:cellular nitrogen compound metabolic process	AURMO_01256	#N/A	0.059422	899.115	697.378	1015.73	1008.5	793.645	630.59	802.079	900.234	857.255	678.578	702.528	813.265	699.109	638.384	705.301	771.891	684.782	587.014	770.716	848.138	638.476	637.577	816.854	834.833	799.469	941.185	770.874	1183.04
Rhola_00001800	sorbitol/mannitol transport system substrate-binding protein	P:transport	AURMO_01255	#N/A	0.016068	8231.09	7560.43	5199.84	7560.5	9675.08	7968.65	5822.26	8007.18	11503	11722.2	6504.59	10690.7	12735.9	14136.9	8638.25	11384	14065.6	11887.9	7803.64	20950.4	12278.3	10048.3	6966.63	14665.3	10981.4	6969.44	6448.65	13718.6
Rhola_00001810	sorbitol/mannitol transport system permease protein	C:plasma membrane; P:transmembrane transport	AURMO_01254	#N/A	0.10336	370.504	374.722	277.017	389.401	413.637	363.404	314.76	439.451	439.665	530.719	327.296	495.841	435.943	565.111	368.57	522.37	451.459	518.64	345.731	656.594	404.668	490.16	577.582	608.755	399.124	372.385	311.314	578.674
Rhola_00001820	sorbitol/mannitol transport system permease protein	C:plasma membrane; P:transmembrane transport	AURMO_01253	#N/A	0.092676	633.381	580.049	513.636	646.449	632.226	546.299	501.699	661.309	704.568	783.579	495.076	763.108	741.503	819.732	548.996	717.463	730.342	764.619	580.047	1008.5	749.76	723.263	762.186	884.46	653.001	611.88	540.27	825.356
Rhola_00001830	mannitol 2-dehydrogenase	P:carbohydrate metabolic process; F:oxidoreductase activity; P:small molecule metabolic process	AURMO_01252	#N/A	0.052411	900.068	921.771	725.246	879.433	902.94	850.859	683.844	868.235	921.641	980.723	722.365	1050.44	971.073	1200.75	780.559	1044.03	1087.92	1188.2	790.242	1436.13	1030.78	1019.02	1210.62	1389.55	938.613	838.962	749.461	1280.69
Rhola_00001840	L-iditol 2-dehydrogenase	F:oxidoreductase activity; F:ion binding	AURMO_01251	A	0.013716	874.351	827.174	707.933	818.179	847.452	747.483	778.112	866.102	1000.74	992.152	753.772	1056.89	1051.06	1168.69	771.875	1089.98	1087.92	1158.18	810.917	1517.2	1116.21	997.826	1018.89	1304.63	969.127	828.009	770.874	1214.91
Rhola_00001850	DNA repair protein RadA/Sms	F:DNA binding; P:DNA metabolic process; P:response to stress; F:peptidase activity; F:ATPase activity; F:ion binding	AURMO_00150	D	1.55e-06	3581.22	3532.36	3228.02	3393.04	3080.42	3279.39	3360.1	3184.95	3103.41	3577.89	3396.93	3409.98	3899.49	3409.9	3715.61	3872.89	4246.75	4003.2	3607.78	4286.12	4293.98	3480.88	4000.29	4084.84	3741.03	3847.98	3673.18	4043.52
Rhola_00001860	pyrroline-5-carboxylate reductase	C:cytoplasm; P:cellular amino acid metabolic process; P:biosynthetic process; F:oxidoreductase activity	AURMO_01669	#N/A	0.598535	2074.44	2271.06	1773.68	2139.52	2011.02	1977.65	2143.4	1908.2	2008.85	2198.59	1981.13	2151.75	2372.49	2000.33	2054.15	2222.37	2295.95	2117.92	2146.75	2172.91	2426.89	2065.68	2189.11	2085.43	2116.46	2140.12	2152.85	1969.34
Rhola_00001870	transcriptional regulator, TetR family	F:DNA binding	#N/A	I	6.73e-24	4096.5	2754.31	3610.84	3448.82	3462.11	2727.52	3999.21	3587.07	2100.83	1295.73	2031.55	2008.44	823.092	1270.36	1352.71	1456.84	1607.03	1579.27	2619.97	1886.93	1879.46	1932.08	2936.24	1722.6	4996.99	5276.19	5597.07	3518.3
Rhola_00001880	arsenate reductase	F:oxidoreductase activity	AURMO_01601	#N/A	0.350885	1614.41	1226.83	1492.82	1447.13	1610.83	1255.61	1398.05	1534.88	1526.87	1542.87	1219.09	1495.4	1429.41	1282.26	1374.9	1551.56	1497.96	1399.16	1488.6	1515.42	1389.36	1209.74	1225.68	1368.6	1342.62	1207.7	1406.68	1311.52
Rhola_00001890	Glycerol uptake facilitator (Major Intrinsic Protein Family)	C:cellular_component; F:transmembrane transporter activity	#N/A	A	0.002358	6951	7063.98	7617.97	6733.57	7805.3	7614.79	7881.78	7317.07	8443.78	8882.23	7455.89	8565.43	7558.21	8931.87	8543.69	7783.95	8359.59	7981.39	9110.76	10552.7	7880.91	8260.86	7517.28	8780.63	7576.03	6414.52	8069.47	7611.16
Rhola_00001900	SOUL heme-binding protein	F:ATP binding	AURMO_01229	#N/A	0.750867	629.571	621.114	713.704	613.634	682.669	668.759	665.47	673.042	745.039	699.292	700.049	677.124	655.114	671.356	664.778	733.721	549.482	711.254	629.437	785.774	673.323	669.824	746.34	683.747	650.56	632.324	614.393	718.46
Rhola_00001910	protein of unknown function (DUF1713)	0	#N/A	#N/A	0.731351	243.828	263.259	288.56	232.984	255.581	285.475	246.855	242.125	231.79	295.003	257.043	215.676	241.568	228.975	215.16	342.827	197.427	281.833	242.356	143.435	230.436	252.451	308.202	216.152	355.184	376.036	258.605	165.482
Rhola_00001920	HAD-superfamily subfamily IB hydrolase, TIGR01490	F:molecular_function	#N/A	#N/A	0.136092	820.062	852.107	940.704	870.683	936.569	881.076	900.341	862.902	824.142	855.722	773.608	819.714	776.698	803.246	641.621	879.334	691.685	806.31	870.645	767.066	737.395	843.039	980.066	797.337	775.058	836.771	724.753	669.124
Rhola_00001930	Glutaredoxin-like domain (DUF836)	0	#N/A	#N/A	0.598535	967.692	978.236	896.458	898.028	865.948	989.223	967.447	820.237	901.406	1082.15	1065.36	975.201	1171.05	871.938	1070.01	921.039	1054.79	958.9	882.131	1086.01	1093.73	771.173	884.199	877.843	917.864	1009.82	816.994	964.114
Rhola_00001940	hypothetical protein	#N/A	#N/A	#N/A	0.105755	473.369	519.917	511.712	495.502	484.258	551.865	489.715	499.182	544.523	517.862	552.931	501.573	514.333	488.176	452.512	561.954	514.967	482.785	420.391	456.141	472.113	471.733	389.016	463.183	444.285	526.45	433.205	438.888
Rhola_00001950	PASTA domain-containing protein	C:cellular_component	#N/A	D	0.002876	660.05	648.98	740.636	622.385	647.359	659.217	659.877	621.844	713.766	637.863	666.162	626.25	743.103	664.029	760.297	660.914	826.985	671.23	688.016	725.193	750.884	728.791	940.452	857.992	682.295	725.056	729.694	863.386
Rhola_00001960	PadR family transcriptional regulator, regulatory protein PadR	0.00E+00	#N/A	D	0.004273	218.112	206.794	196.22	213.295	211.863	191.642	198.922	180.26	198.677	166.43	187.616	184.865	244.768	190.508	201.652	208.524	196.046	197.617	197.561	223.616	266.406	226.653	308.202	229.386	175.761	219.78	172.952	237.431
Rhola_00001970	antitoxin VapB	F:DNA binding	#N/A	#N/A	0.1591	398.125	363.722	388.594	369.712	420.363	363.404	375.475	427.718	539.004	429.29	484.331	408.424	435.143	391.09	475.668	465.114	465.265	411.076	395.121	488.214	473.237	375.912	414.369	496.268	402.786	431.529	423.322	537.56
Rhola_00001980	tRNA(fMet)-specific endonuclease VapC	F:nuclease activity; F:ion binding	#N/A	#N/A	0.279643	380.029	405.521	477.085	467.062	413.637	378.513	412.224	458.65	456.222	447.147	450.445	439.951	439.942	462.53	492.07	518.836	479.071	448.599	411.202	530.086	435.018	432.115	473.791	480.828	447.947	470.228	434.852	555.034
Rhola_00001990	aspartyl-tRNA synthetase	C:cytoplasm; P:tRNA metabolic process; P:translation; P:cellular amino acid metabolic process; F:ligase activity; F:ion binding	AURMO_01661	B	4.94e-06	3120.24	3272.03	3435.78	3284.75	3467.15	3355.72	3412.83	3410.01	3587.23	3415.75	3685.38	3517.46	3577.13	3328.39	3502.38	3521.58	3291.37	3422.86	3312.59	3151.12	3278.94	3399.8	3173.13	3326.1	3139.29	3176.96	2908.89	2972.51
Rhola_00002000	Broad specificity phosphatase PhoE	0.00E+00	AURMO_01660	J	2.36e-06	3136.43	3559.49	3464.64	3437.88	3206.53	3977.57	3446.38	3250.01	3199.07	3087.89	4120.12	3235.86	3007.61	3093	3445.46	3428.27	2754.31	2779.98	2787.67	2679.83	2943.96	2681.14	2490.97	2732.78	2548.54	3159.43	2716.18	2666.22
Rhola_00002010	Thiol-disulfide isomerase or thioredoxin	C:cell; F:oxidoreductase activity; F:isomerase activity; P:homeostatic process	AURMO_01659	#N/A	0.618504	3934.58	3830.08	3697.41	3826.19	3709.28	3832.05	3528.67	3847.33	3622.18	3794.32	3506.86	3475.9	3858.7	3869.68	3277.57	3777.46	4118.36	3705.52	3977.63	3539.55	3780.28	3856.79	3370.41	3605.11	3826.47	3469.75	3804.95	2870.76
Rhola_00002020	cytochrome c-type biogenesis protein	C:cellular_component; P:protein-containing complex assembly	AURMO_01658	C	0.01439	1474.4	1764.35	1546.68	1609.01	1333.39	1802.71	1516.28	1629.81	1513.99	1698.59	1746.4	1684.57	1559.8	1861.11	1671.11	1632.14	1656.73	1691.83	1635.62	1615.2	1530.99	1589.34	1463.37	1440.28	1306	1593.22	1306.2	1234.44
Rhola_00002030	cytochrome c biogenesis protein	C:cellular_component	AURMO_01657	#N/A	0.016607	1364.87	1666.08	1311.98	1490.88	1370.38	1719.21	1518.68	1478.35	1357.63	1655.73	1724.09	1544.13	1297.43	1752.12	1671.11	1704.24	1335.05	1473.37	1443.8	1184.9	1236.49	1380.19	1602.81	1296.91	1292.58	1381.48	1162.9	1065.87
Rhola_00002040	cytochrome c-type biogenesis protein CcsB	F:molecular_function; C:cellular_component; P:protein-containing complex assembly	AURMO_01656	G	3.53e-10	3710.76	3299.16	3822.45	3657.74	4222.13	3622.11	4970.65	4599.3	3922.03	3245.74	3553.97	3821.99	2794.83	3203.82	3630.71	3159.67	3082.9	2926.73	3724.94	3197.44	2830.43	3061.66	3435.38	2987.53	4519.74	4937.39	5241.28	4028.11
Rhola_00002050	O-succinylbenzoate synthase	P:biosynthetic process; F:lyase activity; F:ion binding; P:small molecule metabolic process; P:cofactor metabolic process	AURMO_01655	#N/A	0.041468	639.096	638.713	604.051	614.728	630.544	665.578	615.14	587.712	597.871	661.435	678.56	618.368	676.712	642.047	631.008	678.586	588.139	600.355	608.762	623.63	731.775	625.599	921.437	684.85	605.399	603.118	581.45	705.098
Rhola_00002060	1,4-Dihydroxy-2-naphthoyl-CoA synthase	P:biosynthetic process; F:lyase activity; P:small molecule metabolic process; P:cofactor metabolic process	AURMO_01654	G	0.000238	1661.08	1706.41	1579.38	1656.05	1597.38	1679.45	1882.17	1564.74	1499.28	1456.44	1669.54	1574.94	1495.8	1371.11	1556.29	1571.35	1416.51	1343.29	1450.69	1327.44	1499.52	1195	1548.14	1374.11	1612.36	1914.5	1652.11	1626.04
Rhola_00002070	O-succinylbenzoic acid--CoA ligase	#N/A	#N/A	I	1.19e-08	1855.38	1590.55	1819.85	1799.34	1839.51	1706.49	2009.99	1905	1495.6	1492.87	1486.88	1613.63	1574.99	1453.54	1410.6	1468.15	1554.57	1388.32	1555.21	1616.98	1623.17	1426.26	1760.47	1444.69	1844.27	1956.12	2001.31	1792.55
Rhola_00002080	1,4-dihydroxy-2-naphthoate prenyltransferase	C:plasma membrane; P:biosynthetic process; F:transferase activity, transferring alkyl or aryl (other than methyl) groups; P:small molecule metabolic process; P:cofactor metabolic process	AURMO_01652	#N/A	0.023276	990.551	1086.03	1044.59	1128.83	1109.76	1184.84	1366.89	1220.22	1063.29	1055.01	1160.41	1141.44	970.273	1056.04	1095.1	1056.05	1068.59	952.23	1110.7	979.991	967.831	1051.27	1270.05	1098.41	1078.98	1168.27	1288.08	1219.02
Rhola_00002090	Protein of unknown function (DUF4229)	C:cellular_component	#N/A	B	3.91e-13	541.946	579.315	580.966	569.881	603.641	636.951	615.14	586.645	684.332	672.863	691.784	707.218	588.723	546.793	679.25	665.862	523.251	551.159	504.239	553.249	519.324	462.52	539.552	480.828	463.814	475.339	448.029	533.449
Rhola_00002100	hypothetical protein	0	#N/A	G	5.21e-18	1300.1	1222.43	1356.23	1243.68	1293.04	1306.51	1549.83	1224.49	1166.31	962.152	1184.38	1074.08	806.294	830.723	1060.36	986.777	893.254	818.817	941.859	865.065	956.591	857.78	1087.82	899.899	1373.13	1504.87	1624.11	1310.5
Rhola_00002110	2-succinyl-5-enolpyruvyl-6-hydroxy-3-cyclohexene-1-carboxylate synthase	P:biosynthetic process; F:ion binding; P:small molecule metabolic process; P:cofactor metabolic process	AURMO_01649	G	4.39e-16	2613.53	2532.86	2375.81	2492.82	2663.42	2736.27	3250.66	2812.7	2159.69	1982.88	2386.94	2222.68	1634.19	1815.32	1952.84	1862.58	1809.98	1650.14	2043.37	1906.53	1904.19	1828.89	2605.06	1685.11	2759.69	2963.02	3259.74	2819.37
Rhola_00002120	isochorismate synthase	P:biosynthetic process; F:isomerase activity	AURMO_01648	G	1.52e-18	3619.32	2618.65	3220.32	3577.89	2971.13	2709.23	3398.45	3283.08	2351.01	1941.45	2000.97	2317.27	1842.16	1727.39	1880.48	2034.34	2177.22	1914.46	2293.77	2070.45	2329.09	2194.66	2648.64	1970.73	3172.24	3983.06	3645.18	2732
Rhola_00002130	hypothetical protein	C:cellular_component	#N/A	#N/A	0.205434	1169.61	1156.43	1198.48	1183.52	1086.22	1052.84	1149.59	1422.88	879.33	981.438	1281.91	1039.69	831.891	1147.62	1221.49	1157.13	974.71	1157.35	1209.48	1118.97	1116.21	1027.31	1311.24	1200.97	1127.8	1159.51	1624.11	1514.01
Rhola_00002140	demethylmenaquinone methyltransferase / 2-methoxy-6-polyprenyl-1,4-benzoquinol methylase	F:methyltransferase activity; P:biosynthetic process; P:small molecule metabolic process; P:cofactor metabolic process	AURMO_01647	J	0.001051	1486.78	1516.49	1406.25	1512.76	1398.97	1611.86	1342.92	1290.62	1372.34	1276.44	1543.91	1132.12	1154.25	1232.8	1498.4	1140.17	1271.54	1145.68	1023.41	1092.24	1307.3	1136.03	1039.49	1043.27	1208.36	1350.81	1133.25	1184.07
Rhola_00002150	heptaprenyl diphosphate synthase	P:lipid metabolic process; P:biosynthetic process; F:transferase activity, transferring alkyl or aryl (other than methyl) groups	AURMO_01646	J	1.2e-06	1961.1	1889.74	1954.51	1963.41	1859.69	2115.22	1816.66	1943.4	1651.96	1756.44	1786.9	1727.56	1546.2	1767.69	1534.1	1631.43	1542.14	1656.81	1559.81	1518.99	1606.31	1844.55	1529.92	1597.98	1692.92	1803.51	1581.28	1498.59
Rhola_00002160	Sugar phosphate permease	C:cellular_component; P:transmembrane transport	#N/A	#N/A	0.217245	854.35	868.973	800.272	889.278	837.363	950.258	806.872	866.102	778.152	910.723	916.593	884.918	767.1	898.5	847.133	865.904	813.178	864.678	753.487	670.848	789.103	897.399	1124.26	831.524	777.499	806.104	693.457	835.634
Rhola_00002170	hypothetical protein	0	AURMO_01582	#N/A	0.177667	4089.83	3867.48	4107.16	3821.82	3969.91	3995.06	3899.35	3994.52	3993.78	4405.04	3693.65	4156.61	4302.64	4214.98	3696.32	4003.66	4215	4116.6	4005.2	4669.21	4190.56	3965.51	3408.44	4072.7	3687.32	3747.22	3869.19	3557.36
Rhola_00002180	transcriptional regulator, LacI family	F:DNA binding; P:biosynthetic process; P:cellular nitrogen compound metabolic process	#N/A	#N/A	0.156504	1175.33	1520.89	1050.36	1075.23	1066.04	1321.61	1112.05	905.567	980.509	1217.87	1285.21	969.469	1235.84	1279.52	1302.54	1268.11	1184.56	1220.72	1229.01	1149.26	1288.19	1263.18	1445.93	1361.98	1309.66	1193.09	1325.97	1280.69
Rhola_00002200	hypothetical protein	C:cellular_component	AURMO_01567	#N/A	0.03545	28.5736	73.3311	40.3983	47.0344	45.3992	50.0973	28.7598	57.5979	38.6317	55.7148	47.1107	54.4565	36.7952	54.9541	42.4531	56.5488	24.851	44.1928	29.8638	31.1815	19.1093	50.6745	316.125	91.5338	26.8524	34.3178	31.2962	142.87
Rhola_00002210	tellurite resistance protein TerC	C:cellular_component	AURMO_01566	#N/A	0.236265	188.586	315.324	109.653	197.982	173.19	198.799	174.955	171.727	174.762	230.716	183.484	270.849	207.173	226.228	165.953	205.696	138.061	186.777	114.861	146.108	147.254	168.608	468.245	198.507	106.189	145.303	95.5356	246.682
Rhola_00002220	Winged helix-turn-helix DNA-binding	F:DNA-binding transcription factor activity; P:biosynthetic process; P:cellular nitrogen compound metabolic process	AURMO_01565	E	0.004368	392.411	444.386	417.449	334.71	401.867	477.912	429.799	412.785	494.853	486.433	516.565	417.739	351.154	435.053	471.809	431.185	358.958	362.714	353.771	365.269	429.398	337.216	388.224	412.454	303.92	356.321	314.609	431.693
Rhola_00002230	Acyl-CoA hydrolase	F:molecular_function	#N/A	#N/A	0.042486	515.277	675.379	663.687	533.785	650.722	676.711	611.145	552.513	642.022	625.72	688.478	624.1	595.922	687.842	633.903	685.655	608.848	597.854	562.818	590.667	548.55	640.341	537.967	585.596	491.887	573.181	520.504	545.783
Rhola_00002240	putative drug exporter of the RND superfamily	C:cellular_component	AURMO_00332	I	7.7e-16	13557.2	12703.1	11729	11422.8	14408.4	13911.9	15184.4	12672.6	13318.7	11062.2	10995.8	10818.9	10729	11170.3	11575.2	10004.9	11929.8	10667.1	11574.5	11930.9	11884.9	10871	11971.5	10654.3	15600	15718.3	16311.9	15429.9
Rhola_00002250	alpha-glucosidase	P:carbohydrate metabolic process; F:hydrolase activity, acting on glycosyl bonds	AURMO_01619	B	9.18e-07	1433.44	1778.28	1590.92	1563.07	1715.08	1761.36	1799.88	1761	1854.32	2031.45	1948.9	1980.5	1760.57	1847.37	1870.83	1912.76	1676.06	1650.14	1792.98	1655.29	1656.89	1576.44	2059.96	1808.62	1352.38	1431.13	1470.92	1593.15
Rhola_00002260	alpha-glucosidase	P:carbohydrate metabolic process; F:hydrolase activity, acting on glycosyl bonds	AURMO_01570	B	2.97e-11	7332.93	6654.79	7213.99	7054.06	7354.67	7066.1	7780.32	7743.72	8303.97	7825.07	7612.93	8063.15	7496.62	6817.97	7483.33	7139.29	6865.77	6891.57	7062.79	7801.62	6762.45	6443.03	6240.1	6571.69	6213.89	6431.31	6071.45	6462.03
Rhola_00002270	carbohydrate ABC transporter substrate-binding protein, CUT1 family	P:carbohydrate transport; F:carbohydrate transmembrane transporter activity; P:carbohydrate transmembrane transport	#N/A	#N/A	0.7728	2515.43	1918.34	2487.38	2512.51	2221.2	1920.4	1988.42	2156.72	2310.54	2265.74	1880.3	2276.43	2342.89	2047.04	2248.09	2056.26	2497.52	2009.52	1876.83	2528.38	2508.94	2033.43	1976.77	2014.85	1946.8	2054.69	2184.14	2380.48
Rhola_00002300	Acyl dehydratase	0	AURMO_01482	#N/A	0.698112	1148.66	1320.69	1238.88	1226.17	1279.59	1443.28	1219.89	1295.95	1337.39	1232.15	1483.58	1145.74	1229.44	1364.69	1197.37	1290.02	1353	1162.35	1279.55	1087.79	1211.76	1262.26	1155.95	1280.37	1192.49	1217.92	1289.73	1103.9
Rhola_00002310	Acyl dehydratase	0	AURMO_01481	#N/A	0.918523	1057.22	1050.83	1163.86	1157.26	1057.63	1122.02	1088.08	1073.03	1046.73	1152.15	1054.62	1053.3	1116.65	1039.55	1113.43	1109.77	1085.16	1033.94	1070.5	998.7	1148.81	1171.04	965.013	1039.96	1085.08	1142.71	1027.83	957.947
Rhola_00002320	UDP-N-acetylmuramate dehydrogenase	P:cell morphogenesis; C:cytoplasm; P:cell cycle; P:biosynthetic process; F:oxidoreductase activity; F:ion binding; P:cell division; P:cell wall organization or biogenesis	AURMO_01480	#N/A	0.104182	1742.99	1837.68	1790.99	1839.81	1710.04	1908.47	1743.16	1833.53	1479.04	1907.16	1510.85	1801.36	1701.38	1790.59	1584.27	1647.69	1669.16	1791.89	1709.13	1682.91	1673.75	1971.7	1693.92	1611.22	1522.04	1683.04	1543.39	1407.11
Rhola_00002330	aspartate aminotransferase	P:biosynthetic process; F:ion binding	AURMO_01478	#N/A	0.188842	4406.05	4046.41	4039.83	4126.99	4178.41	3807.39	4174.96	3962.52	4153.82	4182.18	4025.9	4481.2	4333.83	3519.81	4061.03	3988.11	4121.12	3998.2	3797.3	4304.83	4288.36	3541.68	3869.56	3687.82	3886.27	3882.3	3403.05	3786.56
Rhola_00002350	preprotein translocase subunit SecE	C:plasma membrane; P:protein targeting; F:transmembrane transporter activity	#N/A	#N/A	0.196583	2589.72	2583.45	2606.65	2680.96	2592.8	2568.48	2310.37	2518.31	2341.82	1867.88	2183.62	2151.03	2245.31	2488.51	1931.62	2195.51	2108.19	2184.62	2384.51	1936.82	2185.21	2453.57	1883.28	2002.72	2560.74	2852.76	2238.5	1446.17
Rhola_00002360	transcription antitermination protein nusG	P:biosynthetic process; P:cellular nitrogen compound metabolic process	AURMO_01475	#N/A	0.323916	5934.73	5449.96	5519.18	6450.27	5659.77	5146.5	5931.71	6072.31	4898.86	4570.04	4836.7	5141.12	4926.56	5440.46	5030.7	5134.63	5366.43	5521.6	5828.04	4761.86	5199.98	5934.44	4847.25	5033.26	6080.85	6824.14	5705.78	3786.56
Rhola_00002370	LSU ribosomal protein L11P	F:structural constituent of ribosome; C:ribosome; P:translation; F:rRNA binding	AURMO_01474	#N/A	0.037995	12060.9	9975.96	11627	12781.3	12042.6	9953.46	11111.7	12192.6	9979.85	8650.8	8642.75	9494.06	9461.96	10477	9990	9808.4	11294.8	11143.3	11421.8	9798.13	11004.7	11945.4	9337.17	10088.6	12674.3	12696.1	12478.9	8272.06
Rhola_00002380	large subunit ribosomal protein L1	F:structural constituent of ribosome; C:ribosome; P:translation; F:rRNA binding; C:protein-containing complex	AURMO_01473	#N/A	0.195028	11338	10286.9	11854	13074.5	11425.5	10054.5	11833.9	12291.8	10254	8315.08	9899.04	10411.2	9010.82	10412.9	10731	10023.3	10416.7	10537.1	10963.5	9959.38	10178.5	11555.6	9540	9816.18	10791	13064.1	12925.3	8233
Rhola_00002390	lysine decarboxylase	F:lyase activity	#N/A	#N/A	0.018455	3060.23	2286.46	2862.51	3326.31	2860.15	2228.93	3038.15	3196.68	2485.3	2009.3	2472.07	2663.35	2433.28	2330.97	2300.19	2499.46	2635.58	2579.03	2883.01	2524.81	2528.05	2714.31	3040.03	2455.97	3216.18	3649.37	3337.16	2498.68
Rhola_00002400	MFS transporter, DHA3 family, macrolide efflux protein	C:cellular_component; P:transmembrane transport	#N/A	H	0.004368	519.087	448.786	498.246	583.007	620.456	475.527	717.397	667.709	665.936	532.862	697.569	672.108	625.518	563.28	794.067	622.037	740.006	613.696	806.323	612.049	667.702	691.015	955.505	653.971	822.66	690.008	887.822	726.683
Rhola_00002410	Predicted Fe2+/Mn2+ transporter, VIT1/CCC1 family	C:cell; F:transmembrane transporter activity; P:homeostatic process	AURMO_00504	#N/A	0.052411	541.946	477.385	507.865	520.659	543.109	481.093	643.101	600.511	634.663	540.005	610.786	595.439	597.522	607.243	725.563	560.54	659.931	589.515	630.586	580.867	593.513	613.622	708.31	537.072	653.001	608.959	639.1	632.122
Rhola_00002420	uncharacterized protein	0	#N/A	N	0.000373	2362.08	2211.66	2433.52	2223.74	2306.95	2170.09	2286.4	2285.78	2455.87	2173.59	2274.54	2348.8	2096.53	1945.38	2141.95	2239.33	2173.08	1914.46	2213.37	2343.96	2385.29	2080.42	2979.02	2625.81	2808.52	2342.38	2875.95	3152.39
Rhola_00002430	fructokinase	P:carbohydrate metabolic process; F:kinase activity	AURMO_01346	#N/A	0.185881	3120.24	2884.84	2760.55	3095.52	2952.63	2798.29	2628.32	2771.1	2799.88	2975.03	2530.76	2772.98	3315.57	2951.04	3047.94	2890.35	3447.38	2980.09	2725.65	3188.53	3384.6	3110.49	2815.81	2994.15	2919.59	2724.25	3055.49	2971.49
Rhola_00002440	hypothetical protein	C:cellular_component	#N/A	D	0.000131	3809.81	3693.68	3857.08	3792.28	4127.97	4110.36	3881.77	3685.2	4192.46	3964.32	4077.14	3697.31	4760.18	3929.22	4236.63	4215.72	5264.26	4255.02	4347.48	4368.98	4947.07	4579.13	4039.9	4667.12	4701.61	4473.73	4450.64	4527.64
Rhola_00002450	sugar-phosphatase	F:molecular_function	AURMO_00668	D	0.005411	2233.5	2191.13	1964.13	2136.24	1948.8	2039.68	2013.98	1775.93	1903.99	2145.73	2094.36	1966.17	2237.31	2059.86	2049.33	1979.21	2518.23	2308.86	2072.09	2360.89	2591	2297.86	2115.42	2199.02	2265.36	2404.44	2086.96	2142.02
Rhola_00002460	Glutaredoxin	C:cell; P:generation of precursor metabolites and energy; F:oxidoreductase activity; P:homeostatic process	#N/A	#N/A	0.234992	3005.94	2607.65	2685.53	2887.69	2713.86	2652.77	2529.26	2519.38	2597.52	2602.88	2177.84	2341.63	3060.4	2633.22	2391.85	2672.64	2975.21	2750.79	2662.47	2852.66	3289.05	2808.29	2315.87	2625.81	2944	3099.56	2813.36	2509.99
Rhola_00002470	two component transcriptional regulator, LuxR family	F:DNA binding; P:signal transduction; P:biosynthetic process; P:cellular nitrogen compound metabolic process	#N/A	#N/A	0.202615	1360.1	1552.42	1425.48	1513.85	1299.76	1553.02	1339.73	1364.22	1221.5	1285.01	1343.07	1271.85	1350.22	1455.37	1352.71	1396.76	1390.27	1364.97	1341.57	1287.35	1303.93	1420.73	1259.75	1332.2	1268.16	1518.02	1289.73	1132.68
Rhola_00002480	Signal transduction histidine kinase	C:cellular_component	#N/A	#N/A	0.042587	809.585	1000.97	875.297	858.651	864.266	971.728	866.788	875.702	816.784	1082.15	960.398	968.753	937.477	1120.15	1061.33	1032.02	916.724	1070.63	903.955	987.118	889.146	1042.05	1369.88	1027.83	809.233	784.199	784.051	1023.73
Rhola_00002490	Superfamily II DNA and RNA helicase	#N/A	#N/A	I	2.88e-07	31077.6	28573.4	23515.7	33292.7	24808.1	26146.8	25291.8	30746.6	14612	14871.6	13092.6	16760.4	12136	18058.8	11468.1	13575.2	17433	23445.5	19080.7	13627.2	21358.6	29623.4	18706.8	16240.1	30865.6	31025.5	27940.9	12856.2
Rhola_00002500	LSU ribosomal protein L10P	F:structural constituent of ribosome; C:ribosome; P:translation; F:rRNA binding; C:protein-containing complex; P:ribosome biogenesis	AURMO_01549	#N/A	0.274468	32446.2	29105.1	32607.2	35241.9	31525.5	26847.4	34561.3	36053.1	29135.6	23470.9	28185.4	32395.2	26826.9	26659.2	26243.8	28847.7	27739.2	30222	31467.3	26145.3	26469.8	31303	23781.5	23141.5	30165	35890.6	32561.2	19055.1
Rhola_00002510	large subunit ribosomal protein L7/L12	F:structural constituent of ribosome; C:ribosome; P:translation	#N/A	#N/A	0.310676	21420.7	17345.7	20841.7	22836.8	20871.9	17450.6	22197.8	22696.8	18817.3	14912.3	18573.2	20508.6	18340.8	16689.6	17489.7	18586.9	20045.1	18536.8	20127.1	18054.1	18047.1	19796.2	15688.2	14868.2	21481.9	24640.9	22525	13049.5
Rhola_00002520	Listeria/Bacterioides repeat-containing protein	C:cellular_component	#N/A	#N/A	0.108232	1110.56	1261.29	1246.58	1104.76	1271.18	1100.55	1160.78	1262.89	1311.64	1306.44	1305.05	1336.33	1272.63	1354.62	1436.65	1205.9	1198.37	1183.2	1262.32	1423.66	1185.9	1262.26	3292.77	1642.1	1036.26	1009.09	1108.54	2144.07
Rhola_00002530	MFS transporter, DHA1 family, bicyclomycin/chloramphenicol resistance protein	C:plasma membrane; F:transmembrane transporter activity	#N/A	#N/A	0.029762	670.527	948.904	663.687	714.266	682.669	886.643	735.771	711.441	724.804	938.58	870.309	859.123	751.902	723.562	762.227	783.201	617.132	704.583	598.425	590.667	653.089	650.476	966.597	710.214	552.915	692.198	563.331	735.934
Rhola_00002540	hypothetical protein	#N/A	#N/A	I	2.6e-10	66791.7	63743	65464.5	60690.7	53043.1	58150.2	56855.7	54938.8	57158.3	54518.4	54711.3	49397.1	53417	52357.5	53106.9	47583	60842	53199.8	61841.1	61174.6	61469.1	51635.4	50854.1	60977	70090.8	63961.9	76286.8	74200.8
Rhola_00002550	Saccharopine dehydrogenase, NADP-dependent	F:oxidoreductase activity; F:ion binding	AURMO_01546	H	9.17e-23	29954.6	29206.3	29304.2	28580.5	21821.9	25960.7	25136.1	24042.9	21471.8	23349.5	21266	21149.9	22834.6	22381.9	20502	21644.8	25631	25593.5	24922.5	26676.2	28063.7	25593.4	24014.4	28287.3	28917.6	31050.3	31027.7	28804.2
Rhola_00002560	aldose 1-epimerase	P:carbohydrate metabolic process; F:isomerase activity	#N/A	M	0.002394	85.7207	142.262	96.1865	95.1626	87.4355	122.46	99.8604	115.196	114.055	127.144	133.894	126.826	82.3892	135.554	133.149	135.717	95.262	130.911	160.805	182.635	107.912	128.989	455.568	267.985	147.688	118.287	200.954	261.071
Rhola_00002570	xylulokinase	P:carbohydrate metabolic process; F:kinase activity; F:ion binding; P:small molecule metabolic process	AURMO_01541	H	1.33e-06	1752.51	1950.61	1889.1	1821.21	1826.06	2210.64	1954.07	2121.52	1708.99	2024.31	2245.61	1939.65	2073.33	2057.11	2267.38	2621.04	2567.93	2267.17	2631.46	4026.87	2666.31	2144.91	3025.77	4340.69	3089.24	2558.51	3510.11	3118.47
Rhola_00002580	xylose isomerase	C:cytoplasm; P:carbohydrate metabolic process; F:isomerase activity; F:ion binding; P:small molecule metabolic process	AURMO_01540	H	4.11e-05	1429.63	2247.6	1615.93	1581.67	1624.28	2691.74	1725.59	1775.93	1699.79	2167.88	2429.09	1814.98	2063.73	2335.55	2539.47	2551.77	2689.43	2423.1	2463.76	4753.85	2907.99	2262.84	2765.1	4984.73	3178.35	2497.17	3515.05	3511.1
Rhola_00002590	Sugar kinase of the NBD/HSP70 family, may contain an N-terminal HTH domain	F:kinase activity	AURMO_01539	#N/A	0.289321	1993.48	1858.94	1950.66	1965.6	1753.75	1842.47	1789.5	1863.4	1747.62	1817.87	1792.69	1706.07	1972.54	1844.63	1962.49	1895.8	2126.14	1775.22	1655.14	2032.14	2175.09	1757.02	1933.19	1931.03	1834.51	1905.74	1968.36	2165.66
Rhola_00002600	cholesterol oxidase	F:oxidoreductase activity; F:ion binding	#N/A	D	0.001736	1774.42	1848.68	1758.29	1770.9	1710.04	1754.2	1593.77	1714.07	1565.5	1889.3	1739.79	1668.81	1954.94	1875.77	1737.68	1897.21	1901.1	1943.65	1781.49	2204.98	2005.36	1798.48	2177.22	2157.11	1844.27	1915.23	1874.47	2053.62
Rhola_00002610	Permease of the drug/metabolite transporter (DMT) superfamily	C:cellular_component	AURMO_00966	#N/A	0.074265	1053.41	1399.16	979.179	1005.22	1086.22	1365.35	1102.46	1126.36	1192.06	1420.01	1261.24	1157.2	1292.63	1299.66	1161.67	1142.99	1263.26	1243.23	1149.76	1194.7	1374.75	1291.74	1357.2	1259.42	1100.95	1018.58	1050.89	1148.1
Rhola_00002620	Permease of the drug/metabolite transporter (DMT) superfamily	C:cellular_component	#N/A	#N/A	0.439467	2053.49	2447.79	1796.76	1904.35	2204.38	2465.9	1981.23	1885.8	2163.37	2502.88	2253.05	2057.88	2378.89	2271.44	2423.69	2032.22	2471.29	2312.2	2138.71	2285.16	2507.82	2242.57	2124.14	2221.07	2116.46	1908.66	2101.78	2153.32
Rhola_00002630	6-phosphogluconate dehydrogenase	P:carbohydrate metabolic process; P:generation of precursor metabolites and energy; F:oxidoreductase activity; P:small molecule metabolic process	AURMO_01345	J	1.82e-06	12460	9632.03	12171.4	11545.3	10298.9	8844.16	10935.9	10839.1	10557.5	8074.36	8836.15	10433.4	8595.67	7676.17	7191.95	8607.44	7673.42	7852.14	7363.73	6948.14	8112.47	8074.75	6494.43	6898.12	7587.02	10534.1	7728.5	5566.78
Rhola_00002640	D-xylose transport system substrate-binding protein	0	AURMO_01542	D	0.007612	6508.11	9015.32	7798.8	9927.53	6845.19	9349.11	7695.64	10218.3	6688.8	9342.94	8948.56	9704.72	7860.57	10684	11159.4	12967.4	9697.4	12502.4	10320.2	25817.4	10713.6	12289	11698.2	26736.7	12081.1	13182.4	16671	15333.3
Rhola_00002650	D-xylose transport system ATP-binding protein	F:ATPase activity; F:transmembrane transporter activity; F:ion binding	AURMO_01543	D	0.008559	397.173	512.584	519.407	572.069	411.956	580.492	420.212	587.712	386.317	476.433	512.433	553.88	381.55	546.793	527.77	677.879	527.393	644.548	604.168	1184.9	514.828	657.847	709.102	1185.53	589.532	669.563	749.461	854.135
Rhola_00002660	D-xylose transport system permease protein	C:plasma membrane; F:transmembrane transporter activity	AURMO_01544	D	0.000934	897.21	1064.03	1048.43	1109.14	882.762	1110.89	921.911	1178.62	932.679	1150.72	993.458	1097.01	899.882	1244.71	1121.15	1378.38	1155.57	1334.96	1227.86	2161.32	1152.18	1289.89	1483.17	2344.59	1314.55	1493.19	1523.63	1552.04
Rhola_00002670	alpha-glucosidase	P:carbohydrate metabolic process; F:hydrolase activity, acting on glycosyl bonds	AURMO_00613	#N/A	0.037637	4213.65	3789.75	3945.57	4099.65	3966.55	3705.61	4147	3983.86	4061.84	3900.75	3665.55	4136.55	4609.8	3940.21	4280.05	4246.11	4314.4	4181.64	4103.98	4575.67	4342.31	4095.42	4067.63	4167.55	3853.32	3872.07	3897.2	4001.38
Rhola_00002680	putative drug exporter of the RND superfamily	C:cellular_component	AURMO_01024	G	9.17e-31	23077.9	16109.4	20766.7	19586	25142.8	18926.4	28605.6	22956	17612.4	9349.37	14489.4	14415.2	5908.03	7231.05	9428.46	8362.86	8956.01	7972.21	12484.2	9798.13	11687	10125.7	15428.3	9700.38	28506.2	30518.8	30255.1	23548.8
Rhola_00002690	integral membrane protein	C:cellular_component	AURMO_01625	G	3.77e-31	2543.05	2243.2	2204.59	2300.31	2811.39	2689.35	3052.53	2704.97	2435.64	1953.59	2143.12	2108.76	1551.8	1464.53	1688.48	1685.15	1539.38	1501.72	1789.53	1621.44	1817.63	1547.88	1804.84	1438.07	2746.27	3049.91	2653.58	2244.8
Rhola_00002700	ATP-dependent helicase HrpA	F:helicase activity; F:ion binding	AURMO_01379	#N/A	0.222187	2000.15	2038.6	1994.91	1949.19	2281.73	2176.45	2238.47	2015.93	1926.07	2226.45	2124.11	1941.09	1917.35	1875.77	1940.3	2017.38	1816.88	1789.39	1908.99	1848.62	1926.67	1745.97	2699.34	2010.44	1929.71	2122.59	1881.06	2150.24
Rhola_00002710	Uncharacterized conserved protein YdhG, YjbR/CyaY-like superfamily, DUF1801 family	0	#N/A	#N/A	0.663183	2466.85	2053.27	1646.71	2173.43	1481.36	1355.01	2129.82	1642.61	1666.68	2304.31	1347.2	2408.98	2811.63	1460.86	2295.36	1757.96	1874.87	2196.3	1600.01	2560.45	2266.14	1485.22	1981.53	1570.41	1584.29	2021.83	1459.39	2100.91
Rhola_00002720	hypothetical protein	0	AURMO_00282	#N/A	0.02085	1904.9	1741.61	1646.71	1697.61	1625.96	1596.75	1517.88	1677.81	1705.31	1820.02	1503.41	1701.77	2038.13	1725.56	1618.04	1803.2	2003.26	1886.12	1863.04	1998.29	2131.25	1831.65	1675.7	1770.02	1774.7	1618.78	1764.12	1662.02
Rhola_00002730	catalase-peroxidase	P:response to stress; P:catabolic process; F:oxidoreductase activity; F:ion binding; P:cofactor metabolic process	AURMO_00283	G	5.09e-17	13099.1	8590.73	13204.5	11918.3	15432.4	10379.7	18963.1	15900.2	12667.5	6143.63	9152.7	10718.6	4424.22	4554.78	7075.2	6281.87	5529.34	4869.55	7673.85	7399.82	7316.62	5361.36	9915.55	6143.8	15816.1	16667.5	17993.6	16466
Rhola_00002740	Glycerol uptake facilitator (Major Intrinsic Protein Family)	C:cellular_component; F:transmembrane transporter activity	AURMO_01600	#N/A	0.054634	366.694	423.853	413.602	369.712	460.718	478.707	378.671	426.651	439.665	457.861	423.17	439.235	345.555	418.567	447.688	421.289	375.526	365.216	382.486	364.378	307.997	399.868	469.83	369.444	334.434	323.464	365.671	388.524
Rhola_00002750	protein of unknown function (DUF4188)	0	#N/A	D	1.56e-07	797.203	824.241	786.806	755.831	763.379	854.835	794.889	814.904	881.17	922.866	951.306	803.95	961.474	892.088	1034.31	922.453	937.433	924.713	996.992	957.718	1020.66	1019.02	968.974	1016.8	919.084	824.358	970.181	919.917
Rhola_00002760	protein of unknown function (DU1801)	F:aminoacyl-tRNA ligase activity	#N/A	A	1.63e-07	663.859	797.109	756.026	767.863	664.174	816.665	766.928	761.572	765.275	870.008	917.419	794.635	987.871	963.529	905.989	940.124	956.762	871.348	854.564	967.518	926.24	913.062	953.921	1002.46	838.527	782.009	826.877	891.138
Rhola_00002770	hypothetical protein	F:oxidoreductase activity; F:lyase activity	AURMO_00288	#N/A	0.040872	1920.14	1928.61	2091.09	1955.76	2108.54	1974.47	2117.04	2074.59	2599.36	2202.16	2122.46	2135.27	2737.24	2232.05	2218.18	2329.11	2516.85	2062.89	2516.6	2457.99	2357.19	2296.93	2025.1	2472.52	2424.04	1777.23	2329.09	2053.62
Rhola_00002780	Predicted unusual protein kinase regulating ubiquinone biosynthesis, AarF/ABC1/UbiB family	C:cellular_component; F:kinase activity	AURMO_01680	G	2.06e-20	2608.77	1729.15	2510.47	2290.46	2665.1	1907.67	2833.64	2729.5	1992.29	1038.58	1295.13	1531.23	575.125	749.208	890.551	944.365	793.85	738.77	1242.79	915.846	947.598	925.961	1690.75	889.974	2399.63	2990.03	2785.36	1787.41
Rhola_00002790	Predicted transcriptional regulators	F:DNA binding	#N/A	G	7.3e-19	7121.49	3665.09	6706.12	5628.81	6920.86	4069.81	7069.32	6331.5	4987.16	2307.88	3158.9	3787.59	1719.78	1910.57	2424.65	2597.71	2717.04	2007.02	3510.15	2956.9	3114.82	2396.44	3974.93	2551.92	7883.62	8269.87	8454.9	6207.13
Rhola_00002800	hypothetical protein	F:peptidase activity	AURMO_01776	#N/A	0.505684	1056.27	918.105	1067.67	933.031	1091.26	1000.36	996.207	1004.76	1127.68	1019.29	1046.35	973.052	1143.85	979.099	1013.09	1101.29	1127.96	985.583	1092.33	1102.04	1034.15	986.77	1220.92	1150.24	1105.83	976.233	1156.31	1165.57
Rhola_00002810	hypothetical protein	0	AURMO_01690	G	2.92e-06	27986.9	20629.5	30864.3	25814.2	30205.6	27761.1	28483.4	29835.7	29869.6	21245.2	35802.5	23857	18827.1	18058.8	29854.2	17348.5	31854.8	19412.3	27396.6	26294	30094.9	14940.7	24092	18251.6	42668.4	34607.7	52424.3	49017.7
Rhola_00002820	transcriptional regulator, AsnC family	F:DNA binding; F:DNA-binding transcription factor activity; P:biosynthetic process; P:cellular nitrogen compound metabolic process	#N/A	I	0.000171	3059.28	2561.45	3493.49	3037.55	3418.39	3051.96	3369.69	3429.21	3443.74	2925.74	3717.61	3102.59	2768.44	2679.01	3793.77	2639.42	3775.97	2853.35	3908.71	3610.82	3722.95	2356.82	3556.6	2635.73	4645.46	3621.63	5662.96	4948.02
Rhola_00002830	L-threonine aldolase	P:cellular amino acid metabolic process; F:lyase activity	AURMO_01691	I	1e-05	4571.77	3860.15	4895.89	4153.24	5185.6	4579.53	5394.06	5335.27	5193.2	4789.33	5463.19	4948.38	4486.61	4350.53	5895.2	3851.68	5990.46	5012.13	6663.08	5853.22	5719.31	4055.8	5800.38	4294.37	7566.27	5576.28	8586.68	6817.66
Rhola_00002840	hypothetical protein	C:cellular_component	#N/A	#N/A	0.1591	249.543	335.856	269.322	283.3	282.484	312.512	269.224	237.858	286.978	345.003	328.122	298.794	272.764	363.613	355.063	310.312	263.696	351.041	244.654	336.76	276.523	359.328	518.16	410.248	267.303	242.415	230.603	430.665
Rhola_00002850	hypothetical protein	#N/A	#N/A	H	0.014148	2545.91	2427.26	3143.38	2853.78	2338.9	2235.29	2409.43	2390.31	2476.11	2423.59	2258.84	2277.14	2632.46	2471.1	2186.34	3199.96	2645.25	2606.54	2777.33	3094.1	3021.52	2535.57	2720.73	3022.82	2968.41	2805.3	3157.62	2546.99
Rhola_00002860	glutamate-1-semialdehyde 2,1-aminomutase	C:cytoplasm; P:biosynthetic process; F:isomerase activity; P:cellular nitrogen compound metabolic process; F:ion binding; P:cofactor metabolic process	AURMO_00108	A	7.14e-07	1548.69	1527.49	1581.31	1512.76	1847.92	1720.8	1741.57	1796.2	1922.39	1883.59	1871.2	1783.45	1906.95	2265.94	2030.03	1812.39	2084.72	2070.39	2107.7	1960.87	1837.87	2086.87	1947.46	1879.2	1902.86	1453.76	1764.12	1888.14
Rhola_00002870	porphobilinogen synthase	P:biosynthetic process; F:lyase activity; P:cellular nitrogen compound metabolic process; F:ion binding; P:cofactor metabolic process	AURMO_00109	#N/A	0.189278	1642.98	1884.61	1573.61	1735.9	1772.25	1867.91	1798.29	1826.07	1602.3	1920.73	1637.3	1680.27	1842.96	2121.23	1796.54	1760.08	2117.85	2117.92	1921.62	1832.58	1881.71	2185.45	1747.01	1708.26	1960.22	1722.46	1925.54	1539.7
Rhola_00002880	hydroxymethylbilane synthase	P:cellular protein modification process; P:biosynthetic process; F:transferase activity, transferring alkyl or aryl (other than methyl) groups; F:lyase activity; P:cellular nitrogen compound metabolic process; P:cofactor metabolic process	AURMO_00111	C	0.004656	1513.45	1530.42	1704.42	1706.36	1741.98	1761.36	1744.76	1857	1743.94	1820.02	1830.71	1868.72	1798.96	2036.05	1717.42	1866.82	1769.94	1770.21	1881.42	1696.28	1689.49	1908.12	1831.78	1675.18	1700.24	1634.84	1622.46	1606.51
Rhola_00002890	glutamyl-tRNA reductase	P:biosynthetic process; F:oxidoreductase activity; P:cellular nitrogen compound metabolic process; P:cofactor metabolic process	AURMO_00112	#N/A	0.978458	7045.29	6307.2	7192.83	7039.84	7065.46	6679.64	6732.19	6901.08	6972.1	6462.92	7444.32	6579.92	7197.46	6478.17	7230.54	6983.07	7574.02	6653.1	6980.09	7006.93	7529.07	6848.42	5995.28	6904.74	7063.4	6801.5	7402.36	6987.26
Rhola_00002900	uroporphyrinogen decarboxylase	C:cytoplasm; P:biosynthetic process; F:lyase activity; P:cellular nitrogen compound metabolic process; P:cofactor metabolic process	AURMO_00113	B	3.1e-18	4267.94	4333.86	4611.18	4110.59	4449.12	4876.93	4157.39	4303.84	4637.64	4566.47	4358.15	4250.47	4193.05	4168.27	3930.78	4082.12	3907.12	3683.84	3760.54	3722.18	3744.3	3574.85	3112.13	3574.23	3568.93	3341.24	3246.56	3188.36
Rhola_00002910	oxygen-dependent protoporphyrinogen oxidase	C:cytoplasm; P:biosynthetic process; F:oxidoreductase activity; P:cellular nitrogen compound metabolic process; P:cofactor metabolic process	AURMO_00114	#N/A	0.095924	242.875	345.389	253.932	218.764	267.351	353.067	302.777	308.255	307.214	380.718	388.457	379.046	318.358	395.67	331.906	306.07	260.935	255.985	284.855	273.507	231.56	252.451	587.089	302.172	227.025	198.605	205.896	344.327
Rhola_00002920	chlorite dismutase	F:peroxidase activity; P:cellular oxidant detoxification	AURMO_00115	#N/A	0.492974	3332.63	2852.58	3283.81	3081.3	3297.33	3031.28	3212.31	3021.76	3489.73	3034.31	3117.57	3186.42	3665.12	3143.38	3400.11	3392.22	3777.34	3223.57	3120.77	3672.29	3637.52	3129.84	2878.4	3382.34	3340.68	3225.15	2941.84	3337.4
Rhola_00002930	ferrochelatase	C:cytoplasm; P:biosynthetic process; F:oxidoreductase activity; F:lyase activity; P:cellular nitrogen compound metabolic process; F:ion binding; P:cofactor metabolic process	AURMO_00116	G	9.56e-11	8473.97	6558	9026.14	7701.6	8968.86	7101.89	10721.8	9846.04	8116.33	5656.48	6408.71	7398.92	5507.28	5673.1	6172.11	6058.5	5707.44	5129.7	6703.28	6658.59	5661.98	5359.52	6302.69	5790.89	8662.34	8668.54	9538.74	8087.05
Rhola_00002940	DNA binding domain-containing protein, excisionase family	F:DNA binding	#N/A	G	1.41e-09	178.109	172.328	153.898	189.231	190.004	186.871	198.922	207.992	130.612	100.001	133.894	145.456	99.187	85.1789	97.4493	121.58	81.4559	88.3856	119.455	98.89	111.284	90.2927	190.15	121.31	150.129	184.732	171.305	168.566
Rhola_00002950	putative DNA primase/helicase	P:biological_process	#N/A	G	0.00624	555.28	563.916	552.111	539.255	524.613	513.696	603.956	717.841	481.976	424.29	417.385	525.219	348.754	356.286	403.305	418.461	367.242	363.548	413.499	444.56	410.288	408.16	1107.63	516.119	511.416	540.323	523.799	761.63
Rhola_00002960	hypothetical protein	0	#N/A	#N/A	0.121486	278.116	268.392	261.627	245.016	302.661	237.763	287.598	328.521	301.695	217.145	276.879	271.566	283.963	285.761	252.789	340	294.07	265.157	322.759	310.033	284.392	313.26	296.318	356.21	395.462	278.194	365.671	311.436
Rhola_00002970	Predicted ATPase	0.00E+00	#N/A	B	0.007167	759.105	827.908	844.518	812.71	849.133	865.967	774.917	878.901	829.661	882.151	817.412	892.083	892.683	866.443	761.262	906.902	731.723	765.453	820.106	802.702	702.549	832.904	823.192	864.609	698.162	736.738	721.459	723.6
Rhola_00002980	Polyketide cyclase / dehydrase and lipid transport.	0.00E+00	AURMO_00292	G	8.15e-07	1222	1002.43	1356.23	1499.63	2074.91	1025.8	1111.25	1466.61	1090.88	807.15	771.955	1200.19	663.913	632.888	546.102	768.357	694.446	545.322	643.221	612.94	623.863	663.375	703.556	724.551	2229.97	911.248	805.464	691.736
Rhola_00002990	Cu2+-exporting ATPase	C:plasma membrane; F:oxidoreductase activity; F:transmembrane transporter activity; F:ion binding	AURMO_01375_	G	0.003249	13902	9588.77	13154.5	16016.8	23363.8	8956.28	13687.3	14612.8	12314.3	7702.93	9789.11	12868.2	9145.2	6764.85	8447.21	8663.28	9787.14	7533.62	8219.44	9227.95	11173.3	8559.38	7861.92	9652.96	40318.9	12420.9	12791.9	12219
Rhola_00003000	DNA-binding transcriptional regulator, FrmR family	F:DNA binding; P:biosynthetic process; P:cellular nitrogen compound metabolic process; F:ion binding	#N/A	G	0.005411	419.079	317.524	471.314	458.312	1229.14	385.67	619.933	650.643	524.287	425.004	508.3	655.628	396.748	375.52	385.938	432.599	437.653	388.563	559.372	399.123	370.946	536.228	370.793	398.117	1918.72	428.608	550.153	482.057
Rhola_00003010	cation-transporting ATPase G	C:plasma membrane; F:transmembrane transporter activity; F:ion binding	#N/A	H	0.000202	4700.35	4491.53	5363.36	5026.11	4482.75	4554.08	4772.53	5679.79	4624.76	4728.61	5345	4726.97	5056.94	5378.18	5487.07	5611.77	5236.65	5326.48	5578.79	5872.82	5577.68	5564.06	5275.88	5990.5	6433.59	5138.91	6432.18	6506.23
Rhola_00003020	Multicopper oxidase with three cupredoxin domains (includes cell division protein FtsP and spore coat protein CotA)	C:cellular_component; F:oxidoreductase activity; F:ion binding	AURMO_01609	I	1.68e-05	4791.79	4347.06	5249.86	5015.18	4153.19	4127.86	4399.45	5928.32	3844.77	3915.75	4257.32	4131.53	3306.77	4086.75	3948.14	4243.99	3532.98	4395.93	4439.37	4437.58	4222.04	4433.56	4495.47	4906.44	5608.49	4883.36	6272.41	5927.56
Rhola_00003030	Uncharacterized conserved protein, DUF305 family	0	#N/A	I	1.19e-06	2100.16	1680.01	2043	2036.7	1624.28	1579.26	1728.78	2340.18	1431.21	1460.73	1762.11	1669.52	1287.83	1485.59	1570.77	1687.28	1423.41	1594.28	1716.02	1778.24	1636.66	1855.61	1842.08	1810.83	2363.01	2083.17	2622.29	2247.89
Rhola_00003040	hypothetical protein	C:cellular_component	#N/A	#N/A	0.292401	4171.74	4463.66	4262.99	4034.02	3601.67	4378.34	3846.62	4415.84	3539.4	3956.47	5211.93	3557.59	3466.75	4434.8	4045.59	4175.42	3856.04	4450.97	3823.72	4151.6	4243.4	4326.68	3554.23	4449.87	4699.17	4657.73	4966.2	4703.4
Rhola_00003050	BNR/Asp-box repeat.	0	AURMO_01372	#N/A	0.902929	2903.07	3104.1	2981.78	3032.08	3571.4	2521.56	3146	2983.36	2969.12	3305.74	2777.88	2899.81	2956.41	2961.11	3128.03	2609.02	3035.96	3129.35	2678.55	4064.29	3838.73	2835.01	2471.16	2738.3	3006.25	2984.92	3159.26	3635.47
Rhola_00003060	hypothetical protein	0	#N/A	#N/A	0.828572	296.213	283.791	315.492	330.334	314.432	278.318	292.391	302.922	331.129	249.288	351.264	270.849	271.164	282.098	332.871	339.293	249.89	231.804	268.774	317.161	278.771	256.136	431.007	313.2	233.128	281.114	261.899	384.412
Rhola_00003070	Site-specific recombinase XerD	F:DNA binding; P:DNA metabolic process	#N/A	M	0.000167	20.954	40.3321	30.7797	28.4394	16.8145	27.0366	23.1676	31.9988	22.0752	23.5717	28.9276	33.6771	27.1964	21.9816	22.1914	31.1019	26.2316	25.0148	20.6749	30.2906	32.5983	34.0901	235.311	79.4029	24.4113	30.667	28.0018	118.202
Rhola_00003090	membrane protein, MarC family	C:plasma membrane	#N/A	B	0.004293	652.43	799.308	569.424	665.044	610.367	780.882	746.956	699.708	754.237	828.579	743.027	791.769	730.304	788.591	768.016	738.669	742.768	728.764	636.329	662.83	664.33	700.229	805.762	721.243	566.341	626.483	551.801	647.539
Rhola_00003100	Predicted arabinose efflux permease, MFS family	C:cellular_component; P:transmembrane transport	AURMO_00850	#N/A	0.240662	4010.78	3982.61	3539.66	3909.32	4067.43	4093.66	3657.29	3838.79	4124.39	4122.18	3593.64	3727.4	4162.65	3899.91	3517.82	3810.68	4467.65	4060.73	3785.81	3858.49	3964.62	3901.93	3453.61	3698.85	3628.73	3831.19	3378.34	3293.2
Rhola_00003110	DNA polymerase-3 subunit gamma/tau	F:DNA binding; C:intracellular; P:DNA metabolic process; P:biosynthetic process; F:nucleotidyltransferase activity; C:protein-containing complex; F:ion binding	AURMO_00297	#N/A	0.040266	7020.53	7100.65	6836.94	6968.74	6640.05	6960.34	6635.52	6701.62	6777.1	6634.35	6429.37	6583.51	7855.77	6976.42	6752.94	7383.86	7075.62	7424.39	6890.5	7514.75	7714.55	7404.92	6675.86	7694.36	6626.44	7574.75	6824.21	6684.05
Rhola_00003120	DNA replication and repair protein RecR	F:DNA binding; P:DNA metabolic process; P:response to stress; F:ion binding	AURMO_00298	D	1.46e-11	1726.8	1509.89	1689.04	1514.94	1713.4	1692.97	1936.49	1800.47	1935.26	1814.3	1807.56	1895.23	2419.68	2037.88	1968.28	2037.17	2363.6	2207.14	2181.21	2461.56	2460.61	2154.12	2073.43	2297.17	2155.51	1756.05	1974.95	2096.79
Rhola_00003130	aspartate kinase	P:cellular amino acid metabolic process; P:biosynthetic process; F:kinase activity; F:ion binding	AURMO_00300	#N/A	0.32219	6194.75	4973.31	6088.61	5862.89	5880.04	4958.04	6002.01	5730.99	5533.53	4425.76	5530.14	5283.71	5612.07	4817.64	5408.92	5301.45	5628.74	5072.17	5600.61	5107.53	5529.34	5048.1	4802.09	4796.15	5728.1	6523.31	5667.9	4801.04
Rhola_00003140	aspartate-semialdehyde dehydrogenase	P:cellular amino acid metabolic process; P:sulfur compound metabolic process; P:biosynthetic process; F:oxidoreductase activity	AURMO_00301	#N/A	0.349002	8510.16	6043.21	7714.16	7946.62	7923	6113.46	8401.05	7527.19	7796.24	5881.48	7488.13	7564.44	8426.9	6137.46	7956.1	7509.69	8871.79	7167.57	8582.4	8020.78	8499.16	7057.57	7484	7370.13	8679.42	9306.71	9016.59	7688.24
Rhola_00003150	hypothetical protein	0	#N/A	K	0.000555	6960.52	6617.39	7846.9	6926.08	6482	7051.79	7069.32	6973.61	6742.15	7442.21	6726.92	7410.38	6907.1	6902.24	7013.45	6748.4	8214.62	7009.14	8465.24	9430.18	8250.73	7087.98	7889.65	8603.08	7482.05	7555.77	9573.33	9029.58
Rhola_00003160	Predicted phosphohydrolase, MPP superfamily	F:molecular_function; C:cellular_component	AURMO_00311	D	7.38e-08	1155.33	1122.7	1100.37	1118.98	1341.8	1100.55	1285.4	1308.75	1376.02	1245.73	1303.4	1366.43	1512.6	1394.92	1401.92	1347.28	1489.68	1455.03	1521.91	1545.71	1438.82	1468.64	1556.86	1356.46	1450.03	1183.6	1434.68	1459.53
Rhola_00003170	Membrane carboxypeptidase (penicillin-binding protein)	F:peptidase activity; F:ion binding	AURMO_00312	#N/A	0.015115	12851.4	11741	11819.4	12197.2	12357	11023.8	12295.6	12295	11950.1	11194.4	12583.5	12012.7	13175.1	11206.1	11798.1	12126.2	13963.5	12507.4	12124.7	12947.5	14417.4	12176.6	11932.7	12889.7	13962	13313.9	13920.2	13641.5
Rhola_00003180	protein of unknown function (DUF4177)	#N/A	#N/A	#N/A	0.171519	813.394	683.445	731.017	787.552	775.149	758.616	762.933	701.841	875.651	840.008	752.945	745.194	855.888	760.198	760.297	836.923	804.895	811.313	794.837	815.174	829.57	667.06	688.503	702.495	866.6	834.581	728.047	843.857
Rhola_00003190	Enamine deaminase RidA, house cleaning of reactive enamine intermediates, YjgF/YER057c/UK114 family	0	AURMO_00314	#N/A	0.036047	3810.76	3283.03	3141.45	3253.03	3610.08	3148.97	3196.33	3176.42	3530.2	3407.18	3233.28	3291.75	3625.93	3200.16	3142.5	3362.53	3781.49	3447.04	3367.72	4203.27	3830.86	3264.36	3050.33	3785.97	4119.4	3859.66	3628.71	3974.66
Rhola_00003200	acetyl-CoA synthetase	P:sulfur compound metabolic process; P:biosynthetic process; F:ligase activity; P:cellular nitrogen compound metabolic process; F:ion binding; P:small molecule metabolic process; P:cofactor metabolic process	AURMO_00315	D	8.54e-06	3821.24	7122.65	2847.12	3125.05	5922.07	8141.21	5124.84	3756.66	6486.44	9763.66	7449.28	5180.53	11178.5	10355.2	11222.1	8105.57	11432.8	10329.4	11340.2	14011.2	11425.1	9594.98	10599.3	12785	10055	5240.41	8935.88	14948.9
Rhola_00003210	pilus assembly protein CpaF	0	AURMO_00316	N	2.16e-06	33.3358	45.4652	23.0848	29.5332	15.1331	28.627	27.9609	27.7323	11.0376	30.0003	23.9686	38.6928	10.3986	18.318	18.332	21.2058	12.4255	13.3412	13.7833	11.5817	19.1093	44.225	310.579	74.9916	25.6318	29.9368	24.7075	129.508
Rhola_00003220	tight adherence protein B	C:cellular_component	#N/A	N	0.000108	11.4294	27.8658	5.77119	7.65676	6.72581	11.9279	6.39106	21.3326	1.8396	10.7144	11.5711	16.4803	7.19906	11.9067	4.82422	12.0166	5.52243	8.33826	16.0805	7.12721	7.86855	23.9552	207.581	54.038	13.4262	8.762	11.5302	90.4499
Rhola_00003230	Protein of unknown function (DUF4244)	C:cellular_component	#N/A	#N/A	0.308015	13.3343	12.4663	9.61865	9.8444	10.0887	6.36156	2.39665	5.33314	9.19802	7.14292	11.5711	4.2992	9.59874	4.57951	12.543	10.6029	6.90304	11.6736	9.18886	8.90901	4.49631	10.1349	29.3148	14.3366	10.9851	5.11117	18.1188	11.3062
Rhola_00003240	hypothetical protein	C:cellular_component	#N/A	#N/A	0.033656	18.0966	32.2657	23.0848	17.5012	15.1331	20.6751	13.581	22.3992	16.5564	21.4288	21.4891	21.496	13.5982	21.0657	17.3672	19.7921	23.4703	26.6824	21.8236	16.0362	16.8612	18.4271	116.467	37.4958	20.7496	16.0637	24.7075	46.2528
Rhola_00003250	hypothetical protein	0	#N/A	M	0.0051	7.61962	10.2663	1.92373	7.65676	5.04436	9.54234	10.3855	6.39977	3.67921	10.7144	10.7446	17.9133	11.9984	6.41131	12.543	9.89605	9.66426	9.17209	13.7833	8.01811	13.4889	15.663	90.3214	14.3366	10.9851	11.6827	4.9415	39.0579
Rhola_00003260	DNA topoisomerase I	F:DNA binding; P:DNA metabolic process; F:isomerase activity; F:ion binding; P:chromosome organization	AURMO_00321	A	3.88e-07	3007.84	3601.29	2989.48	3146.93	3337.68	3405.82	3464.76	3172.15	3473.17	4012.18	3639.1	3815.54	3762.71	4332.22	3943.32	3642.45	3804.96	4250.01	3847.84	4022.42	3670.11	3957.22	4017.72	4009.84	3704.41	3344.16	3393.16	3379.54
Rhola_00003270	dTMP kinase	P:biosynthetic process; F:kinase activity; P:cellular nitrogen compound metabolic process; F:ion binding; P:small molecule metabolic process	AURMO_00322	#N/A	0.053935	562.899	790.509	559.805	679.264	613.73	777.701	641.503	666.643	671.455	881.437	807.494	738.745	757.501	908.575	757.403	775.426	762.096	836.328	774.162	699.357	775.614	820.005	816.854	734.476	746.985	744.04	713.223	602.314
Rhola_00003280	DNA polymerase-3 subunit delta'	P:DNA metabolic process; P:biosynthetic process; F:nucleotidyltransferase activity	AURMO_00323	D	3.58e-07	2315.41	2472.72	2244.99	2166.86	2059.78	2399.9	2077.1	2089.52	2073.23	2762.17	2215.03	2257.08	2682.85	2814.57	2410.18	2602.66	2884.09	2694.93	2716.46	2927.5	2822.56	2781.57	2690.63	2710.72	2692.56	2473.07	2579.46	2483.26
Rhola_00003290	alpha/beta hydrolase fold	F:molecular_function	AURMO_00324	D	8.55e-12	581.948	661.446	552.111	590.664	650.722	711.7	605.553	584.512	673.295	830.722	747.16	786.753	823.092	893.004	850.028	808.648	909.821	953.897	872.942	964.846	886.898	894.635	1237.56	872.329	787.263	646.198	821.936	856.191
Rhola_00003300	Uncharacterized membrane protein, DUF485 family	C:cellular_component	#N/A	D	0.000314	314.309	1279.63	425.144	416.746	566.649	1576.87	650.291	559.98	711.927	2264.31	1409.19	807.533	1293.43	2589.25	2301.15	1779.17	1663.63	2528.99	2537.28	3174.28	1613.05	2558.6	1945.87	3519.09	1476.88	870.359	1734.47	3734.14
Rhola_00003310	cation/acetate symporter	C:cellular_component; F:transmembrane transporter activity	AURMO_00999	D	0.011669	1763.94	8202.08	2266.15	2496.1	2796.26	9845.31	3805.88	3010.02	3371.99	13218.7	7845.18	4759.93	7472.62	15863.4	13323.5	8401.04	9491.68	14423.5	12572.7	19664	8911.69	13205.8	12278.2	17712.3	7826.25	5253.55	9911	21535.3
Rhola_00003320	hypothetical protein	C:cellular_component	#N/A	B	0.002304	938.166	1010.5	1034.97	873.964	928.162	1133.15	1084.88	933.299	1252.77	1126.44	1436.46	1140	1263.04	1050.54	1322.8	1212.27	1151.43	983.915	1068.21	1238.35	1031.9	829.218	905.591	1090.69	916.643	1064.58	899.353	1157.35
Rhola_00003330	Uncharacterized conserved protein, DUF2236 family	0	AURMO_00514	G	7.67e-19	1863	1790.01	2027.61	1826.68	1736.94	1821.79	2609.15	2062.86	1364.99	969.295	1603.42	1390.79	597.522	812.405	1049.75	922.453	810.417	826.322	1195.7	935.446	1057.76	918.59	1735.91	958.348	2146.97	2919.21	2632.17	2082.4
Rhola_00003340	inositol transport system substrate-binding protein	P:transport	#N/A	#N/A	0.980669	8746.37	17237.9	15503.3	19796	9907.11	17892.7	15788.3	19727.3	10301.8	22630.9	22064.3	24658	12529.6	27402.9	26580.5	33902.4	17224.5	27953.2	24242.5	769.738	14949.1	24469.3	22538.4	731.168	21058.4	25785.1	32248.2	901.416
Rhola_00003350	inositol transport system ATP-binding protein	C:plasma membrane; F:ATPase activity; F:transmembrane transporter activity; F:ion binding	AURMO_01288_	#N/A	0.790703	1693.46	2782.18	2462.37	2905.19	1832.78	2807.83	2442.98	3017.49	2144.98	3204.32	3111.79	3405.68	2108.52	3914.56	3740.7	4347.9	2630.06	3735.54	3468.8	1311.41	2392.04	3369.39	3412.41	1379.62	2834.15	3345.62	3851.07	1412.25
Rhola_00003360	inositol transport system permease protein	C:plasma membrane; F:transmembrane transporter activity	#N/A	#N/A	0.611042	1839.19	2783.65	2668.21	3006.92	2120.31	2755.35	2572.4	2967.36	2305.02	3414.32	3060.54	3569.05	2410.09	3650.78	4160.41	4268.02	3218.2	3742.21	3560.68	1649.95	2704.53	3501.14	3362.49	1406.09	3055.07	3353.66	4379.81	1623.99
Rhola_00003370	Trk-type K+ transport system, membrane component	C:cellular_component; F:transmembrane transporter activity	AURMO_01667	#N/A	0.447979	2304.93	2814.45	2610.5	2491.73	2429.7	2802.27	2533.26	2436.18	2529.45	2630.74	3035.75	2568.05	2564.46	2830.14	2898.39	2906.61	2494.76	2624.89	2340.86	2572.92	2447.12	2764.06	2349.15	2841.96	2424.04	2668.03	2335.68	2696.03
Rhola_00003380	trk system potassium uptake protein TrkA	F:transmembrane transporter activity	AURMO_01668	#N/A	0.233048	5746.15	5078.91	5546.11	5682.41	5629.5	5408.92	5616.95	5404.6	5677.02	5550.77	5478.9	5541.67	6126.4	5631.88	5565.22	5698.71	6002.89	5825.11	5938.3	6000.22	6173.44	5842.31	5139.6	5732.44	6025.92	5968.38	5722.25	5575.01
Rhola_00003390	heavy metal-(Cd/Co/Hg/Pb/Zn)-translocating P-type ATPase	C:plasma membrane; F:transmembrane transporter activity; F:ion binding	AURMO_01472	#N/A	0.142823	1915.38	1994.61	1717.89	1884.66	1693.22	1828.15	1795.09	1678.87	1692.43	1942.16	1715	1742.61	2168.52	1816.23	2008.81	1810.98	1990.84	2001.18	1663.18	2138.16	2208.81	1877.72	2120.18	1934.34	1746.63	1851.7	1696.58	2095.77
Rhola_00003400	metallo-beta-lactamase family protein	F:nuclease activity	AURMO_00517	D	7.85e-15	2119.21	2147.87	2021.84	1947	1911.81	1964.13	1938.89	1732.2	1961.02	1979.3	1946.42	1838.62	2462.08	2265.03	2185.37	2251.35	2434.01	2359.73	2248.97	2439.29	2738.25	2348.53	2343.6	2582.8	2294.66	2168.6	2095.2	2207.8
Rhola_00003410	hypothetical protein	#N/A	#N/A	D	0.009303	36.1932	25.6659	30.7797	35.0023	23.5403	17.4943	30.3576	11.7329	14.7168	20.0002	20.6626	29.3778	24.7968	21.0657	24.1211	21.9127	27.6122	28.3501	19.5263	23.1634	23.6056	35.9328	147.367	24.262	23.1907	30.667	37.8848	46.2528
Rhola_00003420	D-alanyl-D-alanine carboxypeptidase / D-alanyl-D-alanine-endopeptidase (penicillin-binding protein 4)	F:peptidase activity	#N/A	#N/A	0.118776	864.827	980.436	882.992	809.429	736.476	970.138	886.76	721.04	894.047	1181.44	986.846	929.343	893.483	1017.57	969.668	942.245	905.679	935.553	853.416	1056.61	985.817	877.129	1211.42	1092.89	797.028	832.39	840.055	1056.62
Rhola_00003430	hypothetical protein	C:cellular_component; P:transport; F:ion binding	#N/A	#N/A	0.488027	5574.7	5506.43	5209.46	5097.21	5651.36	6066.54	5188.74	4917.15	5883.05	5879.34	5697.09	5373.28	5891.23	5629.13	5705.12	5329.02	6138.19	5840.95	5264.07	5692.85	5938.51	5773.2	4565.98	5525.11	5503.52	5156.44	4910.2	5212.18
Rhola_00003440	D-alanyl-D-alanine carboxypeptidase / D-alanyl-D-alanine-endopeptidase (penicillin-binding protein 4)	C:cellular_component; F:peptidase activity	#N/A	#N/A	0.393865	4307.94	4175.47	4313	4120.43	4240.62	4150.12	4417.82	4315.58	4297.31	4000.75	4268.89	4252.62	4513.81	4227.8	4535.73	4553.6	4268.84	4350.91	4472.68	4719.99	4568.25	4347.87	3990.78	4656.1	4215.82	4435.76	4032.26	4355.99
Rhola_00003450	succinate-semialdehyde dehydrogenase / glutarate-semialdehyde dehydrogenase	F:oxidoreductase activity	AURMO_00333	D	5.23e-10	7619.62	7869.15	7023.54	6989.53	8168.49	8658.88	8272.43	7614.66	8824.58	8532.22	8552.66	7550.11	9988.29	8991.41	10173.3	8841.41	11282.3	9650.71	10533.9	11120.2	10705.7	9581.16	9295.97	10177.9	10402.9	8212.92	9382.26	11416.2
Rhola_00003460	hypothetical protein	0	#N/A	D	2.13e-09	2029.68	2382.53	1889.1	2069.51	2275.01	2459.54	2196.13	2179.12	2194.65	2540.74	2372.07	2131.69	2690.05	2537.05	2509.56	2479.67	2656.29	2559.85	2698.08	2874.05	2837.17	2646.13	2762.73	2821.01	2620.55	2427.07	2549.81	2660.05
Rhola_00003470	inorganic phosphate transporter, PiT family	C:cellular_component; F:transmembrane transporter activity	AURMO_00535	#N/A	0.667537	3393.59	3614.49	3606.99	3553.83	3495.74	3491.7	3631.72	3545.47	3509.96	3596.46	3391.97	3675.1	3481.14	3774.43	3377.92	3598.63	3245.81	3637.98	3574.47	3688.33	3403.71	4010.65	3562.15	3823.47	3490.81	3360.23	3696.24	3092.77
Rhola_00003480	hypothetical protein	C:cellular_component	#N/A	#N/A	0.721957	2067.77	2144.93	2139.19	2084.83	2090.05	2159.75	2034.76	2122.59	1907.67	1852.16	2019.98	1799.21	2216.51	2159.7	1891.09	1959.42	2018.45	1959.49	2350.05	1960.87	2200.95	2179.92	1740.67	2041.32	2404.51	2381.07	2254.97	1567.46
Rhola_00003490	hypothetical protein	0	#N/A	#N/A	0.953223	1339.15	1163.03	1540.91	1162.73	1531.8	1337.52	1230.28	1228.76	1456.97	1114.3	1230.66	1229.57	1379.02	1306.99	1088.34	1408.77	1275.68	1250.74	1395.56	1437.02	1380.37	1359	1126.64	1487.7	1500.07	1296.05	1316.09	1351.61
Rhola_00003500	cystathione beta-lyase	P:biosynthetic process; F:lyase activity; F:ion binding	AURMO_01385	D	0.00477	2778.3	2825.45	3097.2	2684.24	2540.67	2624.14	2609.95	2704.97	2615.92	2640.74	2462.16	2575.94	2634.05	2901.58	2572.27	2787.86	2835.77	2889.21	2756.66	3267.82	2950.7	2917.93	2788.87	3081.27	2716.97	2606.7	2793.59	2930.37
Rhola_00003510	O-succinylhomoserine sulfhydrylase	P:cellular amino acid metabolic process; P:sulfur compound metabolic process; P:biosynthetic process; F:transferase activity, transferring alkyl or aryl (other than methyl) groups; F:ion binding	#N/A	H	1.6e-08	8586.36	8127.28	8329.75	8416.96	7838.93	7536.86	7829.85	8182.1	7294.03	7620.07	7466.64	7670.48	8216.52	7654.19	7530.61	7721.74	8793.1	8204.02	8245.86	8446.63	8850.99	8111.6	7842.91	8674.76	8962.59	8636.41	9138.48	8878.48
Rhola_00003520	cyclic-di-GMP-binding biofilm dispersal mediator protein	P:biosynthetic process; F:oxidoreductase activity; P:secondary metabolic process; P:cellular nitrogen compound metabolic process; P:cofactor metabolic process	AURMO_01167	D	0.00118	1532.5	1442.42	1581.31	1391.34	1735.26	1642.87	1600.96	1507.14	1920.55	1697.87	1662.1	1579.95	2143.72	1720.98	2168.01	1916.3	2174.46	1675.99	1895.2	2278.03	2342.58	1732.14	1798.51	2141.67	1889.43	1507.8	1940.36	2322.92
Rhola_00003530	Protein of unknown function (DUF998)	C:cellular_component	AURMO_01456	#N/A	0.028017	580.996	654.846	630.984	574.257	580.101	654.446	559.218	607.978	671.455	622.149	697.569	583.258	702.308	641.131	616.535	660.208	619.893	552.827	599.573	552.358	686.812	637.577	734.456	714.626	655.442	613.34	693.457	607.454
Rhola_00003540	Peptidoglycan/LPS O-acetylase OafA/YrhL, contains acyltransferase and SGNH-hydrolase domains	C:cellular_component; F:transferase activity, transferring acyl groups	#N/A	#N/A	0.298879	1877.28	2081.14	1875.64	1852.93	1686.5	2163.73	1728.78	1909.26	1861.68	2141.45	1733.18	1837.19	1826.16	2152.37	1694.27	1939.62	1807.22	2017.03	1845.81	1976.91	1810.89	1914.57	2167.71	1940.96	1670.95	1651.64	1691.64	1746.3
Rhola_00003560	Permease of the drug/metabolite transporter (DMT) superfamily	C:cellular_component	AURMO_01635	#N/A	0.54395	4956.56	4655.06	4528.46	5056.74	4390.27	4436.39	4797.29	4677.16	4472.08	4546.47	3861.43	4528.49	4865.76	4116.06	4273.29	4190.98	4829.37	4508.5	4550.78	4610.41	4876.25	4614.14	4329.09	4293.27	4647.9	4891.39	4682.89	3814.32
Rhola_00003570	Uncharacterized conserved protein YbjT, contains NAD(P)-binding and DUF2867 domains	0	AURMO_00527	D	8.41e-06	1705.84	2100.93	1540.91	1577.29	1881.55	2339.46	1881.37	1687.4	2065.88	2556.45	2336.53	2034.95	2686.85	2439.96	2736.3	2298	2768.12	2491.47	2540.72	2860.68	2842.79	2389.07	2622.49	2690.87	2421.6	1795.48	2480.63	3165.75
Rhola_00003580	8-oxo-dGTP diphosphatase	F:molecular_function	AURMO_01446	#N/A	0.40601	989.598	954.77	927.238	1020.54	997.101	1005.13	960.257	837.303	921.641	980.723	981.06	842.643	966.274	985.51	889.586	995.966	948.478	1022.27	893.617	912.282	1083.61	1008.88	1041.87	1011.28	1105.83	931.693	947.12	997.005
Rhola_00003590	polyphosphate kinase	P:biosynthetic process; F:kinase activity; C:protein-containing complex; F:ion binding; P:small molecule metabolic process	AURMO_01445	H	0.013387	7038.62	6581.46	6175.17	6518.09	6838.47	6229.56	5857.41	5784.32	6144.28	6186.49	6259.94	5655.6	6540.74	6153.03	5758.19	6069.1	6857.48	6555.54	5930.26	6197.1	7840.44	6912	6038.06	6697.41	7640.73	7176.08	6847.27	6759.08
Rhola_00003600	DNA-binding response regulator, OmpR family, contains REC and winged-helix (wHTH) domain	F:DNA binding; P:signal transduction; P:biosynthetic process; P:cellular nitrogen compound metabolic process	AURMO_01444	#N/A	0.382396	1405.82	1373.49	1421.64	1335.56	1272.86	1344.67	1326.15	1167.96	1328.19	1364.3	1681.11	1251.07	1547	1231.89	1609.36	1463.91	1426.17	1311.61	1216.38	1372.88	1600.69	1106.55	1268.46	1295.81	1430.5	1566.21	1347.38	1561.29
Rhola_00003610	hypothetical protein	C:cellular_component	#N/A	#N/A	0.027059	315.262	312.39	303.949	353.305	300.98	318.078	309.967	360.52	382.637	350.003	390.11	335.337	431.943	354.454	387.867	365.447	490.116	291.005	405.459	404.469	429.398	368.542	398.523	427.893	424.756	351.94	476.031	363.855
Rhola_00003620	hypothetical protein	#N/A	#N/A	#N/A	0.886452	45.7177	21.9993	32.7034	28.4394	48.7621	35.7838	18.3743	28.799	31.2733	40.0004	42.1517	30.8109	27.9963	23.8134	36.6641	46.6528	23.4703	25.8486	32.161	30.2906	40.4668	32.2474	31.6917	34.1873	23.1907	35.048	28.0018	29.8074
Rhola_00003630	protein of unknown function (DUF1794)	P:transport	#N/A	B	0.000127	2120.16	3182.57	2516.24	2309.06	2421.29	3487.73	2648.3	2124.72	2667.43	2505.74	3982.92	2852.52	2290.1	2440.88	3186.88	2667.69	2192.41	2096.24	1981.35	1963.55	1931.17	1874.95	1703.43	1900.15	1854.04	2655.62	1713.05	1737.05
Rhola_00003640	hypothetical protein	F:molecular_function	AURMO_01442	A	0.000232	954.357	1020.03	904.153	1001.94	1094.62	1166.55	1036.15	953.565	1092.72	1245.01	1214.96	1121.37	1290.23	1198.91	1267.81	1092.81	1224.6	1149.85	1152.05	1224.1	1245.48	1074.3	1184.48	1103.92	1065.55	974.773	1009.71	1155.29
Rhola_00003650	Uncharacterized membrane protein YgaE, UPF0421/DUF939 family	C:cellular_component	#N/A	C	0.000164	360.979	384.988	332.805	342.366	406.911	450.876	403.436	388.253	461.74	517.862	528.136	488.675	496.735	571.523	529.699	506.819	519.109	458.604	491.604	488.214	457.5	445.014	738.417	463.183	416.212	343.909	428.263	511.864
Rhola_00003660	hypothetical protein	P:biological_process; F:methyltransferase activity	AURMO_01441	#N/A	0.094714	600.045	731.844	563.653	577.538	642.315	705.338	629.52	547.18	588.673	712.864	665.336	624.1	757.501	672.272	644.516	660.208	658.55	709.586	692.611	625.412	722.782	685.487	839.038	700.289	623.708	630.134	525.446	636.233
Rhola_00003670	2,3-bisphosphoglycerate-dependent phosphoglycerate mutase	P:carbohydrate metabolic process; P:generation of precursor metabolites and energy; P:catabolic process; P:biosynthetic process; F:isomerase activity; P:cellular nitrogen compound metabolic process; P:small molecule metabolic process	AURMO_01440	#N/A	0.663183	7035.77	5999.21	6042.44	6603.41	6011.19	5439.14	6472.55	6304.84	6019.18	5772.91	5449.97	6124.21	6744.72	5468.85	5881.69	6134.13	6248.64	6207	6243.83	6534.76	6538.76	6069.88	5649.84	6083.14	6101.6	6593.41	6615.02	5506.14
Rhola_00003680	phosphate uptake regulator, PhoU	C:cell; C:cytoplasm; P:transport; P:homeostatic process	AURMO_01596	M	0.000952	64.7668	82.1308	53.8644	79.849	60.5323	67.5916	47.1341	60.7978	73.5841	60.0006	75.2119	73.8029	67.9911	59.5336	65.6094	75.6341	62.1274	50.0296	52.836	65.0357	82.0577	79.2364	328.009	130.132	56.1459	58.4134	75.7696	187.067
Rhola_00003690	two-component system, OmpR family, sensor histidine kinase SenX3	C:cellular_component; P:cellular protein modification process; P:signal transduction; F:kinase activity; F:ion binding	AURMO_01597	#N/A	0.333875	561.947	773.643	655.992	626.76	655.766	693.41	645.497	614.378	680.653	715.007	836.422	666.376	745.503	723.562	758.367	744.324	751.051	611.195	628.289	615.612	667.702	636.656	905.591	809.468	665.207	603.118	691.81	839.745
Rhola_00003700	two-component system, OmpR family, response regulator RegX3	F:DNA binding; P:signal transduction; P:biosynthetic process; P:cellular nitrogen compound metabolic process	AURMO_01598	#N/A	0.919343	2774.49	2632.59	2271.93	2579.23	2296.86	2602.67	2478.14	2341.25	2446.67	2675.03	2244.78	2419.01	3032.4	2483.93	2263.52	2379.29	2619.01	2643.23	2352.35	2778.72	2787.71	2434.22	2252.49	2565.15	2497.27	2689.93	2492.16	2560.35
Rhola_00003710	hypothetical protein	0	#N/A	#N/A	0.211337	6713.84	5104.57	5251.78	5652.88	5057.81	4862.62	5331.74	4814.76	5235.51	5008.62	5027.62	5127.51	6295.98	4308.4	5757.23	4555.01	5131.72	5289.79	4192.42	4981.03	5620.39	4268.63	4199.15	3983.38	4540.49	5598.92	4488.53	4407.38
Rhola_00003720	transcriptional regulator, CarD family	0	AURMO_01438	J	0.012546	5024.19	5549.69	5355.66	5008.61	4869.48	6894.34	5159.19	4599.3	5263.1	4247.9	8613.82	4802.2	4152.26	4378.01	5864.32	4405.15	4284.03	4065.74	3920.2	3970.74	4431.12	3898.25	3326.84	3961.32	4534.39	6258.99	4579.12	4511.19
Rhola_00003730	2-C-methyl-D-erythritol 2,4-cyclodiphosphate synthase	P:lipid metabolic process; P:biosynthetic process; F:nucleotidyltransferase activity; F:lyase activity; F:ion binding; P:small molecule metabolic process	AURMO_01437	G	7.72e-05	1177.23	1289.89	1171.55	1333.37	1155.16	1203.92	1198.33	1210.62	1059.61	1023.58	1471.18	1209.51	896.683	980.931	1037.21	1069.48	1011.99	913.874	1005.03	856.156	1049.89	1048.5	1194.78	1011.28	1182.73	1315.76	1258.43	1114.18
Rhola_00003740	cysteinyl-tRNA synthetase	C:cytoplasm; P:tRNA metabolic process; P:translation; P:cellular amino acid metabolic process; F:ligase activity; F:ion binding	AURMO_01436	H	0.001461	3432.64	3640.89	3154.92	3377.72	3080.42	3582.35	3323.35	3034.56	3283.69	3705.75	3854.82	3324.71	3590.73	3500.58	3622.03	3460.79	3940.26	3800.58	3558.39	3895.91	4127.61	3772.02	3578.79	3736.34	3899.7	3885.22	3600.7	3916.07
Rhola_00003750	23S rRNA (guanosine2251-2'-O)-methyltransferase	F:RNA binding; F:methyltransferase activity; P:cellular nitrogen compound metabolic process	AURMO_01435	H	3.88e-17	4325.09	4278.87	3951.34	4211.22	3909.38	4000.63	4182.15	3921.99	3706.8	4310.75	4252.36	4097.14	4476.21	4152.7	4488.45	4058.09	5073.74	4852.87	4855.17	5077.24	5092.07	4946.75	4958.17	4902.02	5260.63	4654.08	5366.47	4874.02
Rhola_00003760	Predicted O-methyltransferase YrrM	P:biological_process; F:methyltransferase activity	#N/A	#N/A	0.132845	3721.23	3511.82	3189.54	3627.11	3282.19	3393.1	3669.27	3526.27	3359.12	3877.89	3447.35	3705.91	3800.3	3240.46	3159.86	3402.83	3813.24	3462.05	3920.2	4256.72	4026.45	3528.79	3908.38	3750.68	3909.46	3556.64	3851.07	3448.4
Rhola_00003770	sec-independent protein translocase protein TatB	C:cellular_component	#N/A	#N/A	0.10721	1187.71	1286.23	1123.46	1251.33	1251	1351.83	1167.17	1141.29	1210.46	1211.44	1321.58	1208.79	1355.02	1254.79	1467.53	1293.56	1279.82	1225.72	1132.53	1098.48	1320.79	1200.52	1225.68	1228.54	1050.9	1224.49	1148.08	1201.55
Rhola_00003780	succinate-semialdehyde dehydrogenase / glutarate-semialdehyde dehydrogenase	F:oxidoreductase activity	#N/A	C	2.1e-06	4348.9	4195.27	4074.46	4079.96	4502.93	4526.25	4496.91	4567.3	4840	4902.9	4682.97	4799.34	5058.54	4587.75	4534.77	4463.12	4666.46	4615.23	4657.61	4856.3	4824.54	4405.91	4384.55	4527.06	4273.19	4388.3	4228.27	4231.62
Rhola_00003790	ATP-binding protein involved in chromosome partitioning	F:ATPase activity; F:ion binding	AURMO_01190	H	4.02e-05	1417.25	1408.69	1190.79	1376.03	1150.11	1239.71	1133.62	1217.02	1032.02	1185.01	1281.91	1045.42	1298.23	1253.87	1125.01	1270.93	1384.75	1329.95	1131.38	1163.52	1470.29	1317.54	1438.01	1353.16	1553.78	1564.75	1531.86	1312.55
Rhola_00003800	Predicted membrane protein	C:cellular_component	AURMO_01189	#N/A	0.076727	641.001	846.974	623.288	686.92	612.048	761.002	615.14	532.247	584.994	645.72	817.412	604.037	636.717	668.608	628.114	620.623	566.05	637.043	460.592	482.868	682.315	644.948	640.173	655.073	706.706	804.644	619.334	669.124
Rhola_00003810	Mg/Co/Ni transporter MgtE (contains CBS domain)	C:cellular_component; F:transmembrane transporter activity	AURMO_01188	G	0.00918	2888.79	2957.44	2371.96	2800.19	2375.89	2536.67	2367.09	2343.38	2163.37	2403.59	2441.49	2086.54	2535.67	2340.13	2260.63	2353.84	2279.39	2387.24	1889.46	1972.45	2734.88	2304.31	2249.32	2233.2	2538.77	2861.52	2259.91	2275.64
Rhola_00003820	hypothetical protein	C:cellular_component	#N/A	H	0.002843	1259.14	1299.43	1167.7	1225.08	1214.01	1351.04	1366.89	1124.23	1333.71	1435.01	1549.69	1375.74	1602.19	1360.11	1438.58	1405.24	1640.16	1443.35	1411.64	1347.93	1563.59	1412.44	1340.56	1515.27	1430.5	1534.08	1383.62	1559.23
Rhola_00003830	Xaa-Pro aminopeptidase	F:peptidase activity; F:ion binding	AURMO_01184	D	0.014465	2535.43	2232.93	2214.21	2311.25	2291.82	2299.7	2344.72	2126.86	2384.13	2346.45	2269.58	2280.72	2950.81	2455.53	2592.54	2421	2729.46	2529.83	2427.01	2808.12	2931.6	2481.21	2479.09	2543.1	2184.81	2310.25	2302.74	2743.31
Rhola_00003840	hypothetical protein	F:molecular_function	AURMO_01183	#N/A	0.121719	461.94	497.918	371.28	461.593	413.637	466.779	483.324	458.65	404.713	488.576	514.912	466.463	480.737	426.81	545.137	519.542	433.511	445.263	404.31	471.286	421.529	401.71	660.772	470.903	338.096	376.766	345.905	446.083
Rhola_00003850	protein of unknown function (DUF4287)	0	#N/A	#N/A	0.052733	565.757	492.051	667.534	504.252	578.419	552.661	709.408	534.381	710.087	615.006	747.16	701.486	717.506	584.345	723.633	621.33	641.983	561.999	668.49	665.503	637.352	538.992	579.958	603.241	534.607	562.229	520.504	658.846
Rhola_00003860	Superfamily II DNA and RNA helicase	F:helicase activity; F:ion binding	AURMO_01180	#N/A	0.015574	3376.44	3882.15	3291.5	3223.49	3536.09	4026.87	3721.2	3500.67	3524.68	4156.47	3848.2	3612.76	3681.12	3712.15	3546.77	3512.39	3372.83	3808.92	3484.88	3222.39	3545.34	3730.56	3471.03	3416.53	3407.81	3154.32	3170.79	3013.63
Rhola_00003870	tRNA-(MS[2]IO[6]A)-hydroxylase (MiaE)-like	0	AURMO_01179	#N/A	0.018242	594.33	846.24	571.348	650.824	601.96	802.352	718.995	582.379	581.315	825.722	914.113	695.037	626.318	702.497	765.121	803.7	548.102	572.839	551.332	476.632	604.754	624.678	783.578	677.13	591.973	666.642	495.797	573.535
Rhola_00003880	hypothetical protein	C:cellular_component	#N/A	B	1.59e-06	1424.87	1478.35	1346.61	1472.29	1605.79	1554.61	1582.59	1551.94	1714.51	1685.73	1657.14	1808.53	1698.18	1599.16	1603.57	1664.66	1555.95	1620.96	1531.1	1465.53	1545.61	1525.76	1296.98	1430.35	1348.72	1433.32	1452.8	1126.51
Rhola_00003890	Protein of unknown function (DUF3107)	F:ion binding	#N/A	B	0.009994	1438.2	1388.89	1548.6	1547.76	1585.61	1471.91	1556.22	1546.61	1927.9	1657.16	1586.89	1698.9	1793.37	1569.86	1614.18	1830.77	1638.78	1579.27	1595.42	1416.53	1571.46	1549.72	1250.24	1475.57	1493.97	1607.83	1334.2	1244.71
Rhola_00003900	Superfamily I DNA or RNA helicase	F:DNA binding; F:helicase activity; F:nuclease activity; P:DNA metabolic process; P:response to stress; F:ion binding; P:chromosome organization	AURMO_00546	M	0.004453	1189.61	1275.96	1115.76	1125.54	1141.71	1276.29	1019.38	1003.7	1144.23	1301.44	1102.56	1116.36	1250.24	1321.65	1178.08	1151.48	1308.82	1144.84	1153.2	1286.46	1369.13	1278.84	1977.56	1428.15	1302.34	1158.78	1414.92	1647.63
Rhola_00003910	DNA helicase-2 / ATP-dependent DNA helicase PcrA	F:DNA binding; F:helicase activity; F:nuclease activity; P:DNA metabolic process; P:response to stress; F:ion binding; P:chromosome organization	AURMO_00547	D	0.006938	946.738	1069.17	804.119	793.021	850.815	959.005	850.012	711.441	857.255	1104.3	938.082	867.005	995.07	989.174	955.196	919.625	1000.94	1027.27	891.32	950.591	1035.28	1042.05	1710.56	1140.31	1028.93	962.36	924.06	1163.52
Rhola_00003920	Predicted kinase, aminoglycoside phosphotransferase (APT) family	F:molecular_function	AURMO_00548	#N/A	0.016104	1282	1476.89	1427.41	1356.34	1430.92	1494.97	1511.49	1318.35	1705.31	1884.3	1756.32	1735.44	1343.82	1568.94	1563.05	1479.46	1564.23	1368.31	1652.85	1902.07	1470.29	1297.27	1743.84	1761.2	1442.71	1250.05	1558.22	1586.98
Rhola_00003930	NAD+ diphosphatase	F:ion binding	AURMO_00549	D	8.63e-14	2552.57	2359.06	2412.36	2337.5	2313.68	1997.53	2239.27	2220.72	2049.32	2077.88	1961.29	1981.21	2688.45	2461.94	2379.31	2418.88	2808.16	2709.94	2735.99	2496.3	2740.5	2753.93	2544.05	2654.48	2655.95	2710.38	2773.83	2304.42
Rhola_00003940	ATP-dependent DNA helicase, Rep family	F:DNA binding; F:helicase activity; F:ion binding; P:chromosome organization	AURMO_00550	#N/A	0.049087	449.558	517.717	469.39	447.373	423.726	475.527	476.933	522.648	397.354	465.004	571.941	532.384	479.137	554.121	514.262	591.642	503.922	516.972	558.223	498.014	497.967	574.925	900.045	595.521	451.608	469.497	421.675	615.676
Rhola_00003950	hypothetical protein	F:ligase activity	#N/A	N	0.000162	94.2928	104.13	101.958	94.0687	99.2057	89.0619	119.034	120.529	53.3485	60.0006	61.9878	68.7872	30.396	43.9633	28.9453	69.2723	37.2764	44.1928	50.5388	59.6904	41.5909	67.2588	372.378	101.459	113.512	91.2709	92.2413	190.15
Rhola_00003960	putative hydrolase	F:molecular_function	AURMO_00552	G	1.55e-25	2491.62	2140.53	2129.57	2206.24	2333.86	2066.71	2921.51	2402.05	1708.99	1597.16	1702.6	1718.25	1171.05	1225.48	1504.19	1357.88	1201.13	1260.74	1461.03	1250.83	1635.53	1214.34	2036.19	1300.22	2497.27	2954.26	3019.26	2557.27
Rhola_00003970	PDZ domain-containing protein	C:cellular_component; F:peptidase activity; P:catabolic process; F:ATPase activity; F:ion binding	AURMO_00553	G	1.88e-05	1514.4	1825.21	1585.15	1577.29	1886.59	2095.34	1901.34	1805.8	1824.89	1704.3	1947.24	1536.25	1419.81	1729.22	1578.48	1527.53	1401.32	1504.22	1541.43	1379.11	1483.78	1676.86	1623.41	1479.98	1799.11	1823.96	1755.88	1649.68
Rhola_00003980	hypothetical protein	C:plasma membrane	AURMO_00554	J	3.85e-18	9938.84	8680.93	9389.73	8864.34	12740.4	10537.9	12772.5	11342.5	11486.5	8882.94	10383.4	9688.96	7792.58	8124.97	9659.05	8007.31	7814.24	7754.59	8662.8	8410.1	8087.74	7542.2	8610.64	7809.05	11051	11376.7	11686.6	11818.1
Rhola_00004000	PKD domain.	0	#N/A	N	0.001324	40.9555	60.8648	36.5509	36.0961	45.3992	38.9646	41.5419	55.4646	38.6317	35.7146	36.3662	35.1101	38.395	34.8043	50.1719	44.5322	34.5152	42.5251	32.161	33.8542	47.2113	54.3599	283.641	86.0198	28.0729	40.1592	29.649	134.647
Rhola_00004010	putative serine protease PepD	C:cellular_component; F:peptidase activity	AURMO_00541	H	0.002616	5531.84	4293.53	5396.06	5114.71	4558.42	4146.15	5544.25	6185.38	4115.19	3926.47	7060	4276.27	4397.02	4800.24	7856.73	4846.23	5616.32	5153.88	6049.72	5781.06	5983.47	4688.77	5820.98	5388.37	6687.47	6301.34	9700.16	9824.1
Rhola_00004020	Protein of unknown function (DUF3039)	0	#N/A	H	1.37e-05	2332.56	1957.94	2541.25	2492.82	2106.86	1803.5	2341.53	2707.1	1946.3	1975.73	2384.46	2022.06	2276.5	2162.44	2726.65	2298	2598.31	2455.62	2984.08	2725.26	2594.37	2478.44	2750.05	2548.61	3089.24	2703.08	4083.32	3058.85
Rhola_00004030	glutamate racemase	P:cell morphogenesis; P:biosynthetic process; F:isomerase activity; P:cell wall organization or biogenesis	AURMO_01170	#N/A	0.05325	4498.43	4099.21	4199.5	4145.59	3931.24	3919.52	3890.56	4440.37	3434.54	3815.75	3775.47	3685.13	3925.89	3900.83	3723.33	3958.42	4299.22	4235.84	4174.04	3791.67	4120.87	4246.52	3678.62	3795.9	4387.93	4313.1	4490.17	3609.78
Rhola_00004040	ribonuclease PH	F:RNA binding; F:nuclease activity; P:tRNA metabolic process; F:nucleotidyltransferase activity; P:nucleobase-containing compound catabolic process; P:ribosome biogenesis	AURMO_01169	#N/A	0.338019	2925.93	2795.38	2589.34	2853.78	2505.36	2710.82	2883.97	2576.97	2534.97	2941.46	2729.94	2846.78	3152.39	2626.81	2952.42	2589.94	3201.63	3086.82	2650.99	3250.9	3262.07	2766.83	2875.23	2830.93	2702.33	3053.56	2628.88	2807.03
Rhola_00004050	XTP/dITP diphosphohydrolase	P:biosynthetic process; P:nucleobase-containing compound catabolic process; F:ion binding; P:small molecule metabolic process	AURMO_01168	A	5.62e-05	868.637	878.506	859.907	949.438	886.125	987.632	1003.4	890.634	1020.98	1004.29	1003.38	1024.64	980.672	968.108	1021.77	1025.65	974.71	1053.96	1007.33	1089.57	965.583	992.298	1110.8	1043.27	850.732	904.677	856.526	931.223
Rhola_00004060	membrane-associated protein	C:cellular_component	AURMO_01165	#N/A	0.585789	2127.78	2100.2	2118.03	2248.9	2170.76	2188.38	2083.49	2324.18	1981.25	2050.73	1996.01	2113.77	2056.53	2216.48	1876.62	2028.69	2164.79	2057.88	2244.38	1878.02	2027.84	2208.49	2039.36	2064.47	2095.71	2093.39	2141.32	1604.46
Rhola_00004080	beta-fructofuranosidase	P:carbohydrate metabolic process; F:hydrolase activity, acting on glycosyl bonds	#N/A	D	2.22e-07	887.686	934.971	892.611	870.683	946.658	830.979	936.291	790.371	940.037	1007.15	820.718	935.076	1207.04	1025.81	1016.95	1022.83	1111.39	1091.48	1145.16	1143.03	1116.21	1029.15	1289.85	1130.39	1041.14	951.407	889.47	1009.34
Rhola_00004090	arginyl-tRNA synthetase	C:cytoplasm; P:tRNA metabolic process; P:translation; P:cellular amino acid metabolic process; F:ligase activity; F:ion binding	AURMO_00452	I	0.000852	5127.05	4786.32	4624.65	5144.25	3983.36	4082.53	4020.78	4311.31	3793.26	3905.75	3453.13	3778.28	4196.25	3967.69	3398.18	3997.3	4181.86	4109.1	3966.14	3775.64	4315.34	4129.51	3965.43	3702.16	4042.51	4856.34	4108.03	3203.78
Rhola_00004100	diaminopimelate decarboxylase	P:cellular amino acid metabolic process; P:biosynthetic process; F:lyase activity; F:ion binding	AURMO_00453	#N/A	0.030119	2943.08	2627.45	2891.37	3036.45	2594.48	2441.25	2760.14	2617.51	2387.8	2395.74	2466.29	2609.61	2458.88	2433.55	2483.51	2672.64	2606.59	2585.7	2548.76	2528.38	2730.39	2543.86	2669.24	2425.09	2387.42	2870.29	2495.46	2263.3
Rhola_00004110	homoserine dehydrogenase	P:cellular amino acid metabolic process; F:oxidoreductase activity	AURMO_00454	#N/A	0.868583	2768.78	2333.39	2837.5	2829.72	2732.36	2400.69	2732.18	2627.11	2849.55	2412.88	2800.2	2909.12	2763.64	2621.31	3048.91	2853.59	2889.61	2594.03	2708.42	2853.55	2903.49	2671.93	2606.64	2707.42	2665.71	2780.47	2772.18	2669.3
Rhola_00004120	threonine synthase	P:cellular amino acid metabolic process; P:biosynthetic process; F:lyase activity; F:ion binding	AURMO_00455	#N/A	0.76005	5029.9	4077.94	4786.24	4933.14	4913.2	4061.06	4695.84	4652.63	4637.64	4552.9	4292.86	4766.38	4796.17	4443.95	4784.66	4236.92	4863.88	4885.39	4520.92	4783.25	4829.04	4865.67	3940.86	4160.93	4579.55	4398.52	4565.94	3900.65
Rhola_00004130	homoserine kinase	C:cytoplasm; P:cellular amino acid metabolic process; P:biosynthetic process; F:kinase activity; F:ion binding	AURMO_00456	B	0.000765	1345.82	1156.43	1360.08	1381.5	1313.21	1234.14	1295.79	1355.68	1361.31	1322.15	1302.57	1375.03	1272.63	1314.32	1446.3	1232.06	1238.41	1219.05	1107.26	1208.06	1239.86	1230.93	1113.17	1005.77	917.864	1100.36	1154.66	1172.77
Rhola_00004140	transcription termination factor Rho	F:RNA binding; F:helicase activity; P:biosynthetic process; P:cellular nitrogen compound metabolic process; F:ion binding	AURMO_00458	#N/A	0.087217	7404.37	6984.78	7281.32	8509.94	8054.15	7369.07	8318.77	8876.48	6972.1	6422.92	6286.39	7590.23	5881.63	6921.47	6546.47	6508.77	6116.1	7371.86	7377.51	5773.04	6242.01	8311.53	6111.75	6040.13	6775.35	7446.97	6791.27	4253.2
Rhola_00004150	peptide chain release factor 1	C:cytoplasm; F:translation factor activity, RNA binding	AURMO_00459	#N/A	0.051272	2301.12	2452.19	2244.99	2815.5	2463.33	2478.62	2623.53	2901.23	2058.52	2152.16	2020.8	2424.03	1810.16	2363.03	2006.88	2113.51	1872.11	2433.94	2275.39	1677.57	1767.05	2706.02	2128.1	1767.82	1961.44	2285.42	1989.78	1244.71
Rhola_00004160	release factor glutamine methyltransferase	P:cellular protein modification process; F:methyltransferase activity	AURMO_00466	#N/A	0.75521	420.032	464.919	409.755	525.035	388.415	408.73	432.995	530.114	369.76	393.575	350.438	491.542	364.752	398.417	385.938	422.702	360.339	520.308	392.824	289.543	290.012	472.655	564.905	338.565	377.154	422.036	378.848	324.798
Rhola_00004170	tRNA threonylcarbamoyl adenosine modification protein, Sua5/YciO/YrdC/YwlC family	F:RNA binding	AURMO_00468	#N/A	0.238394	1988.72	1918.34	1942.97	2130.77	1965.62	2004.69	2094.67	2182.32	1944.46	1987.88	1905.92	1935.36	2191.71	2003.99	1971.18	2049.19	2283.53	2223.82	2108.84	2005.42	2299.86	2255.47	2002.92	2010.44	2179.93	2113.1	1978.25	1823.39
Rhola_00004180	UDP-GlcNAc	F:molecular_function; C:cellular_component	AURMO_00469	C	0.012468	596.235	838.174	686.772	733.955	748.246	801.557	739.766	729.573	695.37	806.436	763.69	769.556	743.103	967.192	801.785	752.806	712.394	851.337	774.162	691.339	684.564	847.646	1010.17	835.936	699.383	602.388	589.685	608.481
Rhola_00004190	hypothetical protein	C:cellular_component	#N/A	A	4.08e-14	520.991	594.715	521.331	596.133	723.024	641.722	722.19	715.707	710.087	717.149	750.466	754.509	832.691	770.273	879.938	814.303	813.178	835.494	824.701	920.3	776.738	822.769	851.715	754.327	768.955	621.372	711.576	781.159
Rhola_00004200	F-type H+-transporting ATPase subunit a	C:intracellular; C:plasma membrane; P:biosynthetic process; F:transmembrane transporter activity; C:protein-containing complex; P:cellular nitrogen compound metabolic process; P:small molecule metabolic process	AURMO_00472	J	0.00512	4710.83	4658.72	5180.6	5020.65	5279.76	5208.53	4656.69	5233.94	4989.01	4292.9	4200.29	4643.85	4178.65	4773.68	4233.74	4589.65	4097.65	4360.91	4996.44	3893.24	3595.93	4504.5	3299.11	3794.8	3769.1	4784.05	4147.56	2710.41
Rhola_00004210	F-type H+-transporting ATPase subunit c	C:intracellular; C:plasma membrane; F:lipid binding; P:biosynthetic process; F:transmembrane transporter activity; C:protein-containing complex; P:cellular nitrogen compound metabolic process; P:small molecule metabolic process	#N/A	#N/A	0.319088	6681.45	5114.11	7040.85	7163.44	7911.23	6048.25	7943.29	7826.92	8419.86	5826.48	7871.62	7891.18	7412.63	6411.31	8601.58	7834.13	8249.14	6472.99	8242.41	7148.59	6721.99	6712.06	5635.58	6398.55	6802.2	8251.62	6949.39	5771.32
Rhola_00004220	ATP synthase F0 subcomplex B subunit	C:intracellular; C:plasma membrane; P:biosynthetic process; F:transmembrane transporter activity; C:protein-containing complex; P:cellular nitrogen compound metabolic process; P:small molecule metabolic process	AURMO_00474	#N/A	0.610618	9573.1	7453.37	9016.52	9780.96	9976.06	7788.14	10724.2	10274.8	10283.4	7397.93	9534.55	10418.4	9717.13	8150.61	11041.7	10004.9	10499.5	8638.44	10544.2	9597.67	8917.31	8774.98	8068.71	7858.68	8761.2	10883.1	9660.63	7711.89
Rhola_00004230	ATP synthase F1 subcomplex delta subunit	C:intracellular; C:plasma membrane; P:biosynthetic process; F:transmembrane transporter activity; C:protein-containing complex; P:cellular nitrogen compound metabolic process; P:small molecule metabolic process	AURMO_00475	#N/A	0.594672	6943.38	5705.16	7156.28	7689.57	7627.07	6101.53	8371.5	8167.17	7632.52	6056.48	7522.84	7866.1	7267.05	6565.18	8510.89	7960.66	8097.27	6635.59	8887.93	7421.2	6653.42	6917.52	6696.46	6572.79	6595.92	7943.48	8084.29	5983.06
Rhola_00004240	ATP synthase F1 subcomplex alpha subunit	C:intracellular; C:plasma membrane; P:biosynthetic process; F:transmembrane transporter activity; C:protein-containing complex; P:cellular nitrogen compound metabolic process; F:ion binding; P:small molecule metabolic process	AURMO_00476	#N/A	0.165328	29686	25324.2	29456.2	30193.9	31355.7	25798.5	32783	32699.6	31310	25760.2	28903.7	31946.6	30197.7	27313.1	32991.9	28640.6	31802.3	28851.2	33444	30326.3	26902.6	28307.7	25780.4	25154.2	27495.6	30821.1	28128.7	24456.4
Rhola_00004250	ATP synthase F1 subcomplex gamma subunit	C:intracellular; C:plasma membrane; P:biosynthetic process; F:transmembrane transporter activity; C:protein-containing complex; P:cellular nitrogen compound metabolic process; F:ion binding; P:small molecule metabolic process	AURMO_00477	J	0.009567	5519.46	5094.31	6198.26	6013.84	6347.48	5416.07	6599.57	6766.69	6663.04	4716.47	5774.78	6263.22	5077.74	5378.18	6339.03	5919.25	5348.48	4982.11	6456.33	5683.06	4767.22	4880.41	4906.67	4833.65	4852.96	5282.03	5471.89	4664.34
Rhola_00004260	F-type H+-transporting ATPase subunit beta	C:intracellular; C:plasma membrane; P:biosynthetic process; F:transmembrane transporter activity; C:protein-containing complex; P:cellular nitrogen compound metabolic process; F:ion binding; P:small molecule metabolic process	AURMO_00478	#N/A	0.359601	12209.5	9728.1	12431.1	12751.8	14896	10119.6	14418.2	13305.1	15215.4	10523.7	13442.3	14893.1	14856.5	10891.9	16543.2	12496.6	14606.8	11806.1	14712.5	14406.8	12494.1	11258.9	11745.7	11206.8	12956.3	12772.1	13692.9	12709.2
Rhola_00004270	ATP synthase F1 subcomplex epsilon subunit	C:intracellular; P:biosynthetic process; F:transmembrane transporter activity; C:protein-containing complex; P:cellular nitrogen compound metabolic process; P:small molecule metabolic process	#N/A	#N/A	0.077399	1877.28	1608.88	2033.38	2038.88	2276.69	1806.68	2324.75	2174.85	2144.98	1696.44	2228.26	2234.87	2172.52	1760.36	2351.32	2142.49	2204.83	1730.19	2401.74	1952.85	1607.43	1754.26	1758.1	1643.2	1849.15	1910.85	2113.31	1395.81
Rhola_00004280	cob(I)alamin adenosyltransferase	P:biosynthetic process; F:transferase activity, transferring alkyl or aryl (other than methyl) groups; P:cellular nitrogen compound metabolic process; F:ion binding; P:small molecule metabolic process; P:cofactor metabolic process	#N/A	#N/A	0.612841	680.051	717.178	719.475	683.639	706.21	718.856	722.989	639.977	807.586	764.293	824.024	692.171	737.504	688.758	860.641	737.962	677.879	659.557	737.406	860.61	812.708	646.79	906.383	799.543	795.807	644.737	714.87	936.362
Rhola_00004290	hypothetical protein	0	#N/A	E	0.00608	594.33	596.915	588.661	531.598	583.464	561.408	507.291	534.381	542.683	587.863	552.931	554.596	481.537	489.091	442.863	513.181	495.639	519.474	466.335	462.377	496.842	477.261	660.772	494.062	447.947	481.18	474.384	496.447
Rhola_00004300	hypothetical protein	C:membrane; C:integral component of membrane	#N/A	H	2.56e-05	2642.1	2595.19	2743.24	2848.31	2675.19	2689.35	2608.35	3550.8	2356.53	2630.02	3394.45	2517.9	2345.29	2785.26	3047.94	2794.93	2889.61	2957.58	3166.71	3326.62	3242.97	2927.14	3302.28	3455.13	3783.75	3114.16	4608.77	4517.36
Rhola_00004310	DNA-3-methyladenine glycosylase I	P:DNA metabolic process; P:response to stress; F:hydrolase activity, acting on glycosyl bonds	AURMO_01195	#N/A	0.03682	502.895	592.515	605.975	541.442	482.577	541.528	568.006	615.444	472.778	578.577	527.309	509.455	565.526	665.861	541.278	612.848	583.997	629.539	606.465	660.157	575.528	636.656	699.595	645.148	607.841	533.022	616.04	650.623
Rhola_00004320	methylated-DNA-[protein]-cysteine S-methyltransferase	#N/A	#N/A	H	3.05e-11	2039.2	2180.87	2144.96	1991.85	1688.18	1975.27	1860.6	1854.87	1780.74	1927.88	1734.01	1787.75	2130.92	2334.63	1927.76	2286.69	2246.25	2454.78	2327.08	2476.7	2389.79	2516.22	2210.5	2613.68	2288.56	2106.53	2660.17	2480.18
Rhola_00004330	hypothetical protein	F:ion binding	AURMO_01193	D	4.22e-07	23383.7	31365.9	23806.2	23737	22354.9	31557.3	24678.3	22880.2	23066.8	31713.9	31763.4	22092.9	32885.3	40160.5	35916.3	32635.7	37351	44495.5	31981.8	43531.2	39961	45150.9	32182.9	48924.3	35328	31298.6	37268.8	50421.7
Rhola_00004340	Lrp/AsnC family transcriptional regulator, regulator for asnA, asnC and gidA	F:DNA binding; F:DNA-binding transcription factor activity; P:biosynthetic process; P:cellular nitrogen compound metabolic process	AURMO_01192	D	4.13e-06	4446.05	6137.08	3331.9	4359.98	3196.44	4576.35	4560.82	3186.02	3184.35	6337.92	4642.47	4046.98	7620.6	5753.69	7737.09	4846.23	7284.09	8867.74	5251.44	8923.26	9854.79	6637.43	7890.45	7746.19	6292	5664.64	6147.22	10840.6
Rhola_00004350	betaine-aldehyde dehydrogenase	F:oxidoreductase activity	AURMO_01191	D	1.08e-11	19645.3	22950.4	18379.3	19734.8	18484.2	21706.4	20290.8	19028.6	19417	22695.2	21489.1	19982.7	24688.8	23276.7	24516.7	23811.3	26034.1	27834	25241.8	29590.4	26151.7	26291.8	24148.3	29762.8	24587	24002	25802.8	30171.2
Rhola_00004360	DNA segregation ATPase FtsK/SpoIIIE, S-DNA-T family	F:DNA binding; F:ion binding	#N/A	H	0.000165	256.21	373.988	282.788	340.179	218.589	286.27	249.251	277.323	196.838	263.574	200.014	232.873	245.568	272.023	221.914	264.366	242.987	292.673	268.774	237.87	267.531	353.8	518.952	376.061	250.215	285.495	256.958	316.575
Rhola_00004370	spermidine/putrescine transport system substrate-binding protein	F:molecular_function; C:cellular_component; P:transport	#N/A	K	6.61e-06	20373.9	19818.5	20880.2	18824.7	22827.4	21531.5	22574.8	21346.4	25513.5	23180.2	24551.3	23042.3	27162.8	24011.3	26952	26122	26520.1	23555.6	26798.2	29466.5	26182	22200.9	21648.6	27164.6	25492.7	21799.9	23832.8	27658.2
Rhola_00004380	spermidine/putrescine transport system ATP-binding protein	C:plasma membrane; F:ATPase activity; F:transmembrane transporter activity; C:protein-containing complex; F:ion binding	#N/A	A	8.73e-16	3775.52	4314.07	4032.14	4235.28	4701.34	4944.52	4961.06	4965.15	5491.22	5235.76	5745.03	5443.5	5610.47	5647.45	6177.9	5656.3	5514.15	5205.58	6184.11	6006.45	5049.36	5068.37	5088.9	5675.1	4878.59	4433.57	5198.46	5149.48
Rhola_00004390	spermidine/putrescine transport system permease protein	C:plasma membrane; P:transmembrane transport	#N/A	C	3.79e-06	234.303	365.922	278.941	294.238	385.053	505.744	395.447	426.651	461.74	552.862	615.745	525.219	430.344	603.579	585.66	587.401	443.175	432.756	551.332	454.359	303.501	438.565	575.997	433.407	339.317	256.289	326.139	455.333
Rhola_00004400	spermidine/putrescine transport system permease protein	C:plasma membrane; P:transmembrane transport	#N/A	A	1.13e-08	1465.82	1698.35	1473.58	1583.86	2078.28	2076.25	1862.99	2095.92	1920.55	2570.74	2083.62	2039.25	2158.92	2653.37	2312.73	2430.89	2289.05	2425.6	2737.13	2332.38	1772.67	2551.23	2017.97	1978.45	2005.38	1762.62	1979.89	1652.77
Rhola_00004410	4-aminobutyrate aminotransferase / (S)-3-amino-2-methylpropionate transaminase	P:cellular amino acid metabolic process; F:ion binding	AURMO_00490	#N/A	0.108921	11358	10296.4	11301.9	10834.3	11334.7	11328.4	12068.7	10873.2	12476.2	10540.1	12597.6	11759	11826.5	9984.25	12312.4	11065.9	10916.5	10135.2	10515.5	11912.2	11851.2	9221.83	9302.31	10556.2	9713.24	10635.6	10296.4	10523
Rhola_00004420	1-deoxy-D-xylulose 5-phosphate reductoisomerase	P:lipid metabolic process; P:biosynthetic process; F:oxidoreductase activity; F:isomerase activity; F:ion binding; P:small molecule metabolic process	AURMO_00491	#N/A	0.544563	4346.99	4003.88	4116.78	4046.05	3877.43	4247.93	4000.01	3872.93	4080.24	3907.18	4071.36	3654.32	4357.83	3759.78	4002.17	4080	4274.36	4081.58	3902.97	4055.38	4472.71	3969.19	3726.15	4069.4	4347.65	4357.64	4119.56	4230.59
Rhola_00004430	RIP metalloprotease RseP	C:cellular_component; F:peptidase activity; F:ion binding	AURMO_00492	H	2.98e-05	2007.77	1886.81	2375.81	2207.33	1989.16	1909.26	2155.39	2759.37	1892.95	1785.73	2576.21	1933.92	1909.35	2193.59	2402.46	2459.87	2168.94	2408.92	2715.31	2558.67	2414.52	2532.8	2609.81	2821.01	2974.51	2588.44	3531.52	3397.01
Rhola_00004440	4-hydroxy-3-methylbut-2-en-1-yl diphosphate synthase	P:lipid metabolic process; P:biosynthetic process; F:oxidoreductase activity; F:ion binding; P:small molecule metabolic process	AURMO_00493	#N/A	0.01819	11719	10396.1	11963.7	11125.3	11126.2	10296.2	11152.4	11534.5	11010	10703.7	11155.3	10503.7	11788.1	10537.5	10918.2	11373.4	12156.3	11289.2	12100.6	12065.5	12240.1	10667.4	10167.5	11704.2	11975	12130.3	13073.6	12343.3
Rhola_00004450	prolyl-tRNA synthetase	C:cytoplasm; P:tRNA metabolic process; P:translation; P:cellular amino acid metabolic process; F:ligase activity; F:ion binding	AURMO_00496	#N/A	0.314686	4830.84	4597.86	4838.18	5008.61	5123.38	4511.94	4816.47	4913.95	4983.49	4875.76	4683.8	4948.38	5257.71	4678.43	5111.74	4701.33	5026.8	4585.21	4882.73	4912.43	5138.16	4599.4	4548.55	4450.97	4689.4	4497.1	4705.95	4121.64
Rhola_00004460	NusA antitermination factor	F:DNA-binding transcription factor activity; C:cytoplasm; F:translation factor activity, RNA binding	AURMO_00497	#N/A	0.220938	4889.89	4546.52	4511.15	4367.63	4603.82	4827.63	4590.38	4071.32	4705.71	4445.04	5115.23	4225.4	5048.14	4127.97	4807.82	4343.66	4615.38	4044.89	4099.38	4144.47	4759.35	3899.17	3600.97	3958.01	4553.92	4570.11	4221.69	4441.3
Rhola_00004470	hypothetical protein	#N/A	#N/A	G	0.005175	8479.68	6567.53	7945.01	8045.06	8572.04	6705.88	7396.06	7548.53	7492.7	5637.91	7376.55	6413.69	7175.86	5868.18	5901.95	6876.34	7313.08	6267.87	7052.45	5702.65	8059.64	7011.5	5643.5	6719.47	10171	9427.18	9008.35	6842.33
Rhola_00004480	translation initiation factor IF-2	F:GTPase activity; C:cytoplasm; F:translation factor activity, RNA binding; F:ion binding	AURMO_00499	G	1.98e-06	30679.5	22146	25083.5	27926.4	24646.7	19274.7	24719	23149	22205.8	14745.1	19570	19400.1	19351.9	13640.5	18229.8	18086.4	20602.8	16688.2	18273.2	16235.8	24408.2	18158	17489.1	17846.9	28251.2	31985.7	25970.9	21470.5
Rhola_00004490	ribosome-binding factor A	C:cytoplasm; P:cellular nitrogen compound metabolic process; P:ribosome biogenesis	AURMO_00500	G	1.09e-05	3107.85	2302.59	2635.51	2719.24	2739.09	2007.87	2386.26	2306.05	2352.85	1641.44	1903.44	1922.46	1909.35	1489.26	1752.16	1808.86	1994.98	1645.97	1848.11	1459.3	2154.86	1898.91	1628.95	1636.58	2751.15	3060.13	2404.86	1697.99
Rhola_00004500	tRNA pseudouridine synthase B	F:RNA binding; P:tRNA metabolic process; F:isomerase activity	AURMO_01141	G	6.77e-11	1068.65	943.771	963.789	956.001	926.48	895.39	832.436	821.303	719.285	687.864	766.996	750.21	698.309	657.617	681.18	775.426	745.529	642.046	605.317	558.595	782.358	666.139	817.646	638.531	849.512	845.533	821.936	711.265
Rhola_00004510	hypothetical protein	C:cellular_component	#N/A	#N/A	0.226885	189.538	126.129	165.441	193.607	200.093	163.015	140.603	157.861	183.96	150.716	161.168	131.125	135.182	126.394	150.516	156.216	150.486	120.905	109.118	135.417	197.838	131.754	172.72	124.618	164.776	175.97	184.483	153.148
Rhola_00004520	phosphate transport system permease protein	C:plasma membrane; F:transmembrane transporter activity	AURMO_01594	N	0.006785	99.0551	123.93	107.729	98.444	114.339	122.46	75.095	95.9965	103.018	107.858	115.711	108.197	84.7889	85.1789	75.2578	115.218	80.0753	93.3885	101.078	79.2902	97.7948	109.641	424.669	152.189	95.2039	113.176	115.302	208.652
Rhola_00004530	phosphate transport system permease protein	#N/A	#N/A	M	0.000197	40.9555	47.6652	38.4746	26.2517	28.5847	38.9646	26.3631	33.0655	27.594	37.8575	38.8457	40.1258	30.396	37.552	32.8047	43.1185	15.1867	30.8516	22.9722	29.3997	23.6056	53.4385	368.416	109.179	21.9701	31.3972	32.9433	186.039
Rhola_00004540	phosphate transport system ATP-binding protein	C:plasma membrane; F:ATPase activity; F:transmembrane transporter activity; F:ion binding	AURMO_01592	#N/A	0.019185	107.627	93.8637	119.271	118.133	90.7984	100.99	97.4637	124.796	93.8198	95.7152	117.364	103.181	112.785	130.974	115.781	122.287	111.829	129.243	134.387	136.308	105.663	129.911	315.333	164.32	112.292	109.525	128.479	216.874
Rhola_00004550	phosphate transport system substrate-binding protein	#N/A	#N/A	M	0.012468	328.596	386.455	317.416	333.616	289.21	326.825	269.224	333.854	299.855	273.574	266.961	311.692	311.959	332.472	307.785	303.95	284.405	298.51	283.706	310.924	306.873	318.788	480.13	377.163	313.685	368.004	359.082	397.774
Rhola_00004560	phosphate transport system substrate-binding protein	0	#N/A	#N/A	0.093657	170.489	159.128	190.449	223.14	178.234	155.858	164.57	222.925	215.234	155.716	193.402	160.503	193.575	180.433	206.477	226.902	172.576	180.107	198.709	212.925	179.852	209.147	473.791	237.106	153.791	198.605	261.899	253.876
Rhola_00004570	hypothetical protein	C:cellular_component	#N/A	#N/A	0.234992	340.026	331.456	336.653	307.364	344.698	323.644	335.531	365.853	320.091	313.574	373.58	364.715	307.96	338.884	358.922	360.499	309.256	315.186	315.867	312.706	300.129	275.485	376.339	319.817	278.288	319.813	283.312	296.018
Rhola_00004580	riboflavin kinase / FMN adenylyltransferase	P:biosynthetic process; F:kinase activity; F:nucleotidyltransferase activity; P:cellular nitrogen compound metabolic process; F:ion binding; P:small molecule metabolic process; P:cofactor metabolic process	AURMO_01138	#N/A	0.213362	1414.39	1429.22	1408.17	1440.56	1414.1	1272.31	1442.78	1378.08	1238.05	1315.73	1294.31	1358.55	1527.8	1304.24	1327.62	1426.44	1488.3	1334.96	1539.13	1434.35	1577.08	1389.4	1544.97	1433.66	1403.65	1444.27	1465.98	1166.6
Rhola_00004590	hypothetical protein	C:cellular_component	#N/A	H	0.000185	2330.65	2403.06	2379.65	2385.63	2160.67	2255.97	2423.81	4371.04	1692.43	1957.88	3159.72	2060.03	1597.39	2322.73	3057.59	2689.6	2291.81	3101.83	3026.58	3012.14	2796.71	2636.91	3221.46	3005.18	4207.28	2735.2	6074.75	5155.65
Rhola_00004600	Uncharacterized membrane protein YhaH, DUF805 family	C:cellular_component	#N/A	C	0.003811	807.68	827.174	825.28	785.365	860.903	949.463	842.023	868.235	921.641	915.723	1053.79	961.587	987.071	856.368	1083.52	1067.36	897.396	899.699	1009.63	978.209	955.466	906.612	937.283	980.405	861.718	930.963	924.06	1022.7
Rhola_00004610	small subunit ribosomal protein S15	F:structural constituent of ribosome; C:ribosome; P:translation; F:rRNA binding	AURMO_01118	#N/A	0.587882	9261.65	8603.2	8933.8	10073	8874.7	7540.04	9795.9	9134.6	7932.37	7187.21	8065.03	8566.87	8331.71	7787.91	8325.64	8158.58	7406.97	8766.85	9806.82	7650.16	8466.56	8889.22	7628.2	7911.61	8310.82	10042	9430.02	6204.04
Rhola_00004620	polyribonucleotide nucleotidyltransferase	F:RNA binding; C:cytoplasm; F:nucleotidyltransferase activity; P:nucleobase-containing compound catabolic process; F:ion binding	AURMO_01117	I	1.2e-09	53556.4	49144.3	47766.2	62357.7	50226.7	47551.9	50114.7	57344.1	43409.1	34291.8	38120	44187.9	35849.7	38754.6	36344.7	40296	40547.1	43392.3	40903.1	38674.9	46319.9	48434.7	36864.6	41340.2	54835	59312.2	53896.9	47571.5
Rhola_00004630	Predicted Zn-dependent peptidase	F:peptidase activity; F:ion binding	AURMO_01115	I	1.87e-13	1873.47	1536.29	1650.56	1886.84	1772.25	1605.5	1715.2	1689.54	1398.1	1230.01	1495.97	1396.52	1371.02	1364.69	1434.72	1408.07	1607.03	1362.47	1444.95	1286.46	1605.18	1553.4	1685.21	1376.32	2266.59	1969.26	2098.49	1865.53
Rhola_00004640	dihydrodipicolinate reductase	C:cytoplasm; P:cellular amino acid metabolic process; P:biosynthetic process; F:oxidoreductase activity	AURMO_01113	J	0.00126	1073.41	1203.36	1088.83	1046.79	1134.98	1215.85	1151.99	1101.83	1147.91	1098.58	1310.84	1062.62	1042.26	1074.35	1174.21	1131.68	994.038	972.241	1025.71	991.572	934.109	913.983	990.366	1027.83	1019.17	1062.39	1171.13	1191.27
Rhola_00004650	hypothetical protein	C:cellular_component	#N/A	#N/A	0.508599	204.777	215.593	176.983	269.08	206.819	229.811	214.899	250.658	189.479	240.716	285.97	272.999	215.172	245.462	261.473	286.279	216.756	247.646	256.14	195.998	197.838	251.53	335.932	251.442	205.055	225.622	222.367	225.097
Rhola_00004660	protein of unknown function (DUF4395)	C:cellular_component	#N/A	I	5.81e-06	56570	45697	56515.3	52659.9	50483.9	44081.6	49390.9	49052.1	49628.8	44417.6	46740.4	45499.1	48837.6	43864.4	46841.2	46591.3	62475.3	47494.8	53954.7	59090.8	57049.2	47352.1	47788.7	57677.3	62145	55619.7	69291.3	64183.5
Rhola_00004670	Thioredoxin	C:cell; P:homeostatic process	#N/A	G	0.000204	17879.4	15340.9	19012.2	15534.5	16029.3	14605.4	14286.4	15710.4	15807.7	13500.8	12667	12676.2	12312.8	13582.8	11444	13771.8	11931.2	13125.3	13761.5	15011.7	14324.1	13073.1	11216.5	15653.4	15774.6	15160.5	17405.6	16491.7
Rhola_00004680	thymidylate synthase (FAD)	F:methyltransferase activity; P:biosynthetic process; P:cellular nitrogen compound metabolic process; F:ion binding; P:small molecule metabolic process	AURMO_00606	#N/A	0.602564	6353.81	5424.3	5826.98	6040.09	6381.11	5607.72	6025.98	6156.58	6190.27	5705.77	5466.5	6026.76	6267.18	5693.24	5664.6	5895.22	5940.76	6056.08	5854.46	6005.56	6003.7	6202.56	4631.74	5696.05	5493.76	6031.91	5430.71	4993.25
Rhola_00004690	sulfate permease, SulP family	C:cellular_component; F:transmembrane transporter activity	AURMO_00186	D	7.74e-06	582.901	856.507	513.636	643.168	670.899	757.026	619.134	550.38	597.871	790.007	819.065	634.848	959.874	925.061	896.34	802.287	1024.41	869.681	879.834	858.828	938.605	915.826	1174.97	1036.65	840.968	697.309	821.936	1041.2
Rhola_00004700	4-hydroxy-tetrahydrodipicolinate synthase	C:cytoplasm; P:cellular amino acid metabolic process; P:biosynthetic process; F:lyase activity	AURMO_00607	#N/A	0.349872	5490.89	5199.9	5151.75	5273.32	5409.23	5264.19	5267.84	5223.28	5259.43	5382.19	4933.4	5232.84	5683.26	5229.8	5031.66	5515.63	5442.36	5481.57	4960.84	5472.8	5592.29	5250.8	4428.92	5158.98	4967.69	5168.85	4715.84	4766.1
Rhola_00004710	ribonuclease J	F:RNA binding; F:nuclease activity; C:cytoplasm; P:ribosome biogenesis; F:ion binding	AURMO_00608	#N/A	0.018474	4365.09	4589.06	4472.67	4526.24	4627.36	4931.8	4838.04	4691.03	4681.79	4812.19	4653.22	4784.29	4972.15	4998.08	4664.06	4682.95	4698.21	5223.92	4888.48	4932.03	5061.72	5209.34	4438.43	5065.24	4623.49	4529.23	4529.71	4603.7
Rhola_00004720	DNA segregation ATPase FtsK/SpoIIIE, S-DNA-T family	F:DNA binding; C:plasma membrane; P:cell cycle; P:chromosome segregation; F:ion binding; P:cell division	AURMO_00614	E	0.005098	3291.68	3633.55	2989.48	2976.29	3211.57	3734.24	3270.63	3017.49	3530.2	4130.04	3769.68	3500.26	2984.41	3488.67	3408.79	3058.59	2942.08	3155.2	3146.04	3289.2	3258.7	3053.37	3356.15	3340.43	3130.74	2807.49	2958.31	3054.74
Rhola_00004730	CDP-diacylglycerol--glycerol-3-phosphate 3-phosphatidyltransferase	F:molecular_function; C:cellular_component; P:lipid metabolic process; P:biosynthetic process	AURMO_00615	E	0.00134	591.473	796.375	613.67	603.79	633.907	824.617	588.777	574.913	649.38	930.723	605.001	631.265	533.53	816.984	533.559	569.023	444.556	549.492	477.821	517.613	482.229	597.037	520.537	563.54	499.21	492.132	443.088	453.277
Rhola_00004740	nicotinamide-nucleotide amidase	0	AURMO_00616	#N/A	0.273844	337.168	429.72	365.509	379.556	344.698	442.128	345.916	332.788	358.723	490.005	400.028	396.243	359.153	439.633	391.727	340.707	387.951	357.712	366.406	417.832	373.194	357.485	388.224	367.238	351.522	310.321	303.079	362.828
Rhola_00004750	Helix-turn-helix domain-containing protein	F:DNA binding	AURMO_00617	G	1.48e-36	8944.48	7556.03	7383.28	7790.2	8028.93	7609.22	9402.06	7648.79	6243.61	4970.05	7011.23	5581.79	3805.9	4787.42	4993.07	4990.43	4866.65	4730.3	5749.93	5088.82	6225.15	5121.81	6177.51	4956.06	11406.2	12195.2	11251.8	9733.65
Rhola_00004760	Protein of unknown function (DUF3046)	0.00E+00	#N/A	G	3.29e-13	740.056	742.844	686.772	704.422	749.928	734.76	831.637	699.708	625.465	497.147	729.803	618.368	346.355	485.428	508.473	555.592	358.958	526.978	538.697	533.649	531.689	522.408	597.389	492.959	866.6	1041.22	927.354	768.824
Rhola_00004770	recombination protein RecA	F:DNA binding; C:cytoplasm; P:DNA metabolic process; P:response to stress; F:ATPase activity; F:ion binding	AURMO_00619	K	8.92e-06	5978.55	6739.86	6836.94	6911.86	6202.88	6593.76	6911.94	7242.4	6298.8	7387.93	7260.01	7048.53	5759.25	7564.43	7365.62	6473.43	7209.54	6794.02	8992.45	8573.14	6804.05	6992.15	7717.73	8520.37	9953.69	8220.22	10588	8701.69
Rhola_00004780	regulatory protein	C:cytoplasm; P:DNA metabolic process; P:response to stress	#N/A	#N/A	0.567259	395.268	482.518	504.017	491.126	425.407	513.696	506.492	516.248	447.024	546.434	557.064	513.754	355.154	540.382	477.598	468.648	451.459	514.471	577.75	518.504	423.777	450.542	637.796	490.754	540.71	508.926	591.333	536.533
Rhola_00004790	tRNA-2-methylthio-N6-dimethylallyladenosine synthase	C:cytoplasm; P:tRNA metabolic process; F:ion binding	AURMO_00622	#N/A	0.022913	4974.66	4556.79	4172.57	4580.93	4018.67	4107.98	4000.81	3730	3842.93	4180.04	3882.09	3778.28	4595.4	4312.07	3965.51	4161.99	4676.12	4510.17	4112.02	4592.59	5045.99	4032.77	4168.25	4374.88	4462.38	4766.53	4089.91	4008.58
Rhola_00004800	tRNA dimethylallyltransferase	P:tRNA metabolic process; F:transferase activity, transferring alkyl or aryl (other than methyl) groups; F:ion binding	AURMO_00623	#N/A	0.410884	459.082	440.72	448.229	482.376	405.23	471.551	405.833	447.984	480.137	435.004	476.066	482.227	497.535	467.11	512.332	515.301	526.012	482.785	455.997	473.959	454.128	415.531	636.211	486.342	407.668	423.497	461.207	508.781
Rhola_00004810	diaminopimelate epimerase	C:cytoplasm; P:cellular amino acid metabolic process; P:biosynthetic process; F:isomerase activity	AURMO_00624	#N/A	0.116119	5663.28	5325.3	5317.19	5412.23	5220.91	5465.38	5100.07	5115.55	4930.14	5135.76	5222.68	4736.28	5436.09	5030.13	4559.85	4780.5	5380.23	4673.6	5272.11	4850.06	5436.04	5025.06	4770.4	4973.71	5852.6	5268.15	5900.15	5021
Rhola_00004820	16S rRNA m(2)G 1207 methyltransferase	P:biological_process; F:methyltransferase activity	AURMO_00626	H	1.25e-08	4759.4	4509.86	4413.04	4365.45	4018.67	3874.99	3913.73	3889.99	3754.63	3892.18	3119.23	3399.23	4490.61	4328.55	3617.2	4089.19	5030.94	4559.36	4839.09	4447.38	4803.19	4787.35	4396.43	5070.75	5449.81	4592.75	5122.69	4210.03
Rhola_00004830	GTP-binding protein HflX	F:GTPase activity; C:cytoplasm; F:ion binding	AURMO_00629	#N/A	0.624271	1346.77	1614.75	1317.76	1481.04	1314.89	1509.28	1406.83	1341.82	1238.05	1444.3	1499.28	1359.26	1472.61	1468.19	1500.33	1448.36	1464.83	1403.33	1451.84	1305.17	1473.67	1352.55	1799.3	1486.6	1327.97	1338.4	1482.45	1467.76
Rhola_00004840	SOS-response transcriptional repressor, LexA	F:DNA binding; P:DNA metabolic process; P:response to stress; F:peptidase activity; P:biosynthetic process	AURMO_01032	H	4.96e-07	4504.15	3355.63	5357.59	5147.53	4277.61	3397.87	4149.4	4666.5	3635.06	3634.32	4007.72	3832.02	3376.36	3631.55	4198.04	3980.33	4909.44	3699.69	4933.27	5494.19	4849.27	4194	4335.43	5232.87	6288.34	4977.55	7320.01	7043.79
Rhola_00004850	LysM domain-containing protein	C:cellular_component; P:biological_process	#N/A	H	4.58e-12	628.619	639.447	819.509	653.012	591.871	622.638	627.922	635.71	596.032	579.291	606.654	501.573	496.735	611.822	586.625	650.312	589.52	503.631	666.193	743.011	650.841	566.633	640.173	862.403	1089.96	889.343	1148.08	1074.09
Rhola_00004860	histidinol-phosphate aminotransferase	P:cellular amino acid metabolic process; P:biosynthetic process; P:cellular nitrogen compound metabolic process; F:ion binding	AURMO_01030	#N/A	0.559319	1883.95	1990.2	1864.09	1953.57	1945.44	1812.25	1813.46	1785.54	1826.73	1893.59	1734.83	1734.73	1781.37	1904.16	1799.43	1883.08	1837.59	1947.82	1735.55	1677.57	1846.86	1918.26	1800.88	1826.27	1846.71	1869.96	1836.59	1562.32
Rhola_00004870	imidazoleglycerol-phosphate dehydratase	C:cytoplasm; P:cellular amino acid metabolic process; P:biosynthetic process; F:lyase activity; P:cellular nitrogen compound metabolic process	AURMO_01029	J	0.000204	2550.67	2977.24	2727.85	2659.08	2485.19	2624.14	2621.14	2528.97	2455.87	2361.45	2644.81	2426.18	2415.68	2542.54	2321.41	2427.36	2146.85	2333.88	2213.37	2049.07	2368.43	2288.64	2040.95	2332.46	2118.9	2692.86	2304.39	2092.68
Rhola_00004880	glutamine amidotransferase	C:cytoplasm; P:cellular amino acid metabolic process; P:biosynthetic process; F:transferase activity, transferring glycosyl groups; F:hydrolase activity, acting on carbon-nitrogen (but not peptide) bonds; F:lyase activity; P:cellular nitrogen compound metabolic process	AURMO_01028	#N/A	0.437575	728.626	710.578	588.661	704.422	679.307	669.554	664.671	702.908	656.738	682.864	684.345	675.691	640.716	718.067	626.184	660.208	690.304	704.583	621.397	612.049	620.491	704.836	621.95	606.55	649.34	686.357	563.331	529.338
Rhola_00004890	1-(5-phosphoribosyl)-5-[(5-phosphoribosylamino)methylideneamino] imidazole-4-carboxamide isomerase	C:cytoplasm; P:cellular amino acid metabolic process; P:biosynthetic process; F:isomerase activity; P:cellular nitrogen compound metabolic process	AURMO_01027	#N/A	0.465745	1514.4	1240.03	1335.07	1456.97	1558.71	1269.13	1342.12	1435.68	1359.47	1326.44	1232.32	1415.87	1418.21	1373.85	1455.95	1306.28	1652.59	1465.03	1435.76	1461.97	1451.18	1408.75	1384.93	1271.55	1435.38	1384.4	1428.09	1283.77
Rhola_00004900	SseB protein N-terminal domain-containing protein	0	AURMO_01026	#N/A	0.276804	551.47	511.851	548.263	598.321	568.331	538.347	464.95	550.38	548.202	552.148	491.77	541.699	463.139	613.654	530.664	470.062	490.116	556.162	443.363	465.941	418.157	604.408	605.312	442.23	451.608	467.307	398.614	469.723
Rhola_00004910	hypothetical protein	0	#N/A	#N/A	0.097521	1522.97	1253.23	1329.3	1274.3	1434.28	1281.06	1388.46	1337.55	1453.29	1422.16	1215.79	1377.89	1584.59	1395.83	1344.99	1333.14	1607.03	1445.02	1556.36	1471.77	1573.71	1496.28	1510.9	1514.17	1454.91	1380.02	1569.75	1280.69
Rhola_00004920	translation initiation factor IF-3	C:cytoplasm; F:translation factor activity, RNA binding	AURMO_01021	#N/A	0.120609	9379.75	9914.36	8964.58	9682.52	8141.59	8550.73	9687.26	9661.52	7393.37	7395.78	8300.58	8569.02	7706.19	9348.61	7655.07	7888.56	8036.52	9829.98	9078.6	8169.56	8371.01	9832.69	7632.95	8404.57	9431.29	10625.4	9372.37	7572.1
Rhola_00004930	large subunit ribosomal protein L35	F:structural constituent of ribosome; C:ribosome; P:translation	#N/A	#N/A	0.059256	2160.16	1768.74	2252.69	2169.05	2172.44	2046.04	2371.88	2308.18	2075.07	1575.02	2007.58	1974.77	1690.98	1935.3	1675.93	1958.71	1533.86	1961.99	2106.55	1747.95	1921.05	1906.28	1602.81	1744.66	2393.52	2637.36	2082.02	1619.88
Rhola_00004940	large subunit ribosomal protein L20	F:structural constituent of ribosome; C:ribosome; P:translation; F:rRNA binding; P:ribonucleoprotein complex assembly; P:ribosome biogenesis	AURMO_01019	#N/A	0.134383	5301.35	4516.46	5359.51	5618.97	5237.72	4562.83	5514.69	5636.06	4532.78	3932.89	4770.58	4980.62	4525.81	4854.28	4503.89	4636.3	4709.26	4902.06	5567.3	4515.09	4850.4	5295.94	4314.03	4302.09	5918.51	6448.1	6071.45	3961.3
Rhola_00004950	RNA methyltransferase, TrmH family	F:RNA binding; F:methyltransferase activity; P:cellular nitrogen compound metabolic process	AURMO_01018	#N/A	0.031184	1201.99	1068.43	1061.9	1185.7	1061	1013.87	1186.34	1144.49	884.849	827.15	903.369	1006.01	795.896	964.445	889.586	923.866	883.59	1085.64	1150.9	895.355	874.533	1023.62	1153.58	813.879	1065.55	1142.71	1095.37	820.216
Rhola_00004960	phenylalanyl-tRNA synthetase, alpha subunit	F:RNA binding; C:cytoplasm; P:tRNA metabolic process; P:translation; P:cellular amino acid metabolic process; F:ligase activity; F:ion binding	AURMO_01015	L	0.000439	3721.23	3387.16	3472.33	3382.1	3357.86	3345.39	3014.19	3234.02	3423.5	3396.46	2973.76	3175.67	2982.01	3025.22	2815.41	2931.35	3125.7	3094.33	2855.44	2925.72	3009.16	3124.31	2775.4	2796.74	3103.89	3257.27	3019.26	2624.08
Rhola_00004970	phenylalanyl-tRNA synthetase beta subunit	F:RNA binding; C:cytoplasm; P:tRNA metabolic process; P:translation; P:cellular amino acid metabolic process; F:ligase activity; F:ion binding	AURMO_01014	#N/A	0.882554	7089.1	5766.75	7142.81	7236.73	6846.87	6100.74	6238.48	6415.77	6979.45	6236.49	6388.05	6547.68	6557.54	5984.5	6559.01	6265.61	7416.63	6036.07	6066.95	7360.62	7761.76	5924.31	6254.36	6557.35	6479.97	6563.47	6870.33	7133.21
Rhola_00004980	N-acetyl-gamma-glutamyl-phosphate reductase	C:cytoplasm; P:cellular amino acid metabolic process; P:biosynthetic process; F:oxidoreductase activity	AURMO_01012	D	3.15e-05	1302	1190.16	1229.26	1192.27	1323.3	1199.95	1310.17	1205.29	1204.94	1331.44	1438.94	1246.05	1547.8	1415.07	1430.86	1353.64	1442.74	1343.29	1504.68	1526.11	1528.75	1412.44	1545.76	1488.8	1395.1	1313.57	1541.75	1546.9
Rhola_00004990	glutamate N-acetyltransferase	C:cytoplasm; P:cellular amino acid metabolic process; P:biosynthetic process; F:transferase activity, transferring acyl groups	AURMO_01011	#N/A	0.015293	2294.46	1831.08	2223.83	1822.31	2360.76	1830.54	2312.77	2115.12	2538.65	2279.31	2456.37	2382.47	2712.45	2293.42	2526.93	2429.48	2438.16	2323.04	2506.26	2778.72	2803.45	2279.43	2394.31	2586.11	2354.47	2077.32	2497.1	2735.08
Rhola_00005000	N-acetylglutamate kinase	C:cytoplasm; P:cellular amino acid metabolic process; P:biosynthetic process; F:kinase activity; F:ion binding	AURMO_01010	C	1.01e-05	460.987	406.254	421.297	444.092	516.206	455.647	568.805	443.717	586.833	616.434	633.102	604.754	663.913	581.598	710.125	610.02	503.922	583.678	580.047	566.613	582.273	517.801	713.064	634.12	467.476	441.021	508.974	652.678
Rhola_00005010	ornithine carbamoyltransferase	C:cytoplasm; P:cellular amino acid metabolic process; F:ion binding	AURMO_01009	A	1.49e-07	1692.51	1588.35	1590.92	1512.76	1866.41	1567.33	1994.81	1731.14	1909.51	1988.59	1991.05	1921.74	2130.92	1960.95	2002.05	2047.07	1949.42	2050.38	2029.59	2207.65	2012.1	1972.62	1937.16	1934.34	1989.52	1742.91	1938.71	2026.9
Rhola_00005020	argininosuccinate lyase	C:cytoplasm; P:cellular amino acid metabolic process; P:biosynthetic process; F:lyase activity	AURMO_01008	C	0.010536	2011.58	1885.34	2073.78	1854.03	2259.87	1863.14	2211.31	2083.12	2356.53	2325.74	2258.84	2282.87	2292.5	2156.95	2254.84	2309.31	2010.17	2115.42	2234.04	2303.87	2149.24	2053.7	2216.04	2170.34	1973.65	1824.69	2068.84	2291.06
Rhola_00005030	tyrosyl-tRNA synthetase	F:RNA binding; C:cytoplasm; P:tRNA metabolic process; P:translation; P:cellular amino acid metabolic process; F:ligase activity; F:ion binding	AURMO_01007	C	4.24e-08	2258.26	2278.4	2329.64	2046.54	2631.47	2352.98	2620.34	2324.18	2700.54	2803.6	2981.2	2508.58	2772.44	2807.24	2983.3	2690.31	2632.82	2632.39	2685.45	2804.55	2623.6	2490.42	2639.92	2651.17	2386.2	2211.68	2386.74	2522.32
Rhola_00005070	hypothetical protein	0	AURMO_01003	J	1.55e-05	1755.37	1493.02	1692.88	1648.39	1654.55	1484.63	1446.78	1474.08	1642.77	1445.73	1455.47	1361.41	1343.82	1308.82	1358.5	1282.24	1380.61	1346.63	1284.14	1237.46	1459.05	1320.3	1377.01	1217.51	1295.02	1332.56	1490.68	1162.49
Rhola_00005080	hypothetical protein	0	#N/A	#N/A	0.986301	562.899	241.993	559.805	550.193	519.569	345.91	400.24	450.117	529.806	352.86	371.927	406.991	483.937	316.902	604.957	332.931	585.378	356.878	269.923	477.523	644.097	325.238	314.54	308.789	358.846	407.433	467.795	518.032
Rhola_00005090	HAD-superfamily subfamily IIA hydrolase, TIGR01457	F:molecular_function	AURMO_01002	#N/A	0.302389	1806.8	1383.02	1762.14	1742.46	1568.8	1467.93	1442.78	1558.34	1605.97	1520.01	1457.95	1428.05	1589.39	1492.92	1593.92	1456.84	1561.47	1445.86	1480.56	1600.06	1604.06	1553.4	1426.92	1371.9	1479.32	1455.95	1569.75	1433.84
Rhola_00005100	hypothetical protein	#N/A	#N/A	#N/A	0.033812	320.976	397.454	340.5	383.932	371.601	436.562	344.319	372.253	364.241	442.147	401.681	361.849	375.951	378.267	367.606	436.133	331.346	336.866	364.109	326.07	381.062	350.115	311.371	330.845	331.993	333.686	319.55	317.603
Rhola_00005110	tRNA (guanine37-N1)-methyltransferase	C:cytoplasm; P:tRNA metabolic process; F:methyltransferase activity	AURMO_00594	#N/A	0.047967	1382.01	1447.56	1400.47	1380.4	1346.84	1536.32	1245.46	1437.81	1353.95	1487.16	1367.86	1375.74	1427.81	1465.44	1214.74	1467.44	1428.93	1305.77	1372.59	1350.61	1420.84	1322.14	1296.19	1269.34	1253.52	1269.03	1222.2	1103.9
Rhola_00005120	large subunit ribosomal protein L19	F:structural constituent of ribosome; C:ribosome; P:translation	AURMO_00595	G	5.79e-05	9452.14	5841.55	8643.32	7993.65	9089.93	5573.52	7647.71	7597.59	7299.55	4424.33	5899.59	6543.38	4951.35	4879.93	5585.48	5674.68	5471.35	5119.69	5856.75	4906.19	5223.59	5301.47	4232.43	4674.84	7787.19	7137.38	7313.42	4575.94
Rhola_00005130	signal peptidase I	C:cellular_component; F:peptidase activity	AURMO_00596	#N/A	0.221904	2164.93	2150.07	1987.21	1927.32	2239.69	2235.29	2135.41	2156.72	1951.82	2300.02	1995.18	2014.17	2081.33	2357.53	1909.43	1937.5	2366.36	2179.62	2352.35	1984.04	1990.74	2354.98	1941.12	1917.8	2115.24	1828.34	2001.31	1551.01
Rhola_00005140	RNase HII	F:RNA binding; F:nuclease activity; C:cytoplasm; F:ion binding	AURMO_00597	#N/A	0.038856	761.01	830.107	769.492	870.683	807.097	924.017	842.023	780.772	752.398	896.437	780.22	787.47	756.701	922.313	729.422	727.359	838.029	918.877	830.444	795.574	803.716	866.994	840.623	696.981	703.044	711.913	711.576	623.899
Rhola_00005150	Protein of unknown function (DUF2469)	0.00E+00	AURMO_00598	B	2.5e-07	526.706	815.441	544.416	585.195	531.339	690.229	589.576	569.579	629.144	640.006	643.02	586.841	573.525	699.749	624.254	654.553	443.175	560.331	505.388	416.942	466.492	529.779	444.476	479.726	379.595	477.529	401.909	361.8
Rhola_00005160	putative endonuclease	F:nuclease activity	#N/A	#N/A	0.750429	158.107	189.927	159.67	190.325	176.553	187.666	170.162	204.793	160.046	201.43	174.392	197.763	175.977	177.685	169.813	212.765	161.531	205.121	151.616	167.489	146.13	218.361	221.05	200.713	148.909	156.256	168.011	201.457
Rhola_00005170	magnesium chelatase family protein	F:ATP binding	#N/A	#N/A	0.042486	216.207	259.592	236.619	274.549	226.996	256.053	203.715	279.457	240.988	245.717	233.901	264.401	213.572	304.995	247	279.21	238.845	291.005	265.329	266.379	224.816	303.125	621.158	361.724	209.937	230.003	238.839	363.855
Rhola_00005180	DNA processing protein	P:biological_process	AURMO_00599	N	0.008401	64.7668	116.596	80.7967	95.1626	80.7097	86.6763	82.2849	103.463	88.301	80.715	95.8745	107.48	83.989	85.1789	88.7657	89.0644	74.5529	92.5547	68.9165	88.1992	67.4447	115.169	379.508	154.394	92.7628	100.033	102.124	234.348
Rhola_00005190	integrase/recombinase XerC	F:DNA binding; C:cytoplasm; P:DNA metabolic process; P:cell cycle; P:chromosome segregation; P:transposition; P:cell division	AURMO_00600	#N/A	0.030005	728.626	992.903	719.475	672.701	744.883	1106.12	917.917	713.574	930.839	1105.01	1200.08	946.54	943.876	1079.85	1140.45	943.659	956.762	971.408	933.818	1093.13	1020.66	937.938	1052.96	1142.52	859.277	769.596	797.228	1103.9
Rhola_00005200	Membrane proteins related to metalloendopeptidases	#N/A	#N/A	D	0.000171	50.48	65.998	73.1017	53.5973	42.0363	44.5309	47.1341	45.865	38.6317	45.0004	66.1203	50.1573	71.1907	56.7859	39.5586	76.3409	74.5529	78.3797	57.4304	88.1992	66.3206	77.3937	301.071	112.487	70.7927	61.334	79.064	169.594
Rhola_00005210	small subunit ribosomal protein S2	F:structural constituent of ribosome; C:ribosome; P:translation; C:protein-containing complex	AURMO_01108	#N/A	0.018203	30318.5	26947.7	29152.2	32658.3	28974.8	26074.5	29230.3	32183.4	25366.3	21503.8	23102.4	26630.7	21284.4	25775.3	21651.1	23762.5	24521	26923.4	28409.7	22536.2	23356.1	29038.3	22798.2	22756.6	29327.7	32829.8	29079.1	19929.8
Rhola_00005220	elongation factor Ts	C:cytoplasm; F:translation factor activity, RNA binding	AURMO_01107	I	0.000122	25372.4	21803.5	22026.7	26846.8	19284.6	19254.8	21422	22605	16642.9	15284.4	15753.2	18470.8	16525	17285.8	15385.4	17226.9	18845.3	19545.7	18786.6	16944.9	19080.1	20182.3	17019.2	15442.8	20575	26738	20464.4	14539.8
Rhola_00005230	uridylate kinase	C:cytoplasm; P:biosynthetic process; F:kinase activity; P:cellular nitrogen compound metabolic process; F:ion binding; P:small molecule metabolic process	AURMO_01106	#N/A	0.457132	3792.67	3313.83	3268.42	3279.28	3129.18	3302.45	3439.19	3032.42	3688.41	3860.04	3240.72	3449.39	3972.28	3506.07	3463.79	3002.04	3795.29	3879.79	3451.57	3650.91	4052.3	3367.55	3091.53	3102.22	3429.78	3445.66	3239.97	3328.15
Rhola_00005240	ribosome recycling factor	C:cytoplasm; P:translation	AURMO_01105	#N/A	0.420476	2846.88	2701.52	2698.99	2705.02	2764.31	2842.03	2668.27	2538.57	3092.37	3009.31	2893.59	2704.2	2934.82	2849.37	3041.19	2706.57	2804.02	2751.63	2817.54	3110.13	2996.79	2646.13	2512.36	2816.6	2848.79	2709.65	2663.47	2902.62
Rhola_00005250	phosphatidate cytidylyltransferase	C:cellular_component; P:lipid metabolic process; P:biosynthetic process; F:nucleotidyltransferase activity; P:cellular nitrogen compound metabolic process; P:small molecule metabolic process	AURMO_01104	#N/A	0.197264	1362.01	1489.35	1236.96	1378.22	1266.13	1495.76	1376.47	1240.49	1339.23	1555.73	1444.73	1448.11	1372.62	1495.67	1477.18	1451.18	1542.14	1451.69	1315.16	1434.35	1411.84	1368.21	1470.5	1292.5	1275.49	1327.44	1255.14	1329
Rhola_00005260	DivIVA domain-containing protein	0	#N/A	A	0.000232	2407.8	2315.8	2333.49	2328.75	2522.18	2516.79	2519.68	2473.51	2494.5	2539.31	2454.72	2563.04	2687.65	2604.82	2476.76	2536.92	2703.23	2493.14	2648.69	2559.56	2254.9	2518.06	2007.67	2470.31	2301.98	2271.55	2281.32	2126.6
Rhola_00005270	Protein of unknown function (DUF1524)	F:endonuclease activity; P:nucleic acid phosphodiester bond hydrolysis	#N/A	A	0.002484	1095.32	1168.16	948.399	1098.2	1037.46	1110.89	1029.76	1085.83	1101.92	1245.01	1108.34	1126.39	1221.44	1204.41	1087.38	1186.11	1214.94	1294.1	1189.96	1200.93	1133.07	1221.71	1094.95	1123.77	1000.86	1092.33	1052.54	992.894
Rhola_00005280	Transglycosylase SLT domain-containing protein	C:cellular_component	AURMO_01102	#N/A	0.391378	2826.88	2943.51	2629.74	2537.67	2688.64	3014.59	2445.38	2299.65	2626.95	2410.02	3410.16	2176.83	2609.26	2574.6	2705.42	2507.23	2763.98	2502.31	2355.8	2333.27	2782.09	2454.49	2181.97	2521.04	3296.74	3262.39	2724.41	2545.96
Rhola_00005290	hypothetical protein	0.00E+00	#N/A	I	0.005069	1401.06	1209.96	1242.73	1469	1388.88	1235.73	1121.63	1286.35	1212.3	1165.72	1238.1	1120.66	1199.84	1208.07	1132.73	1224.28	1395.8	1259.91	1241.64	1310.52	1445.56	1342.41	1074.35	1170.09	1677.05	1518.75	1548.34	1289.94
Rhola_00005300	hypothetical protein	F:molecular_function	AURMO_01100	H	2.96e-14	1771.56	1532.62	1642.87	1897.78	1627.65	1489.4	1481.93	1702.34	1541.59	1284.3	1455.47	1462.44	1587.79	1532.3	1420.25	1499.25	1844.49	1721.85	1643.66	1668.66	1972.76	1811.38	1763.64	1797.59	2176.26	2042.28	2083.66	1980.65
Rhola_00005310	Predicted PurR-regulated permease PerM	C:cellular_component	AURMO_01099	#N/A	0.052383	1285.81	1617.68	1338.92	1192.27	1434.28	1735.12	1387.66	1177.56	1431.21	1578.59	1658.79	1290.48	1563.8	1690.76	1585.24	1514.8	1317.1	1410	1354.21	1269.53	1532.12	1422.57	1373.04	1387.34	1357.27	1279.98	1177.72	1236.49
Rhola_00005320	DivIVA protein	0.00E+00	#N/A	J	5.04e-09	1707.75	1846.48	1841.01	1728.24	1911.81	1878.25	1783.91	1633.01	1714.51	1685.73	2100.15	1800.65	1658.98	1781.43	2006.88	1739.58	1511.77	1451.69	1510.42	1461.97	1520.88	1449.29	1503.77	1470.06	1526.92	1561.1	1465.98	1482.15
Rhola_00005330	hypothetical protein	C:cellular_component	AURMO_01097	#N/A	0.022857	2944.98	3240.5	2943.31	2757.53	3186.35	3489.32	2788.1	2825.5	3119.97	2927.17	3134.1	2658.34	2871.62	3166.27	2814.45	2944.07	2856.48	2815	2578.62	2434.83	2761.86	2883.84	2395.1	2587.21	2538.77	2984.92	2231.91	2348.61
Rhola_00005340	putative thioredoxin	C:cell; P:homeostatic process	AURMO_01096	#N/A	0.366181	1473.44	1498.15	1450.49	1512.76	1446.05	1500.53	1557.02	1447.41	1517.67	1520.01	1535.64	1545.56	1670.18	1474.6	1582.34	1523.28	1536.62	1415.84	1495.49	1447.71	1475.91	1464.95	1577.45	1524.09	1478.1	1432.59	1548.34	1384.5
Rhola_00005350	1,4-alpha-glucan branching enzyme	P:carbohydrate metabolic process; P:generation of precursor metabolites and energy; P:biosynthetic process; F:transferase activity, transferring glycosyl groups; F:hydrolase activity, acting on glycosyl bonds; F:ion binding	AURMO_01095	#N/A	0.058558	1369.63	2120.73	1587.08	1575.1	1491.45	2047.63	1848.62	1671.41	1530.55	2323.59	2081.96	1780.58	1938.15	2401.49	2225.89	2152.39	1765.8	2222.98	2105.4	2188.05	1851.36	2210.33	2510.78	2221.07	1675.83	1695.45	1922.24	2315.72
Rhola_00005360	starch synthase (maltosyl-transferring)	P:carbohydrate metabolic process; P:biosynthetic process; F:transferase activity, transferring glycosyl groups; F:hydrolase activity, acting on glycosyl bonds	AURMO_01094	D	0.003883	2236.36	2950.84	2475.84	2469.85	2251.46	2953.36	2547.64	2327.38	2306.86	3121.46	2815.07	2573.07	2823.63	3295.41	3077.85	2986.49	2696.33	3355.32	3164.41	3355.13	2927.1	3250.54	3172.34	3465.05	2880.53	2632.98	3019.26	3543.99
Rhola_00005370	glycogen operon protein	P:carbohydrate metabolic process; P:generation of precursor metabolites and energy; P:catabolic process; F:hydrolase activity, acting on glycosyl bonds	AURMO_01093	#N/A	0.123473	2317.32	2845.98	2214.21	2188.74	2537.31	2882.58	2185.74	2126.86	2547.85	3124.32	2358.84	2303.65	2757.24	3018.81	2358.08	2572.26	2701.85	2906.72	2657.88	2823.26	2827.06	2917.01	2849.09	2859.61	2754.81	2227.01	2345.56	2338.34
Rhola_00005380	cysteine desulfurase	F:molecular_function	AURMO_01092	#N/A	0.949877	2775.45	2534.32	2441.21	2510.32	2703.78	2702.87	2367.09	2339.11	2496.34	2733.6	2628.28	2471.32	2794.83	2496.75	2598.32	2532.68	2984.88	2663.24	2468.36	2629.05	2924.85	2573.34	2398.27	2625.81	2814.62	2589.17	2422.98	2541.85
Rhola_00005390	tRNA (5-methylaminomethyl-2-thiouridylate)-methyltransferase	F:RNA binding; C:cytoplasm; P:tRNA metabolic process; F:methyltransferase activity; F:ion binding	AURMO_01091	#N/A	0.041145	6115.7	5689.02	5309.49	5608.03	5072.94	5653.84	4982.63	4843.56	5009.24	5267.91	5383.02	4746.31	5965.62	5529.3	4847.38	5472.51	6367.37	6027.73	5343.32	5822.04	6501.67	5677.38	5151.49	6041.23	5874.57	5986.64	5387.88	5461.94
Rhola_00005400	DNA ligase (NAD+)	F:DNA binding; P:DNA metabolic process; P:response to stress; P:biosynthetic process; F:ligase activity; F:ion binding	AURMO_01090	D	3.38e-13	2343.03	2193.33	2370.03	2337.5	2491.91	2268.69	2404.64	2524.71	2511.06	2507.88	2561.34	2600.3	2905.22	2747.7	2697.7	2915.09	2917.23	2823.34	2730.24	2798.32	2879.89	2825.79	2860.97	2793.44	2764.58	2369.39	2544.87	2683.69
Rhola_00005410	DivIVA domain-containing protein	0	AURMO_00173	#N/A	0.218822	6880.52	6303.54	6733.06	6760.92	7225.2	6623.98	7104.47	6749.62	6972.1	6557.92	7225.3	6863.67	6723.92	6382.92	7333.78	7072.14	6365.99	6442.14	6657.33	6774.41	6844.51	6337.07	5736.99	6479.05	6392.09	6683.22	6952.69	6455.86
Rhola_00005420	aspartyl/glutamyl-tRNA(Asn/Gln) amidotransferase subunit C	P:translation; F:ligase activity; F:ion binding	#N/A	#N/A	0.349648	1095.32	833.041	1015.73	1020.54	1040.82	786.448	953.067	914.1	914.283	743.578	751.292	894.233	941.477	798.666	815.293	950.02	871.164	805.476	905.103	926.537	917.248	851.331	898.46	893.282	793.366	988.646	1026.18	830.495
Rhola_00005430	aspartyl/glutamyl-tRNA(Asn/Gln) amidotransferase subunit A	C:intracellular; P:translation; F:hydrolase activity, acting on carbon-nitrogen (but not peptide) bonds; F:ligase activity; C:protein-containing complex; F:ion binding	AURMO_01087	#N/A	0.780473	6808.13	5694.89	6392.56	6671.22	6720.76	5420.85	6422.22	6457.36	6587.62	5791.48	5873.14	6147.14	6331.97	6273.93	6788.64	6006.19	6856.1	6549.71	6556.26	6532.08	6624.19	6585.84	5809.09	6134.97	6434.81	6686.14	6542.54	5931.67
Rhola_00005440	aspartyl/glutamyl-tRNA(Asn/Gln) amidotransferase subunit B	P:translation; F:ligase activity; F:ion binding	AURMO_01086	D	0.005351	12685.7	11447.7	11578.9	12398.5	11198.5	10215.1	11284.2	10766.5	10702.8	9830.81	9979.21	10449.9	12188.8	10876.3	10618.1	10723.8	12315	11544.3	11703.2	11920.2	12754.9	11879	10635	11627	11519.7	12995.5	11436.3	10568.2
Rhola_00005460	oligoribonuclease	F:nuclease activity; C:cytoplasm	AURMO_01076	#N/A	0.046048	3756.47	3430.43	3603.15	3632.58	3684.06	3293.7	3745.16	3997.72	3197.23	3144.32	3068.81	3344.06	3008.41	3347.62	2893.57	3431.81	3022.15	3414.52	3321.78	3227.73	3021.52	3630.13	3028.14	3652.53	3485.93	3648.64	3854.37	3032.13
Rhola_00005470	hydrophobic/amphiphilic exporter-1, HAE1 family	C:cellular_component; F:transmembrane transporter activity	AURMO_01636	G	2.8e-21	25106.7	20669.1	25162.4	22362.1	27902	22929.5	31532.7	29552	23361.1	17369.5	21509.8	20566.7	14275.7	17334.4	18521.2	16832.5	15907.4	17106	19377	17627.4	17238.9	17949.8	19835	17280	27583.5	29524.3	30637.3	26331.2
Rhola_00005480	tellurite resistance protein TerC	C:cellular_component	AURMO_00575	B	7.11e-12	3279.29	3482.49	3674.32	3359.13	3998.49	3784.33	3952.87	3987.05	4343.3	4167.18	4025.9	4140.13	3713.91	3919.14	3745.53	3815.63	3225.1	3690.51	3763.99	3485.2	3295.8	3689.1	3108.16	3587.47	3192.99	3010.48	3261.39	2666.22
Rhola_00005490	Uncharacterized membrane protein	C:cellular_component	#N/A	D	0.0008	459.082	490.585	465.543	494.408	556.561	517.672	487.319	467.183	527.966	572.862	557.064	536.683	555.927	590.757	500.754	566.902	556.385	571.171	639.775	622.74	535.061	593.352	641.757	650.662	670.089	516.958	553.448	547.839
Rhola_00005510	hypothetical protein	F:isomerase activity	#N/A	#N/A	0.130825	437.176	586.648	511.712	456.124	447.266	512.901	485.721	486.382	448.863	483.576	591.777	476.494	458.34	495.503	494.965	464.407	451.459	398.569	443.363	394.669	406.916	462.52	547.474	444.435	408.889	411.814	494.15	396.746
Rhola_00005520	Short-chain dehydrogenase	F:oxidoreductase activity	AURMO_01236	B	0.00059	816.252	874.106	827.204	843.337	1020.64	848.473	949.872	882.101	1087.21	920.723	1042.22	1041.84	956.675	979.099	1158.78	1035.55	937.433	893.862	893.617	930.991	902.635	832.904	954.713	973.788	805.572	815.596	830.172	967.198
Rhola_00005530	argininosuccinate synthase	C:cytoplasm; P:cellular amino acid metabolic process; P:biosynthetic process; F:ligase activity; F:ion binding	AURMO_01537	#N/A	0.483624	6854.8	5966.95	6046.28	6403.24	6337.39	5603.74	6256.85	5797.12	6940.82	6407.92	5864.87	6337.73	7327.04	6045.87	6660.32	6083.95	7365.55	6566.38	5894.66	6802.03	7382.94	6269.81	5744.92	6230.92	6110.14	5909.97	5620.13	6305.8
Rhola_00005540	glutathione peroxidase	P:response to stress; F:oxidoreductase activity	AURMO_00512	G	2.03e-23	17218.4	9483.91	13868.2	13291	16173.9	10235.8	17354.1	13589.9	11352.2	4911.47	7174.05	8553.25	3863.49	4153.61	5496.72	5148.77	5498.96	4842.03	7168.46	6671.95	8419.34	5821.11	9285.67	5762.22	18256	19075.6	18005.2	15065
Rhola_00005550	Uncharacterized protein, UPF0303 family	0	#N/A	E	1.85e-05	549.565	583.715	588.661	515.19	484.258	547.889	534.453	581.312	658.578	591.434	561.196	554.596	451.141	504.662	421.637	503.285	418.324	492.791	460.592	476.632	440.639	502.138	568.866	539.278	432.079	476.069	403.556	456.361
Rhola_00005560	DNA-binding transcriptional regulator, Lrp family	F:DNA binding; F:DNA-binding transcription factor activity; P:biosynthetic process; P:cellular nitrogen compound metabolic process	#N/A	J	5.37e-08	758.152	689.312	769.492	735.049	756.653	726.013	758.939	774.372	827.822	791.436	705.834	770.273	620.719	657.617	588.555	671.517	585.378	667.061	659.301	623.63	592.389	632.97	610.066	645.148	612.723	710.452	599.568	624.927
Rhola_00005570	alanine dehydrogenase	P:cellular amino acid metabolic process; P:catabolic process; F:oxidoreductase activity	AURMO_01143	B	0.000305	72672.1	63588.3	75175.5	72517.1	67224.4	60176.4	65042.7	61032.4	71746.4	65184.9	72845.6	64253.7	72121.8	59278.1	56819.7	62314.7	53495.8	59043.2	37075.9	46715.3	59863.9	56005.4	32156.8	46387.8	40193.1	65955.2	34266	32698.7
Rhola_00005580	agmatine deiminase	P:biosynthetic process; F:hydrolase activity, acting on carbon-nitrogen (but not peptide) bonds; P:cellular nitrogen compound metabolic process	AURMO_01484	D	4.05e-11	994.361	958.437	1133.08	1069.76	1129.94	1074.31	1167.17	1171.16	1168.15	1273.58	1403.4	1170.1	1419.81	1424.23	1702.95	1426.44	1562.85	1441.69	1581.63	1764.87	1640.03	1362.68	1650.35	1751.27	1457.35	1176.3	1638.93	1742.19
Rhola_00005590	N-carbamoylputrescine amidase	P:biological_process; F:hydrolase activity, acting on carbon-nitrogen (but not peptide) bonds	#N/A	D	1.61e-09	2043.01	1912.47	2250.76	1938.25	2360.76	2010.25	2255.25	2184.45	2496.34	2240.02	2472.9	2196.17	2882.02	2619.48	3160.83	2792.8	2943.46	2753.3	3211.51	3452.24	3051.87	2719.84	2723.9	3342.64	2787.77	2205.1	3113.14	3484.38
Rhola_00005600	Glutamate or tyrosine decarboxylase	F:lyase activity; F:ion binding; P:small molecule metabolic process	AURMO_01483	D	1.19e-14	2072.54	2186.73	2056.47	1940.44	2385.98	2345.03	2569.21	2405.25	2391.48	2571.45	2767.14	2516.46	3045.2	2983.09	3262.14	3025.36	3168.5	2909.22	3289.61	3624.18	3047.38	2876.47	3032.9	3401.09	2850.01	2249.64	2788.65	3287.03
Rhola_00005610	hypothetical protein	C:cellular_component	#N/A	A	0.00315	713.387	686.379	775.263	726.298	837.363	844.497	770.922	813.837	927.16	817.865	824.024	751.643	883.884	835.302	851.957	904.074	809.037	819.651	924.63	935.446	836.314	856.859	816.062	913.133	765.293	825.819	736.283	858.247
Rhola_00005620	thioredoxin	C:cell; F:oxidoreductase activity; P:homeostatic process; P:small molecule metabolic process	AURMO_00944	#N/A	0.086405	1870.62	1781.21	1875.64	1742.46	2034.56	1716.83	1999.6	1957.26	2102.67	1944.3	1596.81	1768.4	2222.11	1916.98	1951.88	2095.84	2054.35	1982.01	2197.29	2081.14	2175.09	2018.69	1907.84	2215.56	2038.34	1847.32	2151.2	1837.78
Rhola_00005630	peptide-methionine (S)-S-oxide reductase	P:cellular protein modification process; F:oxidoreductase activity	AURMO_01068	#N/A	0.974624	4283.18	4394	4197.58	3725.56	4291.07	5173.54	3794.69	3881.46	4529.1	4278.61	5444.18	3726.69	4535.41	4553.86	4299.35	4026.28	4756.2	4271.69	4376.2	4218.41	4884.12	4261.26	3555.02	4568.97	4741.89	4386.84	4203.57	4310.76
Rhola_00005640	single-strand DNA-binding protein	#N/A	#N/A	#N/A	0.140768	151.44	178.928	186.602	153.135	161.419	141.545	182.145	166.394	163.725	175.002	138.026	169.818	195.174	139.217	139.902	175.301	176.718	213.459	144.725	188.871	186.597	180.585	268.587	186.376	184.305	207.367	171.305	211.735
Rhola_00005650	ATP-binding cassette protein, ChvD family	P:translation; F:ATPase activity; F:ion binding	AURMO_01065	#N/A	0.474279	10026.5	8188.15	9664.82	9657.36	9274.89	8800.42	8941.9	9331.93	9825.32	7434.35	8536.96	8877.13	8774.85	8621.38	8964.37	8861.91	9136.87	8519.2	8770.77	9485.42	9392.8	8333.65	7655.14	8495	8438.97	8748.13	8570.2	8695.53
Rhola_00005660	glutamate-1-semialdehyde 2,1-aminomutase	F:isomerase activity; F:ion binding	#N/A	A	1.19e-08	5002.28	5069.38	5197.92	4713.28	5449.59	5455.83	5279.02	5244.61	5791.07	5744.34	6009.51	5301.63	6433.56	6203.4	6790.57	6279.04	6552.37	6053.58	6645.85	6949.92	6220.65	5803.61	5732.24	6771.3	5765.94	5160.82	5956.15	6642.93
Rhola_00005670	acyl-CoA thioesterase-2	F:molecular_function; P:sulfur compound metabolic process; P:cellular nitrogen compound metabolic process; P:small molecule metabolic process; P:cofactor metabolic process	AURMO_01062	D	1.63e-06	694.338	962.837	742.56	752.55	914.71	983.656	916.319	777.572	1000.74	1022.87	1129	926.477	1161.45	1089.01	1270.7	1116.84	1043.74	1049.79	1203.74	1192.92	1102.72	1098.25	1273.21	1262.73	1048.46	832.39	1149.72	1208.74
Rhola_00005680	hypothetical protein	0.00E+00	#N/A	D	4.74e-07	1468.68	1396.22	1388.93	1414.31	1360.3	1331.16	1432.4	1371.68	1278.52	1512.87	1385.22	1475.34	1462.21	1413.24	1527.35	1476.63	1636.02	1645.14	1642.51	1602.73	1546.73	1642.77	1705.81	1554.97	1648.98	1602.72	1629.05	1443.09
Rhola_00005690	hemoglobin	F:molecular_function	AURMO_01060	#N/A	0.050229	324.786	252.259	252.009	272.362	337.972	310.126	304.374	291.189	377.119	333.575	368.621	348.235	370.351	302.248	368.57	343.534	280.264	301.011	338.839	351.015	346.216	291.148	368.416	342.976	258.759	248.987	296.49	377.217
Rhola_00005700	small conductance mechanosensitive channel	C:cellular_component; P:transmembrane transport	AURMO_01059	#N/A	0.174861	599.093	538.983	517.483	514.097	603.641	522.443	553.626	521.581	610.748	630.006	659.55	584.691	653.514	594.42	782.489	574.678	662.692	617.032	573.155	695.793	719.41	588.745	564.113	576.774	468.696	584.134	581.45	702.015
Rhola_00005710	aminopeptidase N	F:peptidase activity; F:ion binding	AURMO_01058	C	2.42e-05	3113.57	3184.77	3214.55	2993.79	3547.86	3380.37	3589.38	3380.14	3857.65	3427.89	3570.5	3352.66	3719.51	3516.15	3743.59	3427.57	3401.82	3517.91	3487.17	3497.68	3503.75	3490.09	3590.67	3602.9	3294.3	3034.57	3398.1	3238.72
Rhola_00005720	monovalent cation H+ antiporter-2, CPA2 family	C:cellular_component; F:transmembrane transporter activity	AURMO_00601	#N/A	0.15347	1544.88	1603.75	1488.97	1487.6	1538.53	1553.02	1533.86	1352.48	1528.71	1657.87	1546.39	1425.9	1675.78	1617.48	1826.45	1572.06	1565.61	1514.23	1426.57	1522.55	1636.66	1532.21	1533.88	1568.21	1332.86	1374.9	1493.98	1657.91
Rhola_00005730	ribose 5-phosphate isomerase B	P:carbohydrate metabolic process; F:isomerase activity	AURMO_01057	B	2.36e-06	2255.41	2312.13	2171.89	2142.8	2192.61	2346.62	2371.88	2249.52	2349.17	2399.31	2447.28	2360.26	2342.89	2024.14	2542.36	2307.9	2276.62	2189.63	2251.27	2219.23	2124.51	1968.01	1781.08	1917.8	1938.25	2149.61	1963.42	1895.34
Rhola_00005740	endonuclease-8	F:DNA binding; P:DNA metabolic process; P:response to stress; F:hydrolase activity, acting on glycosyl bonds; F:lyase activity; F:ion binding	AURMO_01056	#N/A	0.134233	1124.85	1182.83	1167.7	1178.05	1101.35	1222.21	1202.32	1238.36	1212.3	1146.44	1416.63	1225.27	1159.85	1243.8	1201.23	1333.85	1161.09	1232.39	1302.52	1266.86	1110.59	1089.96	1315.21	1146.93	987.436	1193.09	1059.13	1100.82
Rhola_00005770	trigger factor	C:cytoplasm; P:protein folding; P:cellular protein modification process; P:cell cycle; P:protein transport; F:isomerase activity; P:cell division	AURMO_01047	J	0.00339	11101.8	10108.7	11023	11648.1	11097.6	9943.12	12069.5	12335.5	10688.1	9315.09	9786.63	11131.3	9684.33	9713.14	9871.32	9739.12	9008.47	9437.25	10682.1	8624.81	8429.46	9919.3	8206.57	8399.06	9264.07	10606.4	9462.97	6617.23
Rhola_00005780	ATP-dependent Clp protease, protease subunit	C:cytoplasm; F:peptidase activity	AURMO_01037	G	2.51e-11	15131.6	13110.1	15162.8	13345.7	19780.6	17844.2	18916	17927.9	19413.3	12825.1	16547.4	14936.1	11732.9	13272.3	14004.7	12187	12320.5	12319	15205.3	13312.7	12724.6	12382.1	12864.5	11335.9	19210.4	18192.8	18874.9	15409.4
Rhola_00005790	ATP-dependent Clp protease, protease subunit	C:cytoplasm; F:peptidase activity	AURMO_01036	G	5.88e-15	8488.26	7635.23	8377.84	7746.45	11523	10207.1	11221.1	10790	10504.1	7850.79	9456.86	9097.82	6823.91	7552.53	8396.07	7576.13	7942.64	7266.8	9162.45	8372.68	7257.05	6915.68	8175.67	7243.31	11066.9	9942.68	11663.6	9940.24
Rhola_00005800	ATP-dependent Clp protease ATP-binding subunit ClpX	P:protein folding; F:peptidase activity; F:ion binding; F:unfolded protein binding	AURMO_01034	#N/A	0.021432	10354.1	9978.89	10301.6	9611.42	10297.2	10306.5	10177.8	10082.8	10818.7	10480.8	9240.31	10080.2	9433.17	9973.25	8163.55	9012.47	10535.4	9457.26	11080.6	10955.4	10464	9831.77	9707.97	10707.2	11613.7	10082.9	11589.5	10307.2
Rhola_00005810	benzoate membrane transport protein	C:cellular_component; F:transmembrane transporter activity	#N/A	#N/A	0.018474	360.027	527.25	378.975	371.9	502.754	617.867	474.536	484.249	548.202	630.006	624.01	606.187	403.947	650.29	498.824	485.613	434.892	463.607	438.768	469.505	405.792	555.576	770.109	546.997	522.401	381.147	429.91	508.781
Rhola_00005820	valyl-tRNA synthetase	C:cytoplasm; P:tRNA metabolic process; P:translation; P:cellular amino acid metabolic process; F:ligase activity; F:ion binding	AURMO_00939	B	8.54e-17	6517.63	6306.47	6488.74	6279.64	7083.96	6899.11	6823.26	6761.35	7172.61	7123.64	6755.02	6887.31	6445.56	7038.7	7049.15	6111.52	6361.85	6530.53	6560.85	6437.65	5923.89	6112.26	6011.13	5907.79	5630.46	5422.95	5816.14	5618.18
Rhola_00005830	Isoleucyl-tRNA synthetase	F:RNA binding; C:cytoplasm; P:tRNA metabolic process; P:translation; P:cellular amino acid metabolic process; F:ligase activity; F:ion binding	AURMO_00938	B	0.002327	9650.25	8425.74	9364.72	9552.35	9310.2	8805.99	9472.36	9643.38	9863.95	8685.8	8905.58	9513.41	8756.45	8642.45	8569.75	8685.19	8689.55	8584.24	8793.74	8958.01	8545.24	8878.17	7948.28	8401.26	8248.57	8816.76	8166.65	7656.38
Rhola_00005840	dihydrofolate synthase / folylpolyglutamate synthase	P:biosynthetic process; F:ligase activity; P:cellular nitrogen compound metabolic process; F:ion binding; P:small molecule metabolic process; P:cofactor metabolic process	AURMO_00937	E	0.009712	707.672	667.313	746.407	820.367	847.452	769.749	904.336	993.031	899.566	867.865	917.419	1012.46	780.698	865.527	933.004	891.351	733.103	763.785	851.119	733.211	694.68	883.578	1044.24	694.775	659.104	721.405	764.285	725.655
Rhola_00005850	Protein of unknown function (DUF4233)	C:cellular_component	#N/A	B	0.000148	344.788	335.856	375.127	318.302	430.452	348.296	423.408	402.119	413.911	445.004	393.416	453.565	407.947	467.11	463.125	379.584	345.152	382.726	427.282	362.597	315.866	400.789	361.286	348.49	350.302	327.115	319.55	324.798
Rhola_00005860	nucleoside diphosphate kinase	P:biosynthetic process; F:kinase activity; P:cellular nitrogen compound metabolic process; F:ion binding; P:small molecule metabolic process	AURMO_00935	B	0.014826	1642.03	1321.43	1621.7	1685.58	1780.66	1520.41	1735.97	1762.07	1988.61	1699.3	1821.62	1842.92	1892.55	1598.25	1948.02	1772.1	1677.44	1520.07	1780.34	1708.75	1715.34	1547.88	1478.42	1495.42	1528.14	1506.33	1655.4	1601.38
Rhola_00005870	Uncharacterized membrane protein	C:cellular_component	AURMO_00933	#N/A	0.047967	8052.99	8121.41	7731.47	7644.73	8392.13	9599.6	7848.23	7729.85	9685.51	8937.94	9738.7	7881.15	9569.15	8877.84	9146.72	8689.43	10357.3	8934.45	8727.12	9370.49	9273.65	8641.38	7830.23	9440.12	9013.86	8752.51	8720.1	8885.68
Rhola_00005880	ribonuclease E	F:RNA binding; F:nuclease activity	AURMO_00932	G	7.94e-07	7400.56	6918.78	6136.7	7139.38	5896.85	5992.59	6606.76	6121.38	4690.99	5620.77	5011.92	5419.85	4912.96	4800.24	4716.16	4503.41	4952.24	5557.45	4978.07	4402.83	5591.16	5738.19	5300.44	4609.78	6301.77	6916.14	6115.93	4444.38
Rhola_00005890	large subunit ribosomal protein L21	F:structural constituent of ribosome; C:ribosome; P:translation; F:rRNA binding	AURMO_00931	#N/A	0.0494	14726.8	11892.1	14701.1	14114.7	14104	11535.9	13941.3	13659.2	12581	9193.66	14586.1	12296.4	12369.6	10792.1	12877.8	12638	13063.3	11551	13103.3	12126.9	13801.4	12405.1	10617.5	12733.1	16565.5	17369.2	16746.7	11707.1
Rhola_00005900	large subunit ribosomal protein L27	F:structural constituent of ribosome; C:ribosome; P:translation	AURMO_00930	#N/A	0.144119	11167.5	7623.5	9155.03	10606.8	9437.99	7103.48	9926.12	9273.26	7840.39	7082.21	8448.52	8836.28	9209.19	6593.58	8197.32	8435.67	9375.71	7809.62	8628.34	8736.17	9731.14	8154.9	7705.84	7803.54	10227.1	11504.5	10803.8	7739.64
Rhola_00005910	GTP-binding protein	F:GTPase activity; C:cytoplasm; P:ribosome biogenesis; F:ion binding	AURMO_00929	G	2.85e-06	6744.32	5236.57	5159.44	6550.9	5089.76	4758.45	4789.3	5561.4	4026.89	3760.75	3587.85	4073.49	3570.73	3644.37	3261.17	3658	3947.16	4011.54	3549.2	3135.08	4269.25	4490.68	3520.16	3368	4623.49	6019.5	4541.24	2710.41
Rhola_00005920	glutamate 5-kinase	C:cytoplasm; P:cellular amino acid metabolic process; P:biosynthetic process; F:kinase activity; F:ion binding	AURMO_00928	G	7.3e-06	1382.96	1285.49	1375.47	1563.07	1239.23	1254.02	1368.49	1405.82	1210.46	1007.87	1208.35	1187.3	1009.47	1055.12	1024.66	1076.55	1023.03	1027.27	1125.64	876.646	1112.84	1092.73	1082.27	1005.77	1354.83	1509.98	1250.2	960.003
Rhola_00005930	glutamate-5-semialdehyde dehydrogenase	C:cytoplasm; P:cellular amino acid metabolic process; P:biosynthetic process; F:oxidoreductase activity	AURMO_00927	#N/A	0.05955	2864.98	2254.93	2822.11	3064.89	2950.95	2387.97	2908.73	2973.76	2774.12	2286.45	2555.55	2740.74	2539.67	2333.72	2577.1	2447.86	2569.31	2286.35	2648.69	2452.65	2496.58	2388.15	2311.12	2290.55	2685.24	2972.51	2800.18	2520.26
Rhola_00005940	hypothetical protein	C:cellular_component	#N/A	#N/A	0.517767	2291.6	2396.46	2244.99	2419.53	2597.84	2293.34	2264.83	2409.51	2378.61	2347.88	2700.19	2547.28	2755.64	2156.03	2543.33	2502.29	2699.09	2039.54	2719.9	2270.91	2488.71	1922.87	2036.19	2190.2	2516.8	2446.79	2592.64	1926.17
Rhola_00005950	nicotinate-nucleotide adenylyltransferase	P:biosynthetic process; F:nucleotidyltransferase activity; P:cellular nitrogen compound metabolic process; F:ion binding; P:small molecule metabolic process; P:cofactor metabolic process	AURMO_00925	J	2.66e-05	3178.33	3120.97	3526.2	3330.69	3563	3237.24	3392.86	3447.34	3607.46	2947.17	3548.18	3501.7	2974.81	2753.2	2787.43	3155.43	2820.58	2713.27	3113.88	2579.16	2802.33	2828.56	2430.76	2653.38	2981.84	3025.08	3095.03	2310.59
Rhola_00005960	hypothetical protein	C:cellular_component	#N/A	B	1.6e-08	548.613	695.178	579.043	602.696	709.573	678.301	583.984	612.244	684.332	727.15	668.642	630.549	603.121	718.067	648.375	617.796	469.407	562.833	521.468	525.631	479.981	529.779	631.457	559.128	413.771	473.148	464.501	485.141
Rhola_00005970	ribosome-associated protein	C:cytoplasm; P:translation; P:cellular component assembly; P:ribosome biogenesis	AURMO_00923	#N/A	0.651962	3001.18	2886.31	2999.09	3068.17	2962.72	2806.24	3134.82	3248.95	2658.23	3190.74	2445.62	3140.56	3031.6	2850.29	2535.61	2941.95	3026.29	2970.92	3267.79	3002.34	2704.53	2905.03	2811.85	2805.57	2926.91	2717.68	3300.92	2427.76
Rhola_00005990	hypothetical protein	0	#N/A	#N/A	0.085378	160.012	186.994	250.085	216.577	216.907	210.727	208.508	251.724	264.903	209.288	262.002	217.109	213.572	228.06	207.441	243.867	168.434	174.27	218.236	188.871	216.947	204.541	301.864	258.059	194.07	198.605	186.13	226.125
Rhola_00006000	deoxyribose-phosphate aldolase	C:cytoplasm; P:carbohydrate metabolic process; P:biosynthetic process; F:lyase activity; P:nucleobase-containing compound catabolic process; P:small molecule metabolic process	#N/A	B	0.000239	5553.75	5562.89	5892.39	5612.4	5863.22	6317.82	5718.4	5893.12	6694.32	6442.92	6214.48	6090.53	5948.82	5802.24	6074.66	5858.46	6226.55	5691.7	5690.2	6225.61	5899.16	5610.12	5080.98	5636.5	5326.54	5181.26	5508.12	5746.65
Rhola_00006010	phospholipase/carboxylesterase	F:molecular_function	#N/A	#N/A	0.042088	2155.4	2235.13	2356.57	2212.8	2264.92	2424.55	2330.34	2491.64	2893.7	2458.59	2470.42	2614.63	2287.7	2481.18	2496.05	2423.82	2482.33	2253	2359.24	2552.43	2306.61	2346.69	2235.85	2609.27	2239.73	2066.37	2465.81	2369.17
Rhola_00006020	Uncharacterized membrane protein, YccA/Bax inhibitor family	#N/A	#N/A	H	1.48e-05	19753.9	17277.5	20780.1	19351.9	16585.8	17661.3	19621.4	25210.8	15908.9	16748.7	23853.7	16923.1	17092.2	20018	23110	19609	22965	22088.9	25315.3	22563.8	20186.2	21603	21336.5	21825.9	27055	24292.7	33467.1	29229.7
Rhola_00006030	Putative SOS response-associated peptidase YedK	F:peptidase activity	AURMO_01241	I	5.34e-05	1287.72	1192.36	1169.63	1345.4	1247.64	1232.55	1274.22	1483.68	1089.05	1226.44	1438.12	1199.48	1170.25	1280.43	1257.19	1235.59	1144.53	1294.93	1402.45	1337.24	1428.7	1354.39	1451.48	1421.53	1667.29	1353.73	1946.95	1685.66
Rhola_00006040	membrane protein DedA, SNARE-associated domain	C:cellular_component	AURMO_00631	I	0.001505	1761.09	1757.01	1850.63	1893.41	1728.53	1793.16	1821.45	2079.92	1631.73	1907.16	2001.79	1675.25	1683.78	1811.65	1791.71	1731.81	1725.76	1872.77	1944.59	1988.49	1979.5	1844.55	1857.13	1893.54	2261.7	1873.61	2477.34	2250.97
Rhola_00006050	Branched-chain amino acid aminotransferase/4-amino-4-deoxychorismate lyase	F:lyase activity	#N/A	H	2.23e-09	2103.01	2153.73	2250.76	2078.26	2152.26	2252.79	2268.83	2212.19	2218.56	2289.31	2320	2027.07	2824.43	2290.67	2618.59	2455.63	2806.78	2461.45	2891.05	2903.45	2901.25	2419.47	2564.65	2712.93	2724.3	2467.96	2768.89	2697.05
Rhola_00006060	para-aminobenzoate synthetase	P:biosynthetic process; P:cellular nitrogen compound metabolic process; P:small molecule metabolic process; P:cofactor metabolic process	AURMO_00633	#N/A	0.424655	780.059	908.572	902.229	758.019	709.573	836.545	670.263	693.308	706.408	885.722	709.14	731.58	720.706	860.032	715.914	792.39	679.26	707.085	727.069	787.556	664.33	803.421	951.544	801.748	639.575	754.992	764.285	769.852
Rhola_00006070	leucyl-tRNA synthetase	C:cytoplasm; P:tRNA metabolic process; P:translation; P:cellular amino acid metabolic process; F:ligase activity; F:ion binding	AURMO_00634	#N/A	0.022303	15489.7	13891.8	14693.5	14751.3	14714.4	14096.4	14494.9	14771.7	15224.6	14153	14275.4	14658.8	16666.6	15422.9	14983.1	14923.2	16825.5	15543.4	15709.5	16431.8	16448.6	15405	14003	15728.4	15829.5	15302.1	15015.6	14937.6
Rhola_00006080	competence protein ComEA	F:DNA binding; C:cellular_component; P:DNA metabolic process; P:response to stress	AURMO_00911	#N/A	0.0567	51.4324	52.065	53.8644	36.0961	58.8508	61.23	51.1285	56.5313	45.9901	65.7149	61.1613	57.3226	50.3934	77.8517	61.75	63.6174	48.3213	70.8752	74.6595	46.3268	55.0798	65.4161	182.227	74.9916	62.2487	36.5083	52.7093	72.9767
Rhola_00006090	competence protein ComEC	C:cellular_component; P:biological_process	AURMO_00910	M	0.000488	156.202	168.661	128.89	125.79	142.923	140.75	126.224	171.727	123.253	159.287	138.026	174.834	138.382	165.778	151.481	175.301	171.196	150.923	137.833	163.926	156.247	186.113	779.616	281.218	162.335	183.272	149.892	378.245
Rhola_00006100	DNA polymerase III, delta subunit	F:DNA binding; C:intracellular; P:DNA metabolic process; P:biosynthetic process; F:nucleotidyltransferase activity; C:protein-containing complex	AURMO_00909	D	0.010784	3411.68	3279.36	3062.58	3253.03	3177.94	3238.03	3067.71	3092.15	3180.67	3405.03	3205.18	3068.91	3929.09	3504.24	3387.57	3176.63	4105.93	3502.07	3538.86	3557.37	4138.86	3555.51	3336.35	3460.64	3539.63	3362.42	3739.07	3310.67
Rhola_00006110	MFS transporter, CP family, cyanate transporter	C:cellular_component; P:transmembrane transport	#N/A	#N/A	0.183403	994.361	1098.5	886.84	988.816	886.125	1124.41	877.174	886.368	1048.57	1166.44	1032.3	980.934	970.273	1188.84	919.496	1073.01	959.523	1168.19	999.289	909.61	977.948	1115.76	1198.74	1140.31	961.804	1033.19	810.406	819.189
Rhola_00006120	small subunit ribosomal protein S20	F:structural constituent of ribosome; C:ribosome; P:translation; F:rRNA binding	#N/A	G	0.001264	5859.49	5433.83	5624.99	5951.49	5535.34	4837.17	5383.67	5227.54	4400.33	3797.89	4868.94	4906.1	4069.07	3944.79	4409.34	4636.3	4758.96	4284.2	4757.53	4008.16	4137.73	4328.52	3810.14	3741.86	5093.41	6058.93	5526.24	3173.97
Rhola_00006130	GTP-binding protein LepA	F:GTPase activity; C:plasma membrane; F:translation factor activity, RNA binding; F:ion binding	AURMO_00907	#N/A	0.094203	6771.94	6197.94	6103.99	6665.75	6167.57	6082.45	6038.76	6126.71	5581.36	5852.2	5125.15	5621.2	5710.45	5826.05	5178.32	5639.33	5870.35	6140.3	5909.59	5397.97	5697.95	6078.17	5284.59	5132.51	6122.35	6521.85	5608.6	4481.38
Rhola_00006140	oxygen-independent coproporphyrinogen-3 oxidase	C:cytoplasm; P:biosynthetic process; F:oxidoreductase activity; P:cellular nitrogen compound metabolic process; F:ion binding; P:cofactor metabolic process	AURMO_00905	I	0.0007	1433.44	1102.17	1354.31	1414.31	1165.25	1009.9	1111.25	1271.42	1030.18	920.723	867.003	1109.19	1005.47	1076.18	833.625	1034.14	1028.55	1129	1057.87	1020.97	1104.97	1160.91	1176.56	968.274	1089.96	1198.2	1047.6	1032.98
Rhola_00006150	hypothetical protein	C:cellular_component	#N/A	D	0.007072	601.95	483.252	590.585	572.069	744.883	557.432	604.755	573.846	719.285	567.862	672.774	576.809	810.294	615.486	676.356	737.962	807.656	616.198	700.651	751.92	755.38	652.319	717.025	781.898	754.308	661.531	675.338	761.63
Rhola_00006160	heat-inducible transcription repressor HrcA	F:DNA binding; P:biosynthetic process; P:cellular nitrogen compound metabolic process	AURMO_00904	G	0.008704	1055.32	1185.03	1202.33	992.097	1232.5	1306.51	1206.31	996.231	1217.82	915.723	1881.95	924.327	944.676	1027.64	1300.61	1041.2	1035.46	828.823	871.794	734.993	1028.53	884.5	923.021	827.113	1161.98	1495.38	1299.61	1209.77
Rhola_00006170	molecular chaperone DnaJ	C:cytoplasm; P:protein folding; P:response to stress; P:biosynthetic process; F:ion binding; F:unfolded protein binding	AURMO_00903	#N/A	0.01806	5053.71	4052.27	5126.74	4818.29	4445.76	3907.59	4632.72	4181.18	4093.12	3615.75	4824.3	4089.97	4548.2	3814.73	4788.52	3908.23	5261.5	4121.6	4105.12	4287.9	5043.74	3899.17	3792.71	3736.34	5188.61	5447.77	5430.71	5019.97
Rhola_00006180	16S rRNA (uracil1498-N3)-methyltransferase	C:cytoplasm; F:methyltransferase activity; P:cellular nitrogen compound metabolic process; P:ribosome biogenesis	AURMO_00902	G	0.000466	1236.28	1047.17	1292.75	1336.65	914.71	961.391	1054.53	1146.62	960.273	842.151	992.631	1018.91	942.277	936.967	1032.38	953.555	981.613	958.9	816.66	961.282	1035.28	878.972	966.597	805.057	934.951	1230.33	1090.42	1058.67
Rhola_00006190	histidine triad (HIT) family protein	F:molecular_function	#N/A	#N/A	0.059398	1053.41	1092.63	1036.89	1148.51	1170.29	1161.78	1122.43	1161.56	1204.94	1120.01	1247.19	1092.71	1230.24	1289.59	1268.77	1221.45	1027.17	1209.05	1094.62	1128.77	1154.43	1138.79	992.743	1186.63	1146.11	1071.15	1151.37	1228.27
Rhola_00006200	phosphate starvation-inducible protein PhoH	F:ion binding	AURMO_00900	#N/A	0.760075	726.721	802.975	688.695	723.017	743.202	795.99	715	760.506	693.53	730.007	988.499	755.226	687.11	840.798	788.278	851.767	716.536	742.939	671.936	734.993	667.702	810.792	833.492	781.898	743.323	764.485	721.459	855.163
Rhola_00006210	probable rRNA maturation factor	F:nuclease activity; C:cytoplasm; F:peptidase activity; P:ribosome biogenesis; F:ion binding	AURMO_00899	K	0.000591	725.769	571.249	571.348	702.234	771.787	717.266	690.235	822.37	715.606	812.15	745.507	770.273	835.891	844.461	871.254	766.943	915.344	827.99	902.806	836.556	908.255	913.062	817.646	699.186	910.54	725.056	953.709	810.966
Rhola_00006220	Hemolysins and related proteins containing CBS domains	#N/A	#N/A	#N/A	0.281802	499.085	682.712	513.636	555.662	538.065	707.724	615.14	622.911	573.956	794.293	766.169	641.297	559.927	795.919	773.805	646.07	553.624	793.803	605.317	629.867	558.667	754.589	850.13	616.475	517.519	521.339	624.276	667.068
Rhola_00006230	GTP-binding protein Era	0	AURMO_00897	A	3.33e-07	690.528	827.174	681	753.644	904.621	1015.46	955.464	1021.83	914.283	1264.3	1180.25	1043.27	1019.87	1406.83	1181.93	1133.1	1098.96	1270.75	1233.61	1085.12	930.737	1244.75	1213.79	946.217	991.097	752.072	960.298	976.448
Rhola_00006240	2-isopropylmalate synthase	P:cellular amino acid metabolic process; P:biosynthetic process; F:transferase activity, transferring acyl groups	AURMO_00896	#N/A	0.48093	13137.2	13196.7	13219.9	13025.2	13310.4	14144.1	12971.5	13349.9	12978.4	12004.4	12944.7	12220.5	12283.2	12676.1	12024.9	12776.5	12178.4	13414.6	12067.3	11999.5	13031.4	13850.7	10769.6	12953.7	12922.1	13320.4	12777.1	11272.3
Rhola_00006250	DNA replication and repair protein RecO	P:DNA metabolic process; P:response to stress	AURMO_00687	#N/A	0.450372	1049.6	1070.63	856.06	1030.38	988.694	1039.32	997.006	1019.7	954.754	1327.87	966.183	1138.57	1039.06	999.249	948.442	889.937	1148.67	1028.11	1010.77	1181.33	1076.87	923.197	1122.68	1032.24	1030.15	976.233	1006.42	1034.01
Rhola_00006260	undecaprenyl diphosphate synthase	F:transferase activity, transferring alkyl or aryl (other than methyl) groups; F:ion binding	AURMO_00688	D	1.55e-05	1844.9	1709.35	1671.72	1858.4	1785.7	1652.41	1759.94	1643.67	1707.15	1633.59	1577.8	1741.89	1948.55	1747.54	1679.79	1823.7	2087.48	1888.62	1937.7	1961.76	2006.48	1879.56	1931.61	1993.89	1949.24	1826.15	1864.59	1791.53
Rhola_00006270	glycyl-tRNA synthetase	C:cytoplasm; P:tRNA metabolic process; P:translation; P:cellular amino acid metabolic process; F:ligase activity; F:ion binding	AURMO_01740	#N/A	0.624406	17645.1	15266.1	16230.5	16271.7	16579.1	15294.8	16824.5	16454.9	17319.9	14530.1	15468.9	16197.2	16629.8	14749.7	15085.3	15484.5	16095.1	15797.7	15095	16649.2	17524.4	15172.9	14166.2	15992	17247.8	16923.8	16068.1	16948.1
Rhola_00006280	putative TIM-barrel protein, nifR3 family	P:tRNA metabolic process; F:oxidoreductase activity; F:ion binding	AURMO_00691	D	3.1e-08	3207.86	2873.84	2839.43	2928.16	3342.73	2984.37	3404.04	3175.35	3467.65	3305.03	3584.55	3595.56	3854.7	3481.34	3667.37	3626.19	4242.61	3683.84	3708.86	3806.82	4069.16	3850.34	3568.49	3854.35	4033.96	3222.23	3684.71	3940.74
Rhola_00006290	dGTPase	F:molecular_function	AURMO_00692	A	9.05e-07	1334.39	1257.63	1121.54	1240.39	1410.74	1274.7	1454.77	1539.14	1471.68	1487.87	1519.94	1531.95	1666.98	1541.46	1559.19	1613.06	1647.07	1585.94	1557.51	1502.95	1592.82	1558.93	1536.26	1496.52	1686.82	1358.11	1470.92	1552.04
Rhola_00006300	DNA primase	F:DNA binding; C:chromosome; P:DNA metabolic process; P:biosynthetic process; F:nucleotidyltransferase activity; C:protein-containing complex; F:ion binding	AURMO_00693	A	1.02e-09	2376.37	2225.6	2341.18	2225.93	2723.95	2328.33	2571.61	2468.18	2832.99	2677.88	2742.34	2531.51	3363.56	2907.99	3033.47	2915.09	3288.61	2861.69	2899.09	3135.08	3266.57	2870.94	2798.38	2837.55	3012.35	2549.74	2602.52	2782.36
Rhola_00006310	Phosphoglycerate dehydrogenase	F:molecular_function; P:biological_process	AURMO_00694	C	7.85e-15	346.693	405.521	332.805	352.211	469.125	501.768	514.481	481.049	610.748	625.72	671.121	564.628	626.318	686.01	705.301	620.623	635.08	629.539	594.979	531.868	522.696	603.487	709.102	602.138	574.885	376.766	467.795	520.087
Rhola_00006330	Signal transduction histidine kinase	C:cellular_component; P:cellular protein modification process; P:signal transduction; F:kinase activity	#N/A	E	8e-05	1573.45	1725.48	1487.04	1610.11	1509.94	1701.72	1458.76	1614.88	1377.86	1551.44	1464.57	1455.99	1375.82	1440.71	1262.02	1401	1123.82	1405	1154.35	1083.34	1166.79	1415.2	1347.69	1122.67	1208.36	1499.03	1093.72	918.889
Rhola_00006340	two component transcriptional regulator, LuxR family	F:DNA binding; P:signal transduction; P:biosynthetic process; P:cellular nitrogen compound metabolic process	#N/A	J	0.002452	849.588	810.308	832.975	867.401	842.408	800.761	777.313	861.835	759.756	747.864	704.181	778.155	727.105	805.994	719.774	816.424	704.11	691.242	705.245	675.303	673.323	800.657	681.372	680.438	759.19	764.485	808.759	619.788
Rhola_00006350	Predicted branched-chain amino acid permease (azaleucine resistance)	C:cellular_component	AURMO_00696	#N/A	0.519103	387.648	363.722	375.127	402.527	474.17	329.211	373.078	420.251	349.525	337.146	453.751	360.416	307.96	353.538	398.481	394.428	338.249	318.522	400.864	334.088	386.683	394.339	376.339	306.583	311.244	374.576	311.314	326.853
Rhola_00006360	Branched-chain amino acid transport protein (AzlD)	C:cellular_component	#N/A	#N/A	0.347713	83.8158	112.197	98.1102	109.382	116.02	130.412	107.849	100.263	110.376	132.858	123.149	127.543	80.7894	122.731	107.098	127.942	91.1202	122.573	105.672	97.9991	101.167	101.349	187.773	123.516	79.3366	110.985	92.2413	106.895
Rhola_00006370	peptide deformylase	P:translation; F:hydrolase activity, acting on carbon-nitrogen (but not peptide) bonds; F:ion binding	AURMO_00698	#N/A	0.526357	866.732	827.908	896.458	854.275	907.984	764.978	839.626	885.301	860.934	912.151	810.8	975.918	844.689	893.004	914.672	919.625	897.396	891.36	900.509	1057.5	825.073	902.927	1071.18	925.264	880.026	795.882	960.298	839.745
Rhola_00006380	Magnesium transporter NIPA	C:cellular_component; F:transmembrane transporter activity	AURMO_00699	#N/A	0.229493	1595.36	1916.87	1546.68	1540.1	1520.03	1921.99	1529.06	1482.61	1767.86	2219.31	1497.62	1639.43	1566.99	1945.38	1541.82	1560.04	1676.06	1696	1624.13	1677.57	1644.53	1660.28	1772.36	1628.86	1531.81	1433.32	1479.15	1304.33
Rhola_00006390	Glycosyltransferase involved in cell wall bisynthesis	F:molecular_function	AURMO_00700	B	1.43e-06	3345.97	3591.76	3537.74	3471.79	3438.57	3814.55	3522.28	3610.54	3526.52	3557.89	3716.79	3478.05	2916.42	3450.2	3281.43	3256.51	2889.61	3364.49	3278.13	2899.88	2848.41	3350.96	2897.41	2999.66	2751.15	3158.7	2811.71	2385.62
Rhola_00006410	hypothetical protein	#N/A	#N/A	#N/A	0.232458	473.369	775.109	711.78	628.948	506.117	916.065	725.386	681.575	623.626	755.007	905.022	586.841	658.314	803.246	858.711	708.274	524.631	765.453	929.224	687.775	594.637	759.196	1017.3	786.309	806.792	941.185	1274.91	781.159
Rhola_00006420	polar amino acid transport system permease protein	C:plasma membrane; F:transmembrane transporter activity; C:protein-containing complex	#N/A	#N/A	0.312286	4313.66	5899.48	3789.75	3550.55	5143.56	5909.89	4134.22	3432.41	5305.42	6054.34	5029.28	3823.42	5212.92	6148.45	4975.7	4351.43	4778.29	4989.62	4347.48	3681.2	4818.92	4933.85	4437.63	4253.57	4708.93	3578.55	3940.02	3323.01
Rhola_00006430	polar amino acid transport system ATP-binding protein	F:ATPase activity; F:transmembrane transporter activity; F:ion binding	#N/A	#N/A	0.692188	12610.5	13894	11117.2	9556.73	13322.1	15145.3	11467.2	9922.84	14600.9	15338	11787.6	9691.11	15238.8	16210.5	13223.2	11044	14297.6	13988.3	12996.5	11858.8	14896.3	14070.9	10879	11531.1	14378.2	10545.8	11373.7	9720.28
Rhola_00006440	polar amino acid transport system substrate-binding protein	0	#N/A	#N/A	0.546465	90283	116074	118117	105079	89865.2	119728	108108	104258	96954.5	114973	110850	103972	96726.6	135886	121606	115355	98495.4	129026	124292	138416	99631.5	137170	106704	130512	93701.4	114068	125432	115989
Rhola_00006450	Predicted acetyltransferase, GNAT superfamily	F:N-acetyltransferase activity; F:transferase activity	#N/A	#N/A	0.78288	6248.09	7944.69	7525.63	6956.71	5666.49	8093.5	6872.79	6636.56	5338.53	7495.07	7898.9	6352.06	5351.3	7014.89	7499.73	6196.34	6078.82	6996.64	7018	6411.81	5595.66	6752.6	6241.68	6331.27	5840.4	7033.7	6904.92	5933.72
Rhola_00006460	O-succinylbenzoate synthase	P:biosynthetic process; F:lyase activity; F:ion binding; P:small molecule metabolic process; P:cofactor metabolic process	#N/A	#N/A	0.638688	13583.9	15717	17252	15302.6	14033.4	17914.2	17613.8	15768	15724.9	18260.9	18254.2	15970.8	14127.8	18595.5	17344	14988.3	14684.1	17232.7	18081.4	17566.8	13949.8	17267.1	15144.7	16244.5	13545.8	15703	16715.4	14895.5
Rhola_00006470	thymidine kinase	P:DNA metabolic process; P:biosynthetic process; F:kinase activity; F:ion binding; P:small molecule metabolic process	AURMO_00306	A	0.002595	1813.47	2210.93	2483.54	2151.55	2190.93	2619.37	2496.51	2426.58	2389.64	2960.74	2635.72	2543.69	2362.89	3159.86	2516.31	2654.26	2414.68	2962.59	3007.06	2964.03	2251.53	2704.17	2882.36	2748.22	2237.29	2138.66	2371.92	2314.7
Rhola_00006480	3-oxoacyl-[acyl-carrier-protein] synthase II	P:lipid metabolic process; P:biosynthetic process; F:transferase activity, transferring acyl groups; P:small molecule metabolic process	AURMO_00720	#N/A	0.740714	18863.3	21447.9	20555.1	20738.9	18334.5	21413.8	23431.2	20668	18407.1	23320.2	22322.2	22054.2	19139.9	21579.6	23659.9	20310.2	20034	22601.7	22739	22983.5	19283.6	20753.5	20461	20248.8	18273	21854.6	21917.2	19772.6
Rhola_00006490	acyl carrier protein	F:molecular_function; C:cytoplasm; P:lipid metabolic process; P:biosynthetic process; P:small molecule metabolic process	AURMO_00721	#N/A	0.02354	8712.08	9285.18	11607.8	10250.2	11052.2	11465.1	11204.3	11073.7	12021.8	11563	12039.7	11165	9132.41	11241.8	11203.8	11219.3	8730.97	10326.1	11429.8	10561.6	8281.08	10597.4	8315.11	10088.6	9157.89	10783.1	10293.1	8688.33
Rhola_00006500	3-oxoacyl-[acyl-carrier-protein] synthase-3	C:cytoplasm; P:lipid metabolic process; P:biosynthetic process; F:transferase activity, transferring acyl groups; P:small molecule metabolic process	AURMO_00722	E	1.69e-05	4813.69	4981.38	5078.65	4603.9	5540.38	5748.47	5850.22	5233.94	5557.44	5998.63	6045.88	5425.59	5632.86	5488.08	5927.04	5077.38	5119.3	5558.29	5352.51	5601.98	5464.14	5563.14	5070.68	5593.49	4805.36	4988.5	4643.36	5119.67
Rhola_00006510	[acyl-carrier-protein] S-malonyltransferase	F:transferase activity, transferring acyl groups	AURMO_00723	C	4.64e-18	2013.48	1939.61	2041.08	2057.48	2471.74	2292.55	2629.12	2550.31	2652.71	2945.03	2815.9	2872.58	2971.61	2741.29	3116.45	2571.56	2570.69	2689.09	2532.68	3111.03	2458.36	2435.14	2269.92	2308.2	2062.75	1847.32	1994.72	2242.75
Rhola_00006520	PucR C-terminal helix-turn-helix domain-containing protein	0	AURMO_00724	B	6.91e-16	1389.63	1348.56	1319.68	1427.44	1757.12	1608.68	1846.22	1835.67	1964.7	1929.3	1918.32	1879.47	1747.77	1814.4	2170.9	1696.46	1564.23	1715.18	1539.13	1795.16	1465.8	1580.12	1562.4	1554.97	1365.81	1182.87	1390.21	1427.67
Rhola_00006530	pyruvate dehydrogenase E1 component	F:oxidoreductase activity; F:ion binding	AURMO_00725	B	0.000102	14351.6	13404.9	14685.8	13771.2	15669.5	14265.8	15712.4	15678.4	16900.4	15415.1	14862.2	15960	14804.5	14664.5	15864	14275.8	14109.8	14398.5	14421.9	16719.5	13553	13793.6	12213.2	15024.8	12934.3	12113.5	12745.8	13638.4
Rhola_00006540	Peroxiredoxin	C:cell; F:oxidoreductase activity; P:homeostatic process	AURMO_00726	G	6.58e-23	8211.09	6202.34	7181.28	6234.79	7748.13	5964.76	8100.67	6562.96	6508.52	4962.19	4536.68	5293.74	4301.04	4047.37	4228.91	4147.15	4645.75	3953.17	4978.07	5302.64	5148.28	4163.6	4959.75	4617.5	9026.07	8576.54	8207.83	7580.32
Rhola_00006560	Purine-cytosine permease	C:cellular_component; F:transmembrane transporter activity	#N/A	A	5.02e-10	6105.22	6173.74	5655.77	5721.78	6487.04	6442.67	6292	6085.11	7012.57	6957.92	6967.43	6852.2	7151.06	7281.42	7426.4	7095.47	7397.3	7222.6	6992.73	7594.04	7241.31	7023.48	6361.32	7380.05	6581.28	6020.23	6336.65	7083.88
Rhola_00006570	dinuclear metal center protein, YbgI/SA1388 family	0.00E+00	AURMO_00729	A	0.001751	1893.48	1957.94	1933.35	1845.28	1916.86	1936.3	1782.31	1786.6	1973.89	2145.73	1944.76	1763.39	2152.52	2213.74	2085.99	2100.08	2232.44	2128.76	2044.52	2214.78	2214.43	2129.25	1864.27	2097.56	2039.56	1813	1909.07	2006.34
Rhola_00006580	hypothetical protein	0.00E+00	#N/A	C	0.001667	1592.5	1953.54	1665.95	1617.76	1671.36	1987.99	1850.21	1603.14	1808.33	2081.45	1932.37	1848.65	2086.93	1929.81	2026.17	1872.47	1884.53	1934.48	1840.07	1927.02	1790.66	1834.42	1649.55	1799.8	1697.8	1598.34	1579.63	1646.6
Rhola_00006590	probable phosphoglycerate mutase	F:nuclease activity; F:isomerase activity	AURMO_00731	A	1.19e-14	2312.55	2311.39	2475.84	2341.87	2182.53	2457.95	2420.62	2397.78	2398.84	2519.31	2420.83	2494.25	2838.83	2816.4	2739.19	2674.05	2726.7	2880.87	2777.33	2905.23	2510.07	2710.62	2561.48	2596.03	2442.35	2259.87	2472.4	2388.7
Rhola_00006610	polyphosphate glucokinase	C:cellular_component; F:kinase activity	AURMO_00732	B	5.17e-08	1957.29	2104.6	2062.24	2085.92	2019.42	2246.43	2116.24	2062.86	2373.09	2455.02	2292.72	2287.17	2158.12	2353.87	2247.12	2165.11	2113.71	2176.29	2143.3	2173.8	1955.9	2000.26	2053.62	2215.56	1893.09	1873.61	2029.31	1892.25
Rhola_00006620	methionyl aminopeptidase	P:cellular protein modification process; F:peptidase activity; F:ion binding	AURMO_00733	#N/A	0.220294	2217.31	2092.87	2331.56	2060.76	2343.94	2041.27	2210.51	2293.25	2122.9	2102.16	1898.48	2297.2	2027.73	2022.31	1965.39	2235.09	1827.93	2052.88	2123.78	2170.23	1894.07	2077.65	1835.74	2236.51	2023.69	1910.12	2014.48	1889.17
Rhola_00006630	hypothetical protein	F:peptidase activity	#N/A	#N/A	0.207235	275.259	255.925	240.466	228.609	253.899	291.837	285.201	289.056	296.176	320.717	283.491	313.125	311.159	303.163	281.735	287.692	296.831	268.492	349.177	324.288	320.362	276.406	376.339	267.985	236.789	272.352	245.428	357.688
Rhola_00006640	ketopantoate hydroxymethyltransferase	C:cytoplasm; F:methyltransferase activity; P:biosynthetic process; P:cellular nitrogen compound metabolic process; F:ion binding; P:small molecule metabolic process; P:cofactor metabolic process	AURMO_00736	A	1.85e-07	1802.99	1615.48	1527.44	1689.96	1708.36	1614.25	1836.63	1637.27	1828.57	1739.3	1857.98	1844.36	2250.11	1862.03	1971.18	2054.84	2330.47	2008.69	2000.88	2101.64	2173.97	1968.93	1839.7	1999.41	1867.46	1815.19	1775.64	1794.61
Rhola_00006650	Enamine deaminase RidA, house cleaning of reactive enamine intermediates, YjgF/YER057c/UK114 family	0	#N/A	#N/A	0.186088	1465.82	1105.83	1392.78	1384.78	1610.83	1214.26	1481.13	1238.36	1736.59	1262.15	1574.49	1492.54	1990.14	1253.87	1612.25	1507.03	1787.89	1485.05	1635.62	1746.16	1832.25	1464.03	1389.68	1626.66	1816.2	1570.59	1482.45	1588.01
Rhola_00006660	NAD+ synthase (glutamine-hydrolysing)	C:cytoplasm; P:biosynthetic process; F:hydrolase activity, acting on carbon-nitrogen (but not peptide) bonds; F:ligase activity; P:cellular nitrogen compound metabolic process; F:ion binding; P:small molecule metabolic process; P:cofactor metabolic process	AURMO_00737	D	0.000222	5124.19	5090.64	4803.55	5132.22	4672.76	4927.82	4479.34	4768.89	4543.82	4784.33	4532.55	4417.43	5667.26	5218.81	4890.8	5370.02	5432.69	5349.83	5063.06	5154.75	5638.38	5693.05	4665.81	5455.64	4943.28	4956.37	4819.61	4429.99
Rhola_00006670	glutamine synthetase	P:cellular amino acid metabolic process; P:biosynthetic process; F:ligase activity	AURMO_00738	#N/A	0.772195	7012.91	6461.2	6457.96	6278.54	6851.92	6436.31	6407.04	5915.52	7080.63	6560.77	6621.12	6160.03	7398.23	6521.22	6867.76	6505.24	7089.43	6715.64	6564.3	6929.43	7521.21	6539.77	6031.73	6759.17	6886.42	6813.92	6524.42	6722.07
Rhola_00006680	glutamate-ammonia-ligase adenylyltransferase	P:biological_process; F:nucleotidyltransferase activity; F:ion binding	AURMO_00739	#N/A	0.062967	1185.8	1270.83	1161.93	1206.49	1282.95	1290.6	1242.26	1187.16	1234.37	1340.73	1559.61	1252.5	1438.21	1307.91	1474.28	1408.77	1272.92	1254.91	1296.78	1189.35	1336.53	1275.15	1903.09	1389.55	1172.96	1266.11	1167.84	1466.73
Rhola_00006690	glutamine synthetase	P:cellular amino acid metabolic process; P:biosynthetic process; F:ligase activity; F:ion binding	AURMO_00740	J	8.29e-11	37850.5	30946.4	38488.1	35689.2	33783.7	27095.5	34225.8	34248.4	33856.1	25706	27442.4	33290.8	25745.4	25125.9	25209.5	27877.9	22733.1	24538.7	23478.7	24445.4	22739	24535.7	18636.3	22484.2	21799.3	28886.9	22353.7	18237
Rhola_00006700	RDD family protein	C:cellular_component	#N/A	B	4.2e-07	657.192	678.312	629.06	686.92	669.218	704.543	716.598	700.774	894.047	826.436	774.434	734.446	837.49	797.75	776.699	715.343	704.11	642.046	700.651	672.63	704.797	653.24	751.094	623.092	599.297	611.15	652.278	607.454
Rhola_00006710	protein of unknown function (DUF4191)	C:cellular_component	AURMO_00742	J	0.000815	3346.92	2831.31	3176.08	3312.09	3650.43	3672.21	3733.98	3622.27	3964.34	3360.75	3565.54	3728.84	3709.11	3561.03	3474.4	3467.86	3254.09	3165.2	3420.55	3351.57	3494.76	2994.4	3372	3178.32	3531.09	3245.59	3256.45	3105.11
Rhola_00006720	lipoic acid synthetase	C:cytoplasm; P:cellular protein modification process; P:lipid metabolic process; P:sulfur compound metabolic process; P:biosynthetic process; F:ion binding; P:small molecule metabolic process; P:cofactor metabolic process; P:protein maturation	AURMO_00743	G	5.95e-21	17224.2	12860.8	16801.9	14629.9	19452.7	15472.9	20226.9	19027.6	16549.1	11050.1	12563.7	13586.2	9933.1	10603.4	10624.9	11261.7	10973.1	10265.2	13237.7	12445.9	11211.6	10985.3	12517.4	11443.9	20206.4	18949.3	20864.7	17713.8
Rhola_00006730	lipoyl(octanoyl) transferase	C:cytoplasm; P:cellular protein modification process; F:transferase activity, transferring acyl groups; F:ligase activity; P:protein maturation	AURMO_00744	G	4.4e-23	5617.56	4213.6	5763.49	5274.41	5832.96	4801.39	6616.35	5495.27	4645	2820.03	4244.92	3835.6	2342.09	2636.88	3409.76	3081.91	2813.68	2739.95	3749.06	3225.95	3430.69	3092.99	4102.49	3090.09	6504.38	6762.81	7413.89	6369.53
Rhola_00006740	hypothetical protein	#N/A	#N/A	#N/A	0.054991	56.1947	68.9312	86.5679	94.0687	79.0282	66.7964	93.4693	86.3969	64.3861	85.0008	75.2119	87.417	69.5909	94.3379	77.1875	71.3929	82.8365	85.0503	84.997	98.89	82.0577	93.0567	252.742	104.768	84.2189	64.9848	103.772	140.814
Rhola_00006750	2-oxoglutarate dehydrogenase E2 component	F:transferase activity, transferring acyl groups	AURMO_00746	A	0.000366	7881.55	6876.99	8058.51	7963.03	8390.45	7498.69	9393.27	8477.56	9817.96	8002.93	9827.13	9633.07	10406.6	8807.31	11039.8	10208.5	10361.5	8615.09	9793.03	10924.2	9520.94	8326.27	8811.09	9318.81	8927.2	8585.3	8757.98	9970.05
Rhola_00006760	dihydrolipoamide dehydrogenase	C:cell; P:generation of precursor metabolites and energy; F:oxidoreductase activity; P:homeostatic process; F:ion binding	AURMO_00361	#N/A	0.421813	19690	17904.5	19266.2	20036.6	19452.7	17077.6	20796.5	19893.7	20583.3	18713.8	19637.7	20472.1	21172.4	19385.1	21156.1	20395	21326.3	20216.1	20137.4	21827.1	21458.7	19334.6	18131.6	20562	19767	20289.9	19774.2	19810.6
Rhola_00006770	leucyl aminopeptidase	C:cytoplasm; F:peptidase activity; F:ion binding	AURMO_00748	B	3.71e-22	3846	3753.82	3837.84	3702.59	4270.89	4257.48	4210.91	4084.12	4806.88	4674.33	4639.17	4522.76	3905.89	4038.21	4354.34	3823.41	3789.77	3653.83	4046.55	4240.69	3534.1	3366.63	3497.97	3543.35	3166.14	3319.34	3350.34	3669.39
Rhola_00006780	PAC2 family protein	0	AURMO_00749	B	0.000539	3704.09	3753.82	3964.81	3583.36	4159.91	3776.38	4326.75	3919.86	4635.8	4015.04	4726.78	4244.74	4381.03	4050.12	4580.11	4309.73	3839.47	3828.1	4174.04	3805.04	3713.95	3912.07	3493.22	4282.24	3753.23	3758.17	3755.54	3811.23
Rhola_00006790	NAD(P)-dependent dehydrogenase, short-chain alcohol dehydrogenase family	C:membrane; C:integral component of membrane	#N/A	D	0.001083	1179.14	1158.63	1363.92	1133.2	1370.38	1255.61	1338.13	1192.49	1418.33	1376.44	1308.36	1362.85	1534.2	1359.2	1409.64	1401	1500.72	1371.64	1513.87	1641.93	1409.59	1393.09	1442.77	1554.97	1445.15	1198.93	1396.8	1537.65
Rhola_00006800	Predicted arabinose efflux permease, MFS family	C:cellular_component; P:transmembrane transport	#N/A	#N/A	0.193756	1148.66	1027.37	1219.64	1229.46	1227.46	1164.96	990.615	1187.16	1190.22	1106.44	958.745	1067.63	1131.05	1120.15	1047.82	1168.44	1143.14	1093.15	1121.04	1045.92	1139.82	1175.65	1246.28	1062.01	1010.63	987.916	1017.95	1038.12
Rhola_00006810	RNA polymerase primary sigma factor	F:DNA binding; F:DNA-binding transcription factor activity; C:cytoplasm; P:biosynthetic process; P:cellular nitrogen compound metabolic process	AURMO_00750	G	1.03e-09	5161.34	4229	4918.98	4767.97	5254.54	4360.85	5663.28	5333.14	4196.14	3807.18	4402.79	4443.94	3292.37	3887.09	3924.99	3825.53	3251.33	3804.75	4323.36	3707.93	3645.39	3959.06	4083.48	3613.93	5090.97	5734	5623.43	4437.19
Rhola_00006820	UDP-N-acetylmuramoylalanine-D-glutamate ligase	P:biosynthetic process; F:ligase activity; F:ion binding	#N/A	J	3.18e-05	621.952	640.913	627.136	643.168	728.069	737.941	741.364	714.641	706.408	606.434	677.733	611.203	452.741	637.468	599.168	552.058	443.175	496.127	531.806	476.632	436.142	565.711	712.271	512.81	610.282	618.451	619.334	571.479
Rhola_00006830	hypothetical protein	F:molecular_function; P:cellular amino acid metabolic process	#N/A	#N/A	0.07367	547.66	559.516	515.56	549.099	585.145	610.71	571.201	613.311	513.249	549.291	570.288	538.116	487.936	570.607	592.414	511.06	513.586	549.492	514.576	522.068	454.128	522.408	556.982	479.726	596.855	596.546	520.504	543.727
Rhola_00006840	hypothetical protein	0.00E+00	#N/A	G	5.25e-11	9539.76	7930.02	9181.96	8777.92	13189.3	11117.6	12084.7	11581.5	11970.3	8525.79	9335.36	9266.2	6942.29	8216.56	8113.37	7408.6	8077.94	7413.55	10328.3	8367.34	7900.02	8114.36	9177.92	7804.64	14240.3	11178.1	15068.3	10276.4
Rhola_00006850	DNA gyrase subunit B	F:DNA binding; P:DNA metabolic process; F:isomerase activity; F:ATPase activity; F:ion binding; P:chromosome organization	AURMO_00753	L	4.36e-08	10036.9	9447.24	10036.1	9713.14	11005.1	10494.2	10532.5	10339.9	11683.3	11658.7	10069.3	11845.7	8622.87	9776.34	8994.28	8999.75	9230.75	9216.28	10006.7	10819.1	8890.33	9075.34	8970.34	9810.66	9609.49	8881.75	9444.85	9338.96
Rhola_00006860	DNA gyrase subunit A	F:DNA binding; P:DNA metabolic process; F:isomerase activity; F:ATPase activity; F:ion binding; P:chromosome organization	AURMO_00754	#N/A	0.084521	5188.01	5376.63	5251.78	5015.18	5224.27	5420.85	5355.71	4938.49	5211.6	6083.63	5587.99	5680.67	4597.8	5416.64	4958.33	4838.46	4728.59	5040.48	5261.77	5580.6	4700.9	5079.42	5064.34	5419.24	5275.27	5306.85	5004.09	5157.7
Rhola_00006870	Uncharacterized proteins of the AP superfamily	F:molecular_function	AURMO_00755	A	0.012269	2385.89	2376.66	2262.31	2225.93	2394.39	2482.6	2286.4	2258.05	2373.09	2451.45	2338.18	2267.11	2701.25	2428.06	2439.13	2420.29	2429.87	2476.46	2494.78	2361.78	2508.94	2386.31	2355.49	2409.66	2173.82	2299.3	2226.97	2179.02
Rhola_00006880	Protein of unknown function (DUF3071)	0	AURMO_00756	#N/A	0.138294	2101.11	2265.2	2316.17	1971.07	2459.96	2560.53	2356.7	2158.86	2893.7	2847.88	2710.93	2605.31	2219.71	2608.49	2779.72	2449.27	2144.09	2249.66	2304.11	3002.34	2276.26	2234.28	2285.76	2660	2215.32	1809.35	2360.39	2909.82
Rhola_00006890	protein of unknown function (DUF4193)	0.00E+00	#N/A	K	5.43e-05	18689	16888.1	20001	19080.6	19736.9	19080.7	20226.9	21391.2	22500.2	19627.3	21040.3	21744.6	21615.6	20104	19684.8	21375.5	24701.8	20935.7	26264.1	26177.3	21464.3	20308.5	18935.8	23343.3	25507.3	21329.6	23162.5	21674.1
Rhola_00006900	Protein of unknown function (DUF3093)	#N/A	#N/A	B	0.000533	768.629	896.839	829.128	733.955	850.815	1023.42	811.665	766.905	919.802	953.58	1054.62	917.162	985.471	907.659	973.528	964.158	825.604	880.521	812.066	790.229	799.22	851.331	790.708	877.843	743.323	741.119	736.283	848.996
Rhola_00006910	dUTP pyrophosphatase	P:biosynthetic process; P:nucleobase-containing compound catabolic process; F:ion binding; P:small molecule metabolic process	AURMO_00759	#N/A	0.433111	3504.07	3280.1	3951.34	3840.41	3425.12	3217.36	3551.03	4169.45	3541.24	3076.46	2849.79	3747.47	3129.99	3421.81	2900.32	3621.95	3353.5	3358.65	3549.2	3716.84	3001.29	3448.63	3086.77	3390.06	3246.7	3538.39	3528.23	3021.85
Rhola_00006920	Protein of unknown function (DUF3710)	0	AURMO_00760	#N/A	0.064399	988.646	1099.23	846.441	1096.01	950.02	941.511	1076.89	940.766	1017.3	1217.15	952.959	1258.23	1136.65	1002.91	1123.08	978.295	1035.46	1103.99	925.778	1165.3	964.459	929.646	1038.7	820.496	797.028	1033.92	782.404	901.416
Rhola_00006930	Protein of unknown function (DUF3159)	C:cellular_component	AURMO_00761	C	0.000952	532.421	584.448	540.568	642.074	603.641	598.782	578.391	723.174	680.653	703.578	572.767	761.674	651.915	713.487	685.039	720.291	624.035	636.21	652.409	634.321	556.419	618.229	659.98	565.745	568.782	488.482	576.508	503.642
Rhola_00006940	aconitate hydratase	F:lyase activity	AURMO_00762	A	4.77e-10	34245.4	36476.3	33930.8	32495.3	36825.5	38448.5	37967.7	36025.4	42820.4	40310.4	41779.8	38705	45358.1	43150.9	46041.4	41535.8	45821	42812.8	44574	47330	42766.7	41299.7	37615.7	45559.6	40709.4	36766.8	39336	44637
Rhola_00006950	1-deoxy-D-xylulose-5-phosphate synthase	P:lipid metabolic process; P:sulfur compound metabolic process; P:biosynthetic process; P:cellular nitrogen compound metabolic process; F:ion binding; P:small molecule metabolic process	AURMO_00763	G	2.45e-24	16755.5	12339.4	15401.4	14286.4	17584.6	13882.5	18511.7	15301.8	14442.7	10130.8	12382.7	11653	9379.57	9764.43	11068.7	10329.4	10578.2	9423.07	12086.8	11282.4	12242.3	10323.8	12485	11026	20158.8	20212.5	21276.4	19087
Rhola_00006960	ribonuclease D	F:nuclease activity	AURMO_00766	#N/A	0.111584	1434.39	1666.82	1619.78	1548.85	1805.88	1889.38	1625.73	1857	1824.89	2096.45	1707.56	1898.1	1401.42	2221.98	1612.25	1620.12	1620.84	1976.17	1810.21	1812.09	1538.86	1956.03	1826.23	1752.38	1590.39	1301.16	1744.35	1466.73
Rhola_00006970	Protein of unknown function (DUF3000)	0	AURMO_00767	#N/A	0.710574	1896.33	2199.2	2004.53	2014.82	2029.51	2248.81	2183.35	2111.92	2218.56	2397.88	2224.12	2185.43	1787.77	2458.28	2065.73	2116.34	2041.92	2124.59	2338.57	2265.56	1990.74	2192.82	2159	2258.57	2193.35	1894.78	2394.98	2105.02
Rhola_00006980	Pyrimidine reductase, riboflavin biosynthesis	F:5-amino-6-(5-phosphoribosylamino)uracil reductase activity; P:riboflavin biosynthetic process; P:oxidation-reduction process	#N/A	J	7.68e-07	3252.62	3316.76	3606.99	3026.61	2952.63	3234.85	2986.22	3098.55	3055.58	2924.31	3120.88	2969.31	2262.9	3055.45	2559.73	2658.5	2395.36	2632.39	2755.51	2561.34	2315.6	2539.25	2414.12	2546.41	2870.76	2670.22	3187.27	2433.93
Rhola_00006990	cysteine desulfuration protein SufE	0.00E+00	AURMO_00769	I	0.000722	24653.3	21056.3	25737.6	21729.9	23027.5	20940.7	20990.7	21874.4	22914.1	19682.3	20583.2	18841.2	19025.5	20823.9	18763.3	19523.5	21065.3	19744.2	21569.7	21437.7	20835.9	19693.9	17223.7	22222.9	26012.6	22290.5	25807.8	23055.5
Rhola_00007000	thiosulfate/3-mercaptopyruvate sulfurtransferase	F:molecular_function	AURMO_00770	I	5.11e-06	120456	102264	117759	108230	103848	96326.8	102579	104230	106519	91352.3	96175.3	90480.9	98375.1	93738.9	96791.2	86601.7	107273	91867.6	102354	108056	106401	89938	83722.4	102969	119731	112285	131534	123912
Rhola_00007010	cell division protein ZapE	F:ion binding	AURMO_00771	#N/A	0.016726	1540.12	1407.22	1662.1	1559.79	1794.11	1548.24	1538.65	1687.4	1675.88	1839.3	1484.4	1746.19	1622.19	1895	1600.68	1695.76	1564.23	1741.86	1687.31	1729.24	1543.36	1742.28	1682.04	1585.85	1424.4	1472.02	1437.98	1435.89
Rhola_00007020	ammonium transporter, Amt family	C:cellular_component; F:transmembrane transporter activity	AURMO_00772	J	0.00116	3073.56	2818.85	2333.49	2321.09	2670.15	2566.09	2226.49	1994.59	2527.61	2163.59	1899.31	1756.94	2250.11	2047.04	1681.72	1524.7	2028.11	1804.4	1570.15	1108.28	1932.29	1978.15	1548.93	1264.93	1961.44	2124.79	1673.52	1223.13
Rhola_00007030	ammonium transporter, Amt family	C:cellular_component; F:transmembrane transporter activity	AURMO_00773	B	0.000294	1247.71	1057.43	1104.22	983.346	1140.02	1003.54	910.727	820.237	1041.22	815.722	753.772	776.722	879.885	800.498	818.188	761.995	844.933	787.966	779.905	601.358	716.038	799.735	919.852	550.306	811.674	830.93	624.276	587.925
Rhola_00007070	malate dehydrogenase (quinone)	P:generation of precursor metabolites and energy; F:oxidoreductase activity	AURMO_00302	B	7.65e-06	6319.52	6118.01	6269.44	6162.6	6799.79	6328.16	6481.34	6727.22	7056.72	6914.35	6256.64	6872.98	6455.15	6774.01	6555.15	6669.94	6486.1	6625.58	6695.24	6510.7	5833.97	6539.77	5588.04	6259.59	5981.98	5693.84	5984.15	5329.35
Rhola_00007080	Predicted Fe2+/Mn2+ transporter, VIT1/CCC1 family	#N/A	#N/A	C	0.002439	1094.37	1266.43	1069.59	1167.11	1158.52	1339.11	1219.89	1051.69	1263.81	1561.44	1327.37	1326.3	1334.22	1415.98	1299.64	1272.35	1317.1	1273.25	1413.94	1377.33	1254.47	1242.91	1439.6	1439.18	1158.31	1107.66	1087.13	1260.13
Rhola_00007090	threonyl-tRNA synthetase	F:RNA binding; C:cytoplasm; P:tRNA metabolic process; P:translation; P:cellular amino acid metabolic process; F:ligase activity; F:ion binding	AURMO_00777	#N/A	0.58906	9333.08	8022.42	9218.51	8450.87	9399.32	8253.33	8818.87	8855.15	9416.93	8877.94	8155.94	8780.4	9804.32	9249.69	9227.77	8666.82	9323.25	9015.33	9117.65	9041.75	9066.81	9137.99	7762.09	8927.31	8648.91	8449.49	8957.29	8090.13
Rhola_00007100	Diadenosine tetraphosphate (Ap4A) hydrolase	F:molecular_function	AURMO_00778	A	2.19e-07	2348.75	1968.2	2189.2	2047.64	3046.79	2357.75	2860.8	2507.64	3311.29	2871.45	2723.33	2712.08	3509.94	3102.16	3126.09	2737.67	3283.09	2995.94	3241.37	3198.33	2904.62	3058.89	2662.9	2941.21	3003.81	2219.71	2757.36	2609.69
Rhola_00007110	pyridoxal 5'-phosphate synthase pdxS subunit	P:biosynthetic process; F:lyase activity; P:cellular nitrogen compound metabolic process; P:small molecule metabolic process; P:cofactor metabolic process	AURMO_00779	#N/A	0.195028	16318.4	14603.1	14591.5	15289.5	16222.6	16995.7	15767.5	14671.5	17297.8	15586.6	17421.9	15289.4	18352.8	15182.9	18270.3	14697	18959.9	14679.5	15052.5	14790.7	16669	14397.1	12072.2	13253.7	15396.2	15649.7	13925.1	13122.4
Rhola_00007120	5'-phosphate synthase pdxT subunit	P:cellular amino acid metabolic process; P:catabolic process; P:biosynthetic process; F:hydrolase activity, acting on carbon-nitrogen (but not peptide) bonds; F:lyase activity; P:cellular nitrogen compound metabolic process; P:cofactor metabolic process	AURMO_00780	#N/A	0.465745	1433.44	1236.36	1377.39	1430.72	1462.86	1405.11	1240.66	1270.35	1449.61	1304.3	1487.71	1309.11	1431.81	1281.35	1458.84	1438.46	1463.44	1300.77	1193.4	1488.69	1588.32	1176.57	1053.75	1079.66	1255.96	1393.89	1215.61	1109.04
Rhola_00007130	DNA-binding regulatory protein, YebC/PmpR family	F:DNA binding; C:cytoplasm; P:biosynthetic process; P:cellular nitrogen compound metabolic process	AURMO_00781	#N/A	0.319594	8371.1	7645.5	8381.69	7813.17	8240.8	7552.76	8214.11	7935.71	8296.61	7557.93	7920.39	7762.92	9058.01	8148.78	8169.34	8299.25	8707.5	8462.5	8500.85	8469.79	8825.14	8319.83	7138.56	8181.8	8712.38	8630.57	8099.11	8131.24
Rhola_00007140	Holliday junction endonuclease RuvC	F:nuclease activity; P:DNA metabolic process; P:response to stress; F:ion binding	AURMO_00782	#N/A	0.671876	2078.25	2189.66	2152.65	2197.49	2103.5	1933.12	2221.69	2134.32	2194.65	2019.3	2248.92	2148.17	2274.1	2198.16	2223.97	2173.6	2359.46	2141.27	2324.78	2041.05	2122.26	2204.8	2043.32	2077.71	2177.49	2137.2	2215.44	2132.77
Rhola_00007150	Holliday junction DNA helicase subunit RuvA	F:DNA binding; F:helicase activity; C:intracellular; P:DNA metabolic process; P:response to stress; C:protein-containing complex; F:ion binding; P:chromosome organization	AURMO_00783	E	0.000145	746.723	871.173	775.263	787.552	827.274	842.112	781.308	764.772	814.944	804.293	830.636	795.352	742.303	839.882	816.258	757.754	708.252	702.916	666.193	702.921	750.884	666.139	743.963	714.626	692.059	657.15	772.521	673.235
Rhola_00007160	Holliday junction DNA helicase subunit RuvB	F:DNA binding; F:helicase activity; P:DNA metabolic process; P:response to stress; F:ion binding; P:chromosome organization	AURMO_00784	#N/A	0.041451	1175.33	1218.76	1150.39	1186.8	1217.37	1281.86	1270.22	1143.42	1324.51	1364.3	1382.74	1311.26	1355.82	1283.18	1451.12	1270.93	1384.75	1145.68	1271.51	1204.5	1403.97	1276.08	1309.66	1159.06	1225.44	1085.76	1302.91	1175.85
Rhola_00007170	preprotein translocase subunit YajC	C:cellular_component	#N/A	#N/A	0.047755	5992.83	5451.43	5659.61	5691.16	6159.16	5494.8	6132.23	6011.52	6302.48	5723.62	5540.88	6373.56	6281.58	6085.25	5947.3	6253.59	5544.52	6467.16	6259.91	6104.45	5623.76	6217.3	4836.95	5701.57	5541.36	5779.27	5020.56	4411.49
Rhola_00007180	preprotein translocase subunit SecD	C:plasma membrane; P:protein targeting; F:transmembrane transporter activity	AURMO_00786	B	0.000141	12867.6	13148.3	12740.9	13239.6	12938.8	13521.5	13435.6	13849.1	13495.3	14199.4	12611.6	14112.1	12782.3	14995.1	13529	13417.6	12602.2	14316	13090.7	13340.4	11893.9	14148.3	11232.3	12373.6	11367.1	12114.2	10724.7	9780.93
Rhola_00007190	preprotein translocase subunit SecF	C:plasma membrane; P:protein targeting; F:transmembrane transporter activity	AURMO_00787	B	8.63e-07	4516.53	5131.71	4566.94	4606.09	5298.26	5127.42	5309.38	5089.95	5437.87	5583.62	5437.57	5578.93	4984.95	5869.1	5694.51	5159.37	4618.14	5330.65	5174.48	5129.81	4349.06	5382.55	4144.48	4926.28	4433.09	4250.3	4282.63	3782.45
Rhola_00007200	GTP pyrophosphokinase	F:kinase activity; P:cellular nitrogen compound metabolic process; P:small molecule metabolic process	AURMO_00788	H	0.006879	11301.8	9967.89	10849.8	10501.8	10734.4	10072.7	10157	10364.4	10511.5	9677.95	10202.4	9140.09	11477.7	10626.3	10431.9	10595.1	12016.8	10559.6	10918.7	10946.5	12246.8	11063.6	9696.08	11600.5	12466.8	10862	12180.8	11826.3
Rhola_00007210	protein of unknown function (DUF349)	0.00E+00	AURMO_00790	B	0.004072	4861.32	4327.27	5234.47	4783.29	5461.36	4583.51	5135.22	4929.95	5653.1	4654.33	5237.56	5149.01	5120.13	4744.37	5740.82	5345.28	4568.43	4508.5	4883.88	5046.06	4759.35	4326.68	4164.29	4580	4353.75	4497.83	4523.12	4471.1
Rhola_00007220	peptidyl-prolyl cis-trans isomerase B (cyclophilin B)	C:cellular_component; P:cellular protein modification process; F:isomerase activity	AURMO_00791	#N/A	0.307307	8819.71	7262.71	8397.08	8518.69	8758.68	7488.35	8660.69	8538.36	8990.14	8028.65	7332.74	8549.67	9259.59	7728.38	8583.25	8132.43	9018.14	8406.64	8493.96	9040.86	8478.92	7935.62	7405.56	7785.89	7870.19	7612.72	8039.82	7474.45
Rhola_00007230	putative ATPase	F:DNA binding; F:helicase activity; P:biosynthetic process; F:ion binding	AURMO_00792	D	0.014922	895.305	956.237	804.119	727.392	815.504	831.774	858	659.176	765.275	970.009	789.311	813.265	986.271	826.143	891.516	861.663	920.866	1018.94	903.955	1026.32	1042.02	947.152	1209.83	885.562	920.305	953.598	863.115	1059.7
Rhola_00007240	small subunit ribosomal protein S4	F:structural constituent of ribosome; C:ribosome; P:translation; F:rRNA binding; C:protein-containing complex	AURMO_00793	I	0.007824	21296.8	17603.1	19089.2	20924.8	20031.1	16415.2	18938.3	20770.5	16699.9	14015.8	16025.1	16352.7	14673.3	15890.9	14483.3	15780	16895.9	17167.7	18288.1	14541.3	16869	19392.7	15041.7	15209	21121.8	20801	21950.1	13463.7
Rhola_00007250	protein of unknown function (DUF948)	C:cellular_component	#N/A	I	0.004421	5590.9	4423.33	5299.88	5731.63	4889.66	4255.88	4476.94	5209.41	4120.71	3370.75	4076.32	3842.05	3854.7	3755.2	3325.82	4015.67	4485.6	4063.24	4990.7	3587.66	4625.58	4737.6	3847.38	3825.67	5901.42	5979.34	5471.89	3187.33
Rhola_00007260	hypothetical protein	#N/A	#N/A	#N/A	0.098714	2119.21	1807.61	2066.09	2099.05	1999.25	1770.9	2104.26	2103.39	1975.73	1573.59	2001.79	1944.67	1866.96	1687.09	1949.95	1954.47	1876.25	1692.67	1801.02	1693.6	1854.73	1771.76	1514.07	1617.83	2142.09	2327.77	1841.53	1663.05
Rhola_00007270	alanyl-tRNA synthetase	F:RNA binding; C:cytoplasm; P:tRNA metabolic process; P:translation; P:cellular amino acid metabolic process; F:ligase activity; F:ion binding	AURMO_00795	#N/A	0.07496	12570.5	10693.9	10988.4	12475	11069	9955.05	11025.4	11656.1	10022.2	9306.51	9551.91	10268.6	9784.32	9519.88	9454.51	9616.13	10342.1	10398.6	10270.9	8816.35	10178.5	11100.5	9122.46	9014.43	11635.6	11836.7	10986.6	7670.77
Rhola_00007280	putative holliday junction resolvase	F:nuclease activity; C:cytoplasm; P:ribosome biogenesis	AURMO_00796	#N/A	0.671964	251.447	266.192	282.788	286.582	257.262	276.728	309.967	312.522	244.667	255.717	302.5	300.944	235.169	306.827	258.578	291.226	267.838	265.157	256.14	223.616	231.56	310.496	283.641	222.769	247.774	282.575	261.899	217.902
Rhola_00007290	UPF0755 protein	C:plasma membrane; P:biosynthetic process; F:transferase activity, transferring glycosyl groups; F:lyase activity; P:cell wall organization or biogenesis	AURMO_00797	E	1.44e-05	657.192	706.911	667.534	696.765	744.883	748.279	689.436	676.242	722.964	778.579	690.131	730.864	667.913	830.723	680.215	660.208	566.05	702.082	668.49	607.594	574.404	689.173	721.779	625.298	508.975	543.974	561.684	539.616
Rhola_00007300	shikimate dehydrogenase	F:oxidoreductase activity	AURMO_00798	E	2.94e-08	556.232	613.048	646.373	611.447	706.21	716.471	671.062	727.44	763.435	715.007	714.099	725.131	575.125	718.983	697.582	713.929	526.012	596.186	629.437	547.904	500.215	661.532	634.627	563.54	490.666	515.498	564.978	496.447
Rhola_00007310	chorismate synthase	P:cellular amino acid metabolic process; P:biosynthetic process; F:lyase activity	AURMO_00799	#N/A	0.792042	11873.3	10102.1	9551.32	10321.3	10056.8	9750.68	10120.2	9842.84	9880.51	10208	9968.46	9995.64	11770.5	9480.5	10279.5	9837.38	11145.6	10281.9	9742.49	10586.6	11335.2	9280.8	8685.91	9582.38	9714.46	11014.6	9224.13	9554.8
Rhola_00007320	shikimate kinase	C:cytoplasm; P:cellular amino acid metabolic process; P:biosynthetic process; F:kinase activity; F:ion binding	#N/A	E	0.000895	1445.82	1333.89	1529.37	1539.01	1437.64	1381.25	1387.66	1505.01	1712.67	1290.01	1422.41	1462.44	1310.23	1361.03	1204.12	1456.13	1192.85	1194.04	1211.78	1309.62	1284.82	1269.63	1181.31	1318.97	1138.79	1375.63	1209.02	1134.74
Rhola_00007330	3-dehydroquinate synthase	C:cytoplasm; P:cellular amino acid metabolic process; P:biosynthetic process; F:lyase activity; F:ion binding	AURMO_00801	A	5.61e-05	1681.08	1578.08	1727.51	1886.84	1678.09	1744.66	1755.94	1855.93	1909.51	1843.59	1791.03	1897.38	1992.54	2024.14	2004.95	1864.7	1869.34	1927.81	1973.31	1952.85	1688.37	1810.46	1854.76	1779.95	1646.54	1678.65	1736.11	1765.83
Rhola_00007340	3-dehydroquinate dehydratase	P:cellular amino acid metabolic process; P:biosynthetic process; F:lyase activity	AURMO_00802	#N/A	0.541682	1789.66	1863.34	1848.7	1746.83	1982.43	1982.42	1867.79	1775.93	1992.29	1840.73	2229.08	1807.1	1879.75	1848.29	2013.63	1979.21	1956.32	1800.23	1967.57	1899.4	1914.31	1835.34	1617.86	1996.1	2072.52	1783.07	2065.55	2050.54
Rhola_00007350	elongation factor P	C:cytoplasm; F:translation factor activity, RNA binding	AURMO_00803	#N/A	0.989041	5064.19	4677.06	4886.27	5082.99	5069.58	4551.7	5398.85	5203.01	5272.3	4385.04	4974.73	4819.4	5202.52	4660.11	4866.67	4837.75	4937.06	4731.13	5460.48	4826.01	4879.62	5178.93	4486.76	4778.51	5202.04	5241.87	5261.05	4023.99
Rhola_00007360	NusB antitermination factor	F:RNA binding; P:biosynthetic process; P:cellular nitrogen compound metabolic process	AURMO_00804	E	0.014828	1109.61	1131.5	1231.19	1221.8	1091.26	1050.45	1247.06	1186.09	1169.99	1024.3	1067.84	1212.37	1015.87	1049.62	1058.43	1118.96	861.5	1043.95	1065.91	908.719	965.583	1127.74	996.705	923.058	942.275	1088.68	961.945	660.901
Rhola_00007370	pyrimidine operon attenuation protein / uracil phosphoribosyltransferase	P:biosynthetic process; F:transferase activity, transferring glycosyl groups; P:cellular nitrogen compound metabolic process; P:small molecule metabolic process	AURMO_00805	B	0.002843	338.121	547.05	367.432	401.433	395.141	555.841	397.045	374.386	388.156	437.147	463.669	417.739	366.352	468.026	464.09	485.613	303.734	354.376	444.511	308.252	293.384	303.125	356.532	280.116	302.7	383.338	329.433	257.988
Rhola_00007380	aspartate carbamoyltransferase	P:cellular amino acid metabolic process; P:biosynthetic process; P:cellular nitrogen compound metabolic process; F:ion binding	AURMO_00806	#N/A	0.031771	400.03	368.122	382.822	359.868	445.585	434.972	404.235	488.516	467.259	445.718	473.587	507.305	403.947	490.923	674.426	503.991	545.34	421.082	809.769	581.758	453.003	425.666	716.233	459.875	456.491	404.512	568.272	392.635
Rhola_00007390	dihydroorotase	P:biosynthetic process; F:hydrolase activity, acting on carbon-nitrogen (but not peptide) bonds; P:cellular nitrogen compound metabolic process; F:ion binding; P:small molecule metabolic process	AURMO_00807	A	0.000815	1724.89	1330.96	1731.36	1723.86	1873.14	1607.88	1759.94	1867.66	2073.23	1866.45	1825.75	1961.87	2072.53	2011.32	2905.15	1794.01	2661.81	1808.57	2905.98	2996.1	2124.51	1812.3	2314.29	1664.15	1858.92	1496.84	2205.55	1739.11
Rhola_00007400	hypothetical protein	C:membrane; C:integral component of membrane	#N/A	A	1.92e-05	317.167	342.456	321.263	312.833	393.46	368.175	402.637	398.919	483.816	416.432	530.616	477.928	482.337	461.615	693.723	466.528	559.146	451.1	631.735	626.303	448.507	390.654	622.742	411.351	421.094	301.559	452.971	473.834
Rhola_00007410	carbamoyl-phosphate synthase small subunit	P:cellular amino acid metabolic process; P:biosynthetic process; F:ligase activity; P:cellular nitrogen compound metabolic process; F:ion binding	AURMO_00809	A	8.37e-05	1462.97	1279.63	1540.91	1547.76	1615.88	1309.69	1769.53	1597.81	2040.12	1754.3	1723.26	1916.01	1991.74	1685.26	2886.81	1815.22	2463.01	1816.91	2764.7	2718.14	1852.48	1526.68	2212.08	1685.11	1727.1	1394.62	1989.78	1785.36
Rhola_00007420	carbamoyl-phosphate synthase large subunit	P:cellular amino acid metabolic process; P:biosynthetic process; F:ligase activity; P:cellular nitrogen compound metabolic process; F:ion binding	AURMO_00810	A	3.19e-09	4694.64	4562.66	5144.05	4688.12	5224.27	4787.87	6208.12	5902.72	6418.38	5994.34	6593.85	6670.92	6921.49	6775.84	9010.68	6838.17	8189.77	6547.2	9861.95	9570.06	5796.87	5652.51	7577.49	6742.63	5833.07	4567.19	6471.72	6292.44
Rhola_00007430	orotidine-5'-phosphate decarboxylase	P:biosynthetic process; F:lyase activity; P:cellular nitrogen compound metabolic process; P:small molecule metabolic process	AURMO_00811	A	3.53e-09	387.648	497.185	403.983	414.559	583.464	540.733	618.336	604.778	605.23	667.863	722.365	736.596	723.105	766.61	957.125	704.033	684.782	669.562	977.466	865.065	529.441	606.251	865.184	585.596	473.579	404.512	543.565	596.147
Rhola_00007440	guanylate kinase	C:cytoplasm; F:kinase activity; P:cellular nitrogen compound metabolic process; F:ion binding; P:small molecule metabolic process	AURMO_00812	C	0.000325	304.785	372.522	298.178	292.051	309.387	356.247	373.877	314.655	401.034	373.575	373.58	336.771	392.749	392.922	430.32	429.064	287.167	316.02	348.028	344.779	334.975	351.036	392.977	320.92	294.156	326.385	268.488	314.519
Rhola_00007450	DNA-directed RNA polymerase subunit omega	F:DNA binding; P:biosynthetic process; F:nucleotidyltransferase activity; P:cellular nitrogen compound metabolic process	#N/A	J	0.000245	3592.65	3450.96	4099.47	3616.18	4055.66	4193.86	3843.43	3646.8	4220.05	3010.74	4297.82	3481.63	3165.19	3262.44	3788.94	3394.34	2849.58	2856.69	3224.14	2871.37	3013.65	2926.22	2311.91	2887.18	3389.5	3764.01	3460.7	2431.87
Rhola_00007460	phosphopantothenoylcysteine decarboxylase / phosphopantothenate--cysteine ligase	P:catabolic process; P:biosynthetic process; F:lyase activity; F:ligase activity; P:cellular nitrogen compound metabolic process; F:ion binding; P:small molecule metabolic process; P:cofactor metabolic process	AURMO_00814	J	3.47e-05	2774.49	2532.86	2708.61	2819.87	2675.19	2704.46	2754.55	2956.69	2706.06	2212.88	2757.22	2608.9	2302.1	2304.41	2221.07	2416.76	2196.55	2090.4	2339.72	1968.89	2028.96	2267.45	2065.51	1915.59	2339.82	2697.24	2329.09	1677.43
Rhola_00007470	replication restart DNA helicase PriA	F:DNA binding; F:helicase activity	AURMO_00816	D	1.05e-09	1393.44	1463.69	1323.53	1420.88	1385.52	1468.72	1481.13	1453.81	1278.52	1587.87	1712.52	1509.02	1622.99	1768.61	1674.97	1711.31	1786.51	1868.61	1872.23	1935.04	1662.51	1943.13	2149.49	1905.67	1807.65	1552.34	1678.46	1928.23
Rhola_00007480	methionyl-tRNA formyltransferase	F:molecular_function; P:tRNA metabolic process; P:translation; P:cellular protein modification process	AURMO_00817	#N/A	0.4013	580.044	739.91	586.738	649.731	595.234	667.169	718.995	637.843	597.871	739.293	743.854	685.722	634.317	710.74	764.157	682.827	568.811	673.732	701.8	661.939	596.885	630.206	808.139	751.019	543.151	665.182	611.099	577.646
Rhola_00007490	16S rRNA (cytosine967-C5)-methyltransferase	F:RNA binding; F:methyltransferase activity; P:biosynthetic process; P:cellular nitrogen compound metabolic process	AURMO_00818	A	0.001134	1586.79	1935.21	1767.91	1625.42	1592.34	2001.51	1794.29	1852.73	1808.33	2209.31	1899.31	1944.67	1902.95	2271.44	1990.47	1982.74	1899.72	2122.09	2130.67	2144.4	1943.53	2159.65	2235.06	2031.39	1757.61	1745.83	1889.3	1652.77
Rhola_00007500	ribulose-phosphate 3-epimerase	P:carbohydrate metabolic process; P:generation of precursor metabolites and energy; F:isomerase activity; F:ion binding	AURMO_00819	#N/A	0.255656	844.825	917.371	877.221	845.525	870.992	949.463	888.358	842.636	916.122	927.866	976.928	902.115	978.272	899.415	1012.12	954.968	913.963	897.197	925.778	912.282	894.766	845.803	945.206	947.32	870.261	933.153	872.998	911.694
Rhola_00007510	phosphoribosyl-ATP pyrophosphatase	C:cytoplasm; P:cellular amino acid metabolic process; P:biosynthetic process; P:cellular nitrogen compound metabolic process; F:ion binding	#N/A	#N/A	0.04117	550.518	601.315	552.111	518.472	573.375	598.782	539.246	521.581	570.277	590.005	650.459	497.99	523.932	532.139	593.379	597.297	462.504	545.322	492.753	455.25	562.039	499.374	415.954	472.006	466.255	548.355	500.738	477.946
Rhola_00007520	ATP phosphoribosyltransferase	C:cytoplasm; P:cellular amino acid metabolic process; P:biosynthetic process; F:transferase activity, transferring glycosyl groups; P:cellular nitrogen compound metabolic process; F:ion binding	AURMO_00821	#N/A	0.998626	4887.99	4684.39	4782.39	4735.16	5009.05	4878.52	4687.85	4675.03	4735.14	4970.76	4667.27	4378.02	5126.53	4932.13	4287.77	4760.7	5113.77	4932.08	4635.78	4534.69	5186.5	5054.55	4076.35	4574.49	5025.06	5073.2	4775.13	3966.43
Rhola_00007530	cyclase	C:cytoplasm; P:cellular amino acid metabolic process; P:biosynthetic process; F:transferase activity, transferring glycosyl groups; F:lyase activity; P:cellular nitrogen compound metabolic process	AURMO_00822	#N/A	0.066551	2077.3	2024.67	1996.83	2004.98	1812.61	1984.81	1807.87	1980.73	1749.46	1878.59	1759.63	1744.04	1801.36	2009.49	1730.93	1936.09	1782.37	1961.16	1745.88	1747.95	1688.37	1978.15	1735.12	1634.38	1680.71	1967.07	1787.17	1472.89
Rhola_00007540	phosphoribosyl-AMP cyclohydrolase	C:cytoplasm; P:cellular amino acid metabolic process; P:biosynthetic process; F:hydrolase activity, acting on carbon-nitrogen (but not peptide) bonds; P:cellular nitrogen compound metabolic process; F:ion binding	#N/A	K	0.000161	1900.14	1737.95	1956.43	1855.12	1990.84	1796.35	1930.9	1862.33	1951.82	1950.73	1862.94	1834.32	2383.69	2156.03	2054.15	2106.44	2308.38	2032.04	2150.19	2259.32	2274.01	2046.33	1906.26	2143.88	2278.79	1986.05	2225.32	2001.2
Rhola_00007550	anthranilate synthase component 1	P:biosynthetic process; F:lyase activity	AURMO_00824	A	1.32e-05	2468.76	2558.52	2602.81	2381.25	2675.19	2684.58	2646.7	2623.91	2610.4	2939.31	2844	2841.77	2951.61	3210.24	2782.61	2973.76	2848.2	3047.64	2919.76	2859.79	2842.79	2999.01	2738.96	2826.52	2824.38	2335.8	2661.82	2532.6
Rhola_00007560	Tryptophan-associated transmembrane protein (Trp_oprn_chp)	C:cellular_component	#N/A	C	0.002452	337.168	431.92	278.941	271.268	489.303	441.333	489.715	357.32	340.327	613.577	478.546	549.581	516.732	578.85	555.75	488.44	400.377	602.856	444.511	447.232	492.346	545.442	442.892	424.585	434.521	368.734	367.318	422.442
Rhola_00007570	hypothetical protein	C:cellular_component	#N/A	J	0.008704	2202.07	2368.59	2183.43	2126.39	2550.76	2562.12	2398.25	2115.12	2937.85	2663.6	2879.54	2325.87	2707.65	2457.36	2702.53	2468.36	2460.24	2274.68	2236.34	2317.23	2548.28	2040.8	1710.56	2143.88	2572.95	2465.04	2090.25	2215
Rhola_00007580	indole-3-glycerol phosphate synthase	P:cellular amino acid metabolic process; P:biosynthetic process; F:lyase activity; P:cellular nitrogen compound metabolic process	AURMO_00827	B	0.003855	1220.09	1323.63	1206.18	1197.74	1345.16	1376.48	1243.06	1191.42	1348.43	1287.87	1600.94	1354.96	1215.04	1243.8	1295.79	1349.4	1237.03	1232.39	1113	1146.59	1187.03	1185.78	1068.8	1165.68	1137.57	1312.84	1085.48	1017.56
Rhola_00007590	tryptophan synthase beta chain	P:cellular amino acid metabolic process; P:biosynthetic process; F:lyase activity; P:cellular nitrogen compound metabolic process	AURMO_00828	#N/A	0.444781	14654.4	14255.6	13621.9	14279.9	14043.5	15436.3	13613	13326.5	14089.5	13588	16040.8	12991.5	14566.9	13430.8	15271.5	14181.7	14883	12517.4	13798.2	12872.6	14623.1	12260.5	11993.7	12809.2	13703.3	13619.1	14544.5	11972.3
Rhola_00007600	tryptophan synthase, alpha chain	P:cellular amino acid metabolic process; P:biosynthetic process; F:lyase activity; P:cellular nitrogen compound metabolic process	AURMO_00829	#N/A	0.642275	15563.1	14222.6	15570.7	15926.1	15672.8	15921.4	15145.2	16449.5	16440.5	15012.3	14983.7	15246.4	16537	16164.8	14527.7	15113.4	16962.2	15404.1	17014.3	15779.6	15304.3	16002.1	13349.3	15406.4	15451.1	15421.1	16321.8	13108
Rhola_00007610	prolipoprotein diacylglyceryl transferase	C:plasma membrane; P:biosynthetic process; F:transferase activity, transferring glycosyl groups	AURMO_00830	A	5.54e-05	3448.83	3598.36	3716.65	3752.91	3717.69	3960.07	3768.33	3428.14	4006.66	3859.32	4381.3	3791.89	4335.43	4125.22	4438.28	4244.7	4402.76	4071.57	4223.43	4297.7	4360.3	3905.62	3741.21	4175.27	3721.5	3542.77	4056.97	3713.59
Rhola_00007620	glutamate synthase (NADPH/NADH) large chain	P:cellular amino acid metabolic process; P:biosynthetic process; F:oxidoreductase activity	AURMO_00831	J	0.003744	29707	20491.6	30225.7	28802.5	27009.2	19328	27561.5	28422.4	27537	19058.8	24613.3	27060.6	22634.6	19080.1	20406.5	23124.2	20988	20127.7	19083	19140.1	21635.1	19762.1	16665.9	17737.7	20953.4	26534.3	21760.7	15628.3
Rhola_00007630	glutamate synthase (NADPH/NADH) small chain	P:cellular amino acid metabolic process; P:biosynthetic process; F:oxidoreductase activity	AURMO_00832	#N/A	0.986301	11802.8	7697.56	10942.2	11008.2	11373.3	6950.8	12562.4	12017.7	12238.9	8013.65	11317.3	12943.5	11843.2	8621.38	10441.5	10923.1	11597.1	10622.1	10148	10624.9	11516.2	10069.5	9075.72	9276.9	10880.1	11503	11067.3	8945.29
Rhola_00007640	pyruvate kinase	P:carbohydrate metabolic process; P:generation of precursor metabolites and energy; P:catabolic process; F:kinase activity; P:cellular nitrogen compound metabolic process; F:ion binding; P:small molecule metabolic process	AURMO_00833	B	0.000634	8020.6	6164.94	7852.67	7306.73	11228.7	6227.97	12327.6	11460.9	12038.4	8137.93	11162.8	12367.4	9907.5	8140.53	10540	9233.01	8402.38	9051.18	7765.74	7974.45	8329.42	9038.48	6676.65	6547.43	7677.34	7530.21	7950.87	6854.67
Rhola_00007660	response regulator receiver and ANTAR domain protein	F:RNA binding; P:signal transduction	AURMO_00835	C	0.007215	1883.95	2372.26	1856.4	1979.82	2201.02	2508.05	2313.57	1899.66	2490.82	2475.74	2649.77	2202.62	2662.85	2458.28	2568.41	2476.84	2293.19	2341.38	2230.6	2222.8	2441.5	2324.58	2110.67	2326.95	2343.48	2122.59	2338.98	2318.81
Rhola_00007670	uncharacterized domain 1-containing protein	0.00E+00	AURMO_00836	D	0.00611	1798.23	1538.48	1796.76	1614.48	1721.81	1598.34	1592.97	1526.35	1802.81	1538.59	1596.81	1493.26	2110.92	1698.08	1693.3	1730.39	2070.91	1792.73	1964.12	1885.15	1924.42	1865.74	1682.83	1901.26	1911.4	1852.43	1737.76	1693.88
Rhola_00007680	DNA polymerase I	F:DNA binding; F:nuclease activity; P:DNA metabolic process; P:response to stress; P:biosynthetic process; F:nucleotidyltransferase activity	AURMO_00837	E	2.85e-10	2768.78	3184.03	2979.86	2873.47	3216.62	3265.07	3111.65	2874.56	3359.12	3241.46	3552.31	3026.64	3041.2	3006.91	3244.77	3081.2	2711.51	2667.41	2715.31	2631.72	2711.28	2737.34	3028.94	2878.35	2558.3	2604.51	2623.93	2623.05
Rhola_00007690	small subunit ribosomal protein S1	F:molecular_function; C:ribosome	AURMO_00838	#N/A	0.053	31410	27284.3	32643.8	31089.7	32857.2	27827.8	33208	33608.4	30333.2	24453.1	31310.5	29968.3	29527.3	29962.8	30180.3	29416.7	34092.8	31325.2	34832.7	32785.2	31682.1	34091.9	27979.8	32386.4	36798.8	34390.9	39866.4	29447.6
Rhola_00007700	dephospho-CoA kinase	C:cytoplasm; P:biosynthetic process; F:kinase activity; P:cellular nitrogen compound metabolic process; F:ion binding; P:small molecule metabolic process; P:cofactor metabolic process	AURMO_00839	B	3.09e-05	1831.57	1983.61	1806.38	1918.57	1747.03	1945.05	1954.87	1885.8	1821.21	1824.3	1721.61	1721.83	1942.15	1772.27	1799.43	1760.79	1660.87	1663.48	1643.66	1606.29	1723.21	1595.79	1532.3	1674.08	1445.15	1805.7	1615.87	1480.09
Rhola_00007710	Excinuclease ABC subunit B	F:DNA binding; F:nuclease activity; C:cytoplasm; P:DNA metabolic process; P:response to stress; F:ATPase activity; C:protein-containing complex; F:ion binding	AURMO_00840	E	3.5e-06	2597.34	2834.98	2787.49	2523.45	2692.01	2904.05	2546.04	2588.71	2626.95	2724.31	2691.92	2399.67	2500.47	2804.49	2503.77	2560.25	2293.19	2444.78	2355.8	2173.8	2339.21	2439.74	2407.78	2467	2281.23	2316.09	2271.44	2209.86
Rhola_00007720	excinuclease ABC subunit A	F:DNA binding; F:nuclease activity; C:cytoplasm; P:DNA metabolic process; P:response to stress; F:ATPase activity; C:protein-containing complex; F:ion binding	AURMO_00841	#N/A	0.186299	8650.17	7074.25	8735.66	8396.18	9101.7	8196.87	8654.3	8957.54	9643.2	8222.93	8300.58	8530.33	9121.21	8082.83	8570.71	8116.88	8750.3	7927.19	8357.27	8511.67	8871.23	8078.43	7628.99	7886.25	7842.12	7135.19	8418.67	7211.33
Rhola_00007730	Excinuclease ABC subunit C	F:DNA binding; F:nuclease activity; C:cytoplasm; P:DNA metabolic process; P:response to stress; C:protein-containing complex	AURMO_00842	C	2.53e-06	1022.93	980.436	1056.13	1081.79	1318.26	1137.13	1326.15	1367.42	1388.9	1340.73	1476.96	1284.74	1438.21	1337.22	1394.2	1306.28	1433.07	1261.58	1440.36	1273.1	1254.47	1278.84	1481.59	1253.9	1257.18	1010.55	1154.66	1280.69
Rhola_00007740	UPF0042 nucleotide-binding protein	F:kinase activity; F:ion binding	AURMO_00660	F	0.000251	1286.76	1223.89	1385.09	1331.18	1230.82	1163.37	1199.12	1285.29	1215.98	1181.44	1202.56	1160.78	1367.82	1191.59	1399.99	1384.74	1266.02	1143.18	1238.2	1128.77	1253.35	1213.42	1154.37	1223.02	1048.46	1157.31	1143.13	1073.07
Rhola_00007750	hypothetical protein	F:DNA binding; P:cell cycle; P:cell division	AURMO_00661	A	0.00274	1705.84	1545.09	1562.07	1683.39	1555.34	1479.86	1701.62	1579.68	1703.47	1716.44	1706.73	1888.78	2276.5	1625.73	2499.91	2037.17	1993.6	1717.68	1732.1	2111.43	2039.08	1603.16	1801.67	1819.65	1556.22	1666.24	1625.75	1936.45
Rhola_00007760	superoxide dismutase, Fe-Mn family	P:response to stress; F:oxidoreductase activity; F:ion binding	AURMO_00662	G	9.26e-08	7028.15	4059.61	6305.99	5078.62	7401.75	4433.21	7080.5	5896.32	6409.18	3463.6	4806.95	4875.29	3633.12	3031.64	4414.16	3872.18	3713.84	3155.2	4207.35	4600.61	4527.79	3060.74	4390.89	3736.34	7115.88	7082.62	7035.05	7229.83
Rhola_00007770	glyceraldehyde 3-phosphate dehydrogenase	P:carbohydrate metabolic process; F:oxidoreductase activity; P:small molecule metabolic process	AURMO_00663	J	4.73e-07	28867.9	18464.8	29560	26943	24828.3	16282.4	24816.5	25839.1	23440.2	14117.3	16541.7	21799.8	14690.1	13919	13117.1	16477.6	13097.8	14778.7	13106.8	13310.1	14342.1	15927.5	11679.2	12494.9	16369	25393.7	17387.5	11027.7
Rhola_00007780	phosphoglycerate kinase	C:cytoplasm; P:carbohydrate metabolic process; P:generation of precursor metabolites and energy; P:catabolic process; F:kinase activity; P:cellular nitrogen compound metabolic process; F:ion binding; P:small molecule metabolic process	AURMO_00664	J	4.1e-07	10943.7	7898.49	10932.6	10837.6	9342.15	7047.81	9656.1	9839.64	8285.57	6014.34	7048.43	8706.59	5820.04	5830.63	5742.75	6883.41	6310.76	6340.41	5592.57	5548.53	6615.2	6607.03	5705.3	5243.9	6964.53	9533.79	7086.11	4625.28
Rhola_00007790	triosephosphate isomerase	C:cytoplasm; P:carbohydrate metabolic process; P:generation of precursor metabolites and energy; P:catabolic process; P:biosynthetic process; F:isomerase activity; P:cellular nitrogen compound metabolic process; P:small molecule metabolic process	AURMO_00665	G	0.009303	8733.04	5568.76	8064.28	8376.49	7746.45	5366.77	8160.59	8141.57	7295.87	4928.62	6023.56	7364.53	5788.04	4699.49	5106.92	6079.71	6151.99	5815.94	5527.1	5647.42	6005.95	5788.87	5044.53	5087.3	6539.78	8599.17	6880.21	4905.88
Rhola_00007800	preprotein translocase subunit SecG	C:plasma membrane; P:protein transport; F:transmembrane transporter activity	#N/A	#N/A	0.922727	2866.88	2282.8	2687.45	2657.99	2705.46	2291.75	2559.62	2498.04	2851.39	2292.16	2506.79	2505	2770.84	2301.66	2737.26	2613.26	2790.21	2407.26	2514.3	2631.72	2996.79	2286.8	2142.36	2343.49	2615.67	2779.74	2824.89	2364.03
Rhola_00007810	RNA polymerase-binding protein	P:biosynthetic process; F:enzyme binding; P:cellular nitrogen compound metabolic process; F:ion binding	AURMO_00667	#N/A	0.618879	10031.2	8173.48	9378.18	9274.52	9216.04	7840.62	9031.37	8887.14	8655.33	8304.36	7960.89	8660.02	9681.13	8551.77	8526.33	9365.9	9303.92	9073.7	8676.59	9913.94	10075.1	8664.41	7560.06	9010.02	8840.54	9692.97	8827.16	8876.43
Rhola_00007820	6-phosphogluconolactonase	F:molecular_function; P:carbohydrate metabolic process; P:generation of precursor metabolites and energy	AURMO_00670	J	0.003088	1348.67	1252.49	1573.61	1529.16	1397.29	1119.63	1486.72	1559.41	1315.32	1147.15	1319.93	1480.36	1088.66	1209.91	1038.17	1114.01	1005.08	1206.55	1078.54	844.574	976.824	1335.96	1119.51	901.002	1061.89	1329.63	1093.72	768.824
Rhola_00007830	glucose-6-phosphate dehydrogenase assembly protein OpcA	0	AURMO_00671	#N/A	0.070864	2998.32	2394.26	2845.2	2999.26	2750.86	2044.45	2890.36	2970.56	2415.4	2208.59	2632.41	2841.05	2103.72	2218.31	2181.51	2279.62	2250.39	2634.06	2250.12	1959.09	2179.59	2682.98	2039.36	1872.58	2206.78	2772.44	2307.68	1531.48
Rhola_00007840	glucose-6-phosphate 1-dehydrogenase	P:carbohydrate metabolic process; P:generation of precursor metabolites and energy; F:oxidoreductase activity; P:small molecule metabolic process	AURMO_00672	J	0.005211	3901.25	2914.18	4030.21	3678.53	3563	2515.2	3695.63	3549.74	3355.44	2760.03	2995.25	3500.98	2834.03	2610.32	2673.58	2773.72	2559.65	3179.38	2582.07	2482.94	2895.62	2917.93	2484.63	2279.52	2582.71	3414.99	2780.42	1992.98
Rhola_00007850	glucose-6-phosphate isomerase	P:carbohydrate metabolic process; P:generation of precursor metabolites and energy; P:catabolic process; P:biosynthetic process; F:isomerase activity; P:cellular nitrogen compound metabolic process; P:small molecule metabolic process	AURMO_00673	L	0.002669	7365.32	5856.95	7466	7615.19	6418.1	5258.62	7169.98	7503.73	6637.29	4921.47	5700.4	6997.66	4956.15	5258.19	5134.9	5672.56	5450.64	5730.89	5189.41	4798.39	5186.5	5839.54	4775.94	4529.27	5112.94	6588.3	5491.65	3723.86
Rhola_00007860	transaldolase	F:molecular_function; C:cytoplasm; P:carbohydrate metabolic process; P:generation of precursor metabolites and energy	AURMO_00674	L	1.32e-05	11987.6	8758.66	12163.8	11674.4	10130.8	7491.53	9944.5	10687.6	10081	6724.35	7789.8	9559.27	6967.89	6831.71	6861.01	7410.02	7224.73	7410.22	7194.88	6501.79	7233.44	7642.63	6263.87	5838.31	7324.6	10296.8	7646.14	5119.67
Rhola_00007870	transketolase	F:ion binding	AURMO_00675	J	1.09e-05	8646.36	6438.47	8606.77	8200.39	7862.47	6372.69	7922.52	8070.11	7720.82	5955.06	6635.17	7568.74	5645.66	5649.28	5576.8	6042.24	5544.52	5785.09	5536.29	4681.68	5256.19	5900.35	4817.14	4565.66	5391.23	7424.34	5852.38	3549.13
Rhola_00007880	protoheme IX farnesyltransferase	C:plasma membrane; P:biosynthetic process; F:transferase activity, transferring alkyl or aryl (other than methyl) groups; P:cellular nitrogen compound metabolic process; P:cofactor metabolic process	AURMO_00676	B	0.006699	2447.8	2322.39	2695.15	2615.33	2833.25	2637.66	2144.2	2397.78	3066.62	2520.02	2442.32	2387.49	2566.06	2463.78	2599.29	2261.95	2577.6	2400.59	2285.73	2350.2	2433.63	2407.5	2121.76	2298.27	1962.67	2030.59	2133.08	2143.05
Rhola_00007890	deoxyribodipyrimidine photo-lyase	P:cellular protein modification process; F:lyase activity	AURMO_01673	G	4.37e-17	5118.48	3690.75	4378.41	4268.1	5434.45	4439.57	5719.2	5134.75	4795.85	3179.32	3769.68	4092.12	2831.63	2756.86	3234.16	3053.64	3167.12	2775.81	3509	3425.51	3273.32	2953.86	3997.12	3083.48	5289.92	5809.21	5588.83	4879.16
Rhola_00007900	cytochrome c oxidase assembly protein subunit 15	C:plasma membrane; P:biosynthetic process; F:oxidoreductase activity; P:cellular nitrogen compound metabolic process; P:cofactor metabolic process	AURMO_00677	G	5.27e-20	8223.48	5898.02	7112.03	6631.85	8072.65	6104.71	8811.68	7034.41	6913.23	4717.19	5222.68	5658.46	4325.83	4032.72	4581.08	4435.55	4990.9	4606.89	5261.77	5169.01	5610.27	4473.17	5627.66	4542.51	9134.69	9855.79	8552.09	7855.78
Rhola_00007910	Fe-S cluster assembly protein SufB	P:sulfur compound metabolic process; P:biosynthetic process; P:cellular component assembly; P:cofactor metabolic process	AURMO_00678	G	1.45e-23	29013.6	16437.2	23052.1	22425.5	27893.6	16451.8	28144.7	23205.6	18925.8	10020.8	13348.9	15947.2	8846.04	8547.19	10602.7	10528.7	11771.1	9847.49	14546	11822.2	15125.6	12136.1	16476.5	11233.3	33823	34755.9	33427.6	25684.7
Rhola_00007920	Fe-S cluster assembly protein SufD	P:sulfur compound metabolic process; P:biosynthetic process; P:cellular component assembly; P:cofactor metabolic process	AURMO_00679	G	3.96e-25	14656.3	9134.85	12340.7	11974.1	16239.5	10394.8	16206.9	13861.9	11837.9	5942.91	7997.25	9149.41	4808.97	4713.23	6192.37	5874.01	5931.1	4732.8	7134.01	5908.45	7148.01	5649.74	7883.31	5475.49	15874.6	16255.7	16526	13012.5
Rhola_00007930	3-phenylpropionate/trans-cinnamate dioxygenase ferredoxin subunit	F:oxidoreductase activity	#N/A	G	4.01e-21	6072.84	3294.76	5120.97	4748.28	7023.43	4360.85	6776.13	5730.99	5555.6	2722.88	3128.32	3909.4	2274.9	2005.83	2383.16	2454.93	2393.97	1879.44	2923.21	2519.47	3129.43	2194.66	2916.43	2201.22	6426.27	6580.99	6137.34	5474.28
Rhola_00007940	Fe-S cluster assembly ATP-binding protein	F:ATPase activity; F:ion binding	AURMO_00681	G	2.25e-22	9913.13	5932.48	8674.1	7980.53	12762.2	8057.71	12175	10685.5	10855.5	4579.33	6152.5	7188.98	3722.71	3425.47	4339.87	4260.95	3933.35	3035.96	4609.36	4142.69	4812.18	3436.65	4899.54	3706.57	9975.66	10472	9953.82	8914.46
Rhola_00007950	Metal-sulfur cluster biosynthetic enzyme	0.00E+00	AURMO_00682	G	1.83e-25	4529.86	2715.45	3778.21	3516.64	5553.84	3423.32	5185.55	4417.97	4210.85	2445.02	2396.86	3175.67	1666.18	1527.72	1802.33	1889.44	1854.16	1447.52	2115.74	1731.91	1856.98	1605.92	2178.01	1488.8	4467.26	4185.32	4374.87	3351.79
Rhola_00007960	biotin transport system substrate-specific component	C:plasma membrane; F:transmembrane transporter activity	#N/A	#N/A	0.29996	8320.62	7792.89	7856.51	8218.98	8345.05	7442.23	8954.68	7151.74	8892.64	8770.8	8428.69	8605.56	10453	7568.1	10018.9	7986.11	9100.97	8613.43	8873	9314.37	10138.1	8435.92	8214.49	8668.15	8161.91	8532.73	9131.89	8779.81
Rhola_00007970	ATPase components of ABC transporters with duplicated ATPase domains	F:ATPase activity; F:ion binding	AURMO_00685	J	0.001321	1912.53	1773.88	1866.02	1991.85	1762.16	1647.64	1745.56	2056.46	1519.51	1478.59	1422.41	1689.59	1467.01	1357.37	1374.9	1504.2	1326.77	1492.55	1515.01	1152.83	1445.56	1675.94	1665.4	1333.31	1575.75	1877.99	1515.39	1089.51
Rhola_00007980	Cytochrome oxidase assembly protein ShyY1	C:plasma membrane	AURMO_00895	G	1.78e-15	2282.08	1926.41	2216.14	2074.98	1965.62	2161.34	2382.27	2143.92	1937.1	1687.87	1884.43	1721.83	1423.81	1594.59	1555.33	1623.66	1383.37	1588.44	1641.36	1622.33	1523.13	1630.8	1785.04	1582.54	2103.03	2474.54	2281.32	1895.34
Rhola_00007990	Protein of unknown function (DUF3099)	C:cellular_component	#N/A	G	3.15e-22	5272.78	3182.57	4820.87	4107.3	5301.62	3459.89	5582.6	4636.63	3548.59	1824.3	2626.63	2943.52	1441.41	1592.75	1816.8	2004.66	2007.4	1763.54	2953.07	2319.91	2504.45	2107.14	3342.68	2076.61	6382.32	6491.91	6013.8	4611.92
Rhola_00008000	3-oxoacyl-[acyl-carrier-protein] reductase	F:oxidoreductase activity; F:transferase activity, transferring acyl groups	AURMO_00893	D	1.85e-06	1683.94	1605.95	1665.95	1727.15	1587.29	1490.2	1783.91	1636.21	1751.3	1587.16	1824.92	1828.59	2064.53	1737.47	2024.24	1883.78	1906.62	2050.38	1944.59	2151.53	2136.87	1867.58	1857.13	2024.77	1960.22	1981.67	1843.18	2023.82
Rhola_00008010	NAD(P)-dependent dehydrogenase, short-chain alcohol dehydrogenase family	F:oxidoreductase activity	AURMO_00844	A	0.001069	1426.77	1299.43	1579.38	1456.97	1568.8	1448.05	1548.23	1514.61	1821.21	1445.01	1798.47	1638.71	1814.16	1588.17	1842.85	1728.27	1717.48	1637.63	1836.62	1829.02	1735.58	1654.75	1575.87	1835.09	1756.39	1611.48	1599.4	1685.66
Rhola_00008020	phosphoserine phosphatase	F:phosphatase activity	AURMO_00892	#N/A	0.015975	604.807	712.778	644.45	674.889	667.537	748.279	691.034	667.709	721.125	775.007	849.646	695.037	703.908	728.142	803.715	701.206	677.879	720.426	755.784	752.811	726.154	738.926	851.715	753.224	637.134	615.531	657.219	706.126
Rhola_00008030	glucose-1-phosphate adenylyltransferase	P:carbohydrate metabolic process; P:generation of precursor metabolites and energy; P:biosynthetic process; F:nucleotidyltransferase activity; F:ion binding	AURMO_00891	K	3.63e-08	1369.63	1641.88	1310.06	1428.53	1331.71	1634.13	1405.23	1224.49	1674.04	1848.59	1895.17	1489.67	1960.54	1807.07	2082.13	1870.35	2068.15	1760.21	1900.95	2066.89	1992.99	1653.83	1945.87	1982.87	1996.84	1699.83	1846.47	2093.71
Rhola_00008040	starch synthase	P:carbohydrate metabolic process; P:biosynthetic process; F:transferase activity, transferring glycosyl groups	AURMO_00890	A	0.004606	4381.28	4899.25	4176.42	4275.75	3927.87	4464.23	4344.33	3737.46	4376.42	5161.48	4559	4289.17	5476.88	4977.01	4763.44	4680.83	4673.36	5094.68	4708.15	5354.31	5415.81	4750.5	4455.06	5135.82	4588.1	4538.72	4391.34	4624.25
Rhola_00008050	iron complex transport system ATP-binding protein	F:ATPase activity; F:ion binding	AURMO_00889	B	0.002458	2158.26	2801.25	2529.7	2231.4	2434.74	3003.45	2558.82	2203.65	2796.2	2885.74	3322.55	2592.42	2478.08	2693.67	2728.58	2507.23	2330.47	2343.05	2379.92	2637.07	2401.03	2221.38	2284.97	2388.7	2134.76	2245.26	2273.09	2305.45
Rhola_00008060	large subunit ribosomal protein L31	F:structural constituent of ribosome; C:ribosome; P:translation	AURMO_00888	#N/A	0.022033	13733.4	10993.8	11994.5	12896.2	12748.8	9959.02	12703.8	12138.2	11863.6	9543.66	11954.5	11834.3	11321.7	9352.27	11812.6	11238.4	12309.5	10951.5	12206.3	11050.7	11484.7	10734.7	9688.16	11381.1	14392.9	14714.3	14282.6	11308.3
Rhola_00008070	DNA polymerase-3 subunit epsilon	F:nuclease activity; P:DNA metabolic process; P:biosynthetic process; F:nucleotidyltransferase activity	AURMO_00887	#N/A	0.229944	2538.29	2188.93	2443.14	2184.36	2281.73	2350.6	2207.31	2234.59	2531.29	2453.59	2190.24	2284.31	2535.67	2332.8	1993.37	2293.76	2514.09	2531.5	2667.07	2512.34	2543.79	2449.88	2243.77	2522.14	2519.24	2351.14	2210.5	2284.89
Rhola_00008080	5,10-methylenetetrahydrofolate reductase (NAD(P))	P:cellular amino acid metabolic process; P:sulfur compound metabolic process; F:oxidoreductase activity; P:cellular nitrogen compound metabolic process; P:cofactor metabolic process	AURMO_01033	B	5.35e-08	2107.78	1946.21	2033.38	2001.69	2014.38	2096.13	2049.14	2041.53	2108.19	2063.59	2001.79	2005.58	2050.13	1954.53	1957.67	2083.82	1963.23	1913.63	2019.25	1839.71	1822.13	1839.94	1876.94	1804.21	1706.35	1840.75	1741.05	1512.98
Rhola_00008090	methionine synthase (B12-dependent)	P:cellular amino acid metabolic process; P:sulfur compound metabolic process; F:methyltransferase activity; P:biosynthetic process; F:ion binding	AURMO_00100	B	0.000346	6674.79	6674.59	7002.38	6309.17	6883.86	7291.14	6545.25	6446.7	6863.56	6754.35	7524.49	6568.46	6654.33	6854.61	7090.64	6753.34	6683.53	6545.54	6605.65	6539.21	6270.11	6393.27	6200.48	6619.11	6199.24	5947.94	6176.87	5740.49
Rhola_00008100	Pimeloyl-ACP methyl ester carboxylesterase	F:transferase activity, transferring acyl groups	AURMO_00886	B	1.27e-05	514.324	583.715	592.509	513.003	723.024	633.77	667.866	669.842	791.029	723.578	780.22	733.73	643.916	707.076	744.86	757.754	666.834	652.052	677.679	615.612	639.601	620.071	814.477	639.634	621.267	542.514	592.98	659.873
Rhola_00008110	Glycosyltransferase involved in cell wall bisynthesis	F:molecular_function	AURMO_00885	C	0.001265	299.07	348.322	371.28	301.895	443.903	388.055	404.235	472.516	502.212	457.861	527.309	514.471	485.536	504.662	527.77	513.181	396.235	456.103	535.251	473.068	400.172	431.194	705.933	477.52	345.419	248.987	334.375	522.143
Rhola_00008120	probable phosphoglycerate mutase	F:phosphatase activity	#N/A	#N/A	0.450372	354.312	390.854	302.026	411.277	353.105	407.14	363.492	354.12	360.562	366.432	462.016	379.762	360.753	386.51	387.867	405.738	317.54	372.72	346.88	333.197	320.362	363.935	478.545	368.341	312.464	370.925	334.375	336.104
Rhola_00008130	NAD-dependent protein deacetylase, SIR2 family	F:ion binding	AURMO_00884	#N/A	0.190238	743.865	779.509	757.95	707.703	654.085	723.628	655.883	662.376	695.37	780.007	581.859	632.699	666.313	718.067	551.891	647.484	572.953	722.094	604.168	507.813	648.593	714.971	759.809	577.876	616.384	711.183	597.921	470.751
Rhola_00008150	hypothetical protein	0	#N/A	#N/A	0.585789	684.813	785.376	684.848	656.293	788.601	810.304	657.481	696.508	734.002	765.721	901.716	592.573	719.106	836.218	691.793	755.634	706.872	776.292	681.125	606.703	783.482	812.634	622.742	747.71	899.555	806.104	808.759	742.101
Rhola_00008160	undecaprenyl-diphosphatase	P:cell morphogenesis; F:molecular_function; C:plasma membrane; P:biosynthetic process; P:cell wall organization or biogenesis	AURMO_00879	#N/A	0.58906	606.712	886.572	652.144	736.143	697.803	875.51	687.838	691.175	724.804	832.151	963.704	707.218	685.51	913.154	765.121	798.752	719.297	778.794	692.611	661.048	763.249	752.746	901.629	834.833	798.248	752.802	747.813	767.797
Rhola_00008170	Predicted ATP-dependent carboligase, ATP-grasp superfamily	F:ligase activity	AURMO_00878	#N/A	0.333495	3851.72	3690.02	3822.45	3869.94	3645.39	3564.86	3745.96	3812.13	3819.02	3763.61	3474.62	3612.76	4219.45	3670.93	3738.77	3723.74	3912.64	3613.8	3758.25	3823.75	4059.05	3533.39	3537.59	3632.68	3406.59	3720.93	3630.35	3296.28
Rhola_00008180	haloacid dehalogenase superfamily, subfamily IA, variant 3 with third motif having DD or ED	F:molecular_function	AURMO_00877	#N/A	0.032167	1198.18	1056.7	1152.31	1136.48	1244.28	1063.18	1040.15	1046.36	1276.68	1061.44	1040.57	1114.21	1098.26	1103.66	997.649	1133.8	1057.55	1067.3	948.75	1013.85	1102.72	1005.2	1059.3	1043.27	969.127	1020.77	973.475	893.193
Rhola_00008190	tRNA (adenine57-N1/adenine58-N1)-methyltransferase	C:intracellular; P:tRNA metabolic process; F:methyltransferase activity; C:protein-containing complex	AURMO_00876	B	0.000634	2327.79	2022.47	2143.03	2129.67	2254.83	2066.71	2077.1	2045.79	2334.46	2283.59	2091.05	2184.71	2327.7	2148.71	2116.87	2078.88	2149.61	2193.8	1981.35	2069.56	2077.3	2074.89	1853.17	1837.29	1829.62	2038.63	1764.12	1692.85
Rhola_00008200	FKBP-type peptidyl-prolyl cis-trans isomerases 1	#N/A	#N/A	A	0.004606	2581.15	2358.33	2695.15	2558.45	2801.3	2408.65	2732.18	2534.31	2965.44	2692.88	2931.61	2838.9	3172.39	2733.97	3101.01	2814.72	3245.81	2784.15	2878.41	2888.3	2928.22	2729.05	2610.61	2903.72	2670.59	2489.14	2800.18	2651.83
Rhola_00008210	proteasome accessory factor B	#N/A	#N/A	A	1.37e-15	662.907	725.977	752.178	645.355	739.839	749.869	734.173	700.774	783.671	852.151	731.456	781.737	910.281	866.443	860.641	884.282	871.164	833.826	816.66	837.447	766.621	851.331	789.916	866.814	646.899	573.911	617.687	661.929
Rhola_00008220	proteasome accessory factor C	0.00E+00	AURMO_00873	A	4.59e-14	1026.74	1085.3	1013.81	1038.04	1081.17	1053.63	1090.47	1077.29	1188.38	1300.01	1093.46	1115.64	1566.99	1426.97	1465.6	1357.17	1496.58	1418.34	1208.34	1376.44	1350.02	1351.63	1292.23	1422.63	1191.27	926.582	978.417	1151.18
Rhola_00008230	hypothetical protein	C:cellular_component	#N/A	C	0.002989	135.248	129.063	96.1865	133.446	119.383	140.75	133.413	119.462	137.97	148.573	169.433	141.874	153.58	170.358	187.18	178.836	156.009	135.914	138.982	167.489	168.612	145.574	194.112	161.011	103.748	132.89	138.362	159.315
Rhola_00008240	sec-independent protein translocase protein TatA	C:plasma membrane; P:protein transport; F:transmembrane transporter activity; C:protein-containing complex	#N/A	#N/A	0.289673	5829.01	6973.05	5680.77	5347.7	5496.67	6800.51	5787.91	4870.22	5746.92	5409.34	8239.42	4699.02	6023.21	5272.85	6426.83	5297.21	6382.55	5251.44	5399.61	5269.68	6322.94	4796.57	4728.4	5564.82	7096.35	7017.63	6880.21	6295.52
Rhola_00008250	sec-independent protein translocase protein TatC	C:plasma membrane; P:protein transport; F:transmembrane transporter activity; C:protein-containing complex	AURMO_00871	#N/A	0.148235	6090.93	6522.8	6190.56	5471.3	5758.97	6522.99	5076.9	5520.87	5682.53	5591.48	5666.51	5060.87	4967.35	5897.49	4475.91	4888.65	5511.39	5435.71	5399.61	5053.19	5219.1	5478.37	4521.62	5594.59	5912.41	5524.44	5875.44	4545.11
Rhola_00008260	ATP-dependent RNA helicase HelY	F:helicase activity; F:ion binding	AURMO_00870	#N/A	0.289743	8820.66	8474.14	9412.81	8351.33	8215.58	9070	8437	8990.61	8394.11	8931.51	8178.26	8231.53	8023.75	9732.37	7897.25	8164.94	9073.36	9455.59	9675.88	9460.48	8736.33	9406.1	8473.57	9000.09	10435.8	7934.72	10499	8581.44
Rhola_00008270	apolipoprotein N-acyltransferase	C:plasma membrane; P:biosynthetic process; F:transferase activity, transferring acyl groups	AURMO_00869	#N/A	0.016574	4316.52	4956.45	4751.61	4168.56	4580.27	5225.23	4595.97	4206.78	5068.11	5198.62	5319.38	4267.67	5092.93	5659.36	5037.45	4886.53	4692.69	4921.24	4604.77	4445.6	4461.47	5041.65	3801.42	4614.19	4228.03	4142.24	4246.39	4080.53
Rhola_00008280	RNA polymerase-binding protein	P:biosynthetic process; F:enzyme binding; P:cellular nitrogen compound metabolic process; F:ion binding	#N/A	G	2.01e-21	32207.2	17444.7	31758.9	27955.9	32379.7	20914.4	40159.1	49177.9	23524.8	12081.5	15023.4	22219	7678.19	8631.46	11251	13188.6	10188.9	9060.36	15472.9	13334.1	12086.1	9971.81	16787.9	10667.5	34654.2	37790.5	47565.2	33778.9
Rhola_00008290	glycerophosphoryl diester phosphodiesterase	F:molecular_function; P:lipid metabolic process	AURMO_00843	#N/A	0.311393	313.357	368.855	288.56	311.739	369.92	320.464	282.805	360.52	338.487	335.003	290.929	346.085	350.354	318.734	298.137	326.57	291.308	335.198	421.539	303.797	340.596	363.935	507.067	356.21	308.803	340.988	308.02	335.076
Rhola_00008300	Uncharacterized membrane protein YczE	C:cellular_component	AURMO_01605	#N/A	0.098795	1136.28	1036.9	1104.22	1058.82	1084.54	1043.3	1034.55	993.031	1083.53	1218.58	867.003	963.737	1230.24	1187.01	982.211	995.966	1170.76	1187.37	1045.23	1163.52	1207.26	1233.69	1094.95	1137.01	1019.17	967.471	907.588	1017.56
Rhola_00008310	8-oxo-dGTP pyrophosphatase MutT, NUDIX family	F:molecular_function	#N/A	#N/A	0.0363	533.373	422.387	452.077	544.724	465.762	447.695	406.632	442.651	373.44	437.861	383.498	419.888	523.132	427.726	464.09	449.563	503.922	510.302	434.174	508.704	578.9	455.149	524.498	458.772	499.21	493.593	443.088	488.224
Rhola_00008320	anthranilate phosphoribosyltransferase	P:cellular amino acid metabolic process; P:biosynthetic process; F:transferase activity, transferring glycosyl groups; P:cellular nitrogen compound metabolic process; F:ion binding	AURMO_00853	#N/A	0.401783	2283.03	1932.27	1758.29	2194.21	1804.2	1636.51	1882.17	1608.47	1576.54	1841.45	1730.7	1883.77	2293.3	1616.57	2088.89	1791.89	2077.82	2124.59	1581.63	2021.45	2376.3	1703.58	2078.98	1709.37	1901.64	2189.04	1889.3	1972.42
Rhola_00008330	cytochrome c oxidase subunit 3	C:plasma membrane; P:generation of precursor metabolites and energy; F:oxidoreductase activity; F:transmembrane transporter activity	AURMO_00854	B	3.44e-07	10459.8	12322.5	12248.4	10462.4	11744.9	14866.2	11956.1	11228.4	13699.5	11508	17488.8	12484.9	10277.1	11193.2	13846.5	11152.8	9414.37	9854.99	9958.43	10006.6	8975.76	9112.19	7333.46	9590.1	8626.94	10956.1	8807.4	9401.65
Rhola_00008340	ubiquinol-cytochrome c reductase cytochrome c subunit	C:plasma membrane; P:generation of precursor metabolites and energy; F:oxidoreductase activity; F:lyase activity; F:ion binding	AURMO_00855	#N/A	0.904315	18411.9	16517.1	15449.5	15384.6	15602.2	16759.5	18661.1	15663.4	16940.9	18653	17439.2	16066.8	20763.7	15319.4	16649.3	15534.7	18022.5	20768.1	15122.6	19962.4	22280.3	14479.1	14155.9	14624.5	15831.9	20380.4	14524.7	17182.4
Rhola_00008350	menaquinol-cytochrome c reductase iron-sulfur subunit precursor	C:cellular_component; F:oxidoreductase activity	AURMO_00856	#N/A	0.238668	28795.5	24733.8	29631.2	27457.1	28941.2	27394.5	29684.1	29406.9	30955	25564.5	29333.5	28463.5	26978.9	26824	26388.5	27945	27762.7	26171.3	30123.4	30430.5	27904.1	25465.3	25073.7	29102.2	30013.7	29716.3	30077.2	29547.3
Rhola_00008360	menaquinol-cytochrome c reductase cytochrome b subunit precursor	C:cellular_component; P:generation of precursor metabolites and energy; F:oxidoreductase activity	AURMO_00857	#N/A	0.096519	20332	18214.7	19929.8	18727.3	21837	20394.4	22847.3	20869.6	23390.6	20469.5	23763.6	21066.8	21901.9	21485.2	24262.9	20524.4	21755.6	19076.3	24053	23404	21211.3	19202.9	20244.7	22200.8	22143.5	20024.1	25990.6	23264.1
Rhola_00008370	TipAS antibiotic-recognition domain-containing protein	0	#N/A	#N/A	0.204807	740.056	564.649	744.484	708.797	741.52	573.336	574.397	659.176	647.54	567.148	474.413	591.14	607.121	594.42	522.946	602.952	578.475	617.032	566.264	581.758	615.995	628.363	579.166	583.39	682.295	614.801	718.164	527.282
Rhola_00008380	hypothetical protein	F:monooxygenase activity; P:oxidation-reduction process	#N/A	#N/A	0.33124	458.13	480.318	444.382	469.25	428.77	425.429	441.782	482.116	391.836	428.575	381.018	467.896	423.945	441.465	390.762	494.095	331.346	431.088	374.446	431.196	396.8	424.744	415.954	452.155	436.962	462.926	355.788	360.772
Rhola_00008390	Cytochrome c oxidase subunit IV	C:plasma membrane; P:generation of precursor metabolites and energy; F:oxidoreductase activity; F:transmembrane transporter activity	#N/A	B	4.94e-06	5874.73	5521.1	6105.92	5472.39	6789.7	6417.23	6852.02	6423.23	7393.37	7257.93	6529.38	7173.21	7163.86	7220.05	6912.14	6793.64	6777.41	6548.04	7281.03	7302.71	6175.69	6751.68	5857.42	6775.71	6351.81	5287.87	6563.96	6154.71
Rhola_00008400	cytochrome c oxidase subunit 1	C:plasma membrane; P:generation of precursor metabolites and energy; F:oxidoreductase activity; F:transmembrane transporter activity; F:ion binding	AURMO_00860	B	0.009904	28277.4	24491.8	29894.8	26433.3	31118.6	29176.5	30936	30738.1	35092.3	29293.1	32057.6	31207.2	29056.2	30872.3	32300.1	28620.8	29586.4	27911.5	30502.4	31713.4	28372.9	27947.4	24852.7	30132.3	27556.7	25769.8	28581.6	28985.1
Rhola_00008410	cytochrome c oxidase subunit 2	C:cellular_component; P:generation of precursor metabolites and energy; F:oxidoreductase activity; F:transmembrane transporter activity; F:ion binding	AURMO_00861	L	0.0008	32126.2	29358.8	31960.8	30772.5	31384.3	33271	30634.8	32088.4	34124.6	29198.1	32691.5	30304.3	29312.2	28736.4	27856	27817.8	28649	28176.7	29750.1	28818	28470.7	27819.4	23550.9	27870.4	27809.3	31702.4	29148.2	26079.4
Rhola_00008420	Iron-sulfur cluster assembly accessory protein	F:structural molecule activity; P:protein maturation	AURMO_00862	G	1.54e-15	43986.2	25826.5	38461.1	33521.3	42683.7	31068.3	42445.4	36568.3	38445.9	20295.9	25685.3	27356.5	20552.5	17768.5	19871.9	20600	20525.5	17983.1	23211.1	24964.8	24452.1	18648.2	22700.8	20085.6	43066.3	43608.5	41413.1	35718.5
Rhola_00008430	Acetylornithine deacetylase/Succinyl-diaminopimelate desuccinylase	F:molecular_function	AURMO_00863	D	1.27e-06	1843	1812.01	1637.09	1645.11	1600.74	1873.48	1700.02	1576.48	1812.01	2128.59	1857.98	1735.44	2146.12	2085.51	2099.5	1904.28	2251.77	2118.75	2092.76	2182.71	2160.48	2006.71	2169.3	2110.79	2094.49	1762.62	2024.37	2198.55
Rhola_00008440	Protein of unknown function (DUF3043)	C:cellular_component	AURMO_00864	#N/A	0.019029	2270.65	2052.54	2164.2	2170.14	2335.54	1972.88	2379.87	2144.99	2374.93	2199.31	2181.14	2258.51	2582.86	2275.1	2489.3	2458.46	2509.95	2306.36	2400.59	2518.58	2494.33	2203.88	2209.7	2433.92	2439.91	2297.84	2475.69	2377.39
Rhola_00008450	dihydroorotate oxidase A	C:cytoplasm; C:plasma membrane; P:biosynthetic process; F:oxidoreductase activity; P:cellular nitrogen compound metabolic process; P:small molecule metabolic process	AURMO_00865	#N/A	0.9018	1341.05	1302.36	1523.59	1432.91	1281.27	1278.67	1446.78	1351.42	1357.63	1224.3	1444.73	1504	1187.05	1368.36	1411.57	1420.08	1210.79	1239.9	1356.51	1370.2	1206.14	1293.58	1421.37	1492.11	1208.36	1247.86	1330.91	1479.06
Rhola_00008460	transcriptional repressor NrdR	F:DNA binding; P:biosynthetic process; P:cellular nitrogen compound metabolic process; F:ion binding	AURMO_00866	H	0.012468	4024.11	3410.63	3976.35	3935.57	3821.94	3470.23	3690.04	3770.53	3699.44	3361.46	3797.79	3830.59	4083.47	3535.38	3695.35	3875.01	4629.18	3823.93	3998.3	4710.19	4601.98	3750.83	3645.34	4174.16	4130.39	4156.84	4353.46	4649.95
Rhola_00008470	histidinol dehydrogenase	P:cellular amino acid metabolic process; P:biosynthetic process; F:oxidoreductase activity; P:cellular nitrogen compound metabolic process; F:ion binding	AURMO_00867	#N/A	0.276804	3399.3	3420.89	3268.42	3130.52	2950.95	3410.59	2914.32	2984.43	3013.27	3135.74	3177.08	2742.89	3058.8	3071.02	3217.76	3063.53	3294.13	2669.08	2985.23	2883.85	3277.81	2813.82	2924.35	2963.27	3017.23	2933.81	3164.21	2873.84
Rhola_00008480	NADH-FMN oxidoreductase RutF, flavin reductase (DIM6/NTAB) family	F:ion binding	#N/A	G	2.59e-15	14525.9	12758.1	14776.2	13209	12817.7	11394.4	14208.9	12159.6	12654.6	9641.52	11725.6	10139.7	9943.5	9908.23	10621	9092.34	10469.2	9501.45	11457.4	10704.2	11415	10024.3	10463.8	11242.1	15279	15003.5	18095.8	14469.9
Rhola_00008490	DNA polymerase-3 subunit alpha	F:nuclease activity; C:cytoplasm; P:DNA metabolic process; P:biosynthetic process; F:nucleotidyltransferase activity	AURMO_00868	#N/A	0.170403	9348.32	8218.94	9761.01	9145.45	9143.74	8165.86	9216.71	9138.87	8596.47	8267.93	9454.38	9024.02	8888.44	8498.65	8983.66	9321.37	9211.42	8630.94	9335.89	10080.5	9169.1	8720.61	9013.92	10036.7	9852.39	9536.71	10322.8	9832.32
Rhola_00008500	ribosomal large subunit pseudouridine synthase D	F:RNA binding; F:isomerase activity; P:cellular nitrogen compound metabolic process	AURMO_00659	#N/A	0.056734	2726.87	2611.32	2583.57	2911.76	2606.25	2525.54	2594.77	2863.9	2549.69	2782.17	2486.95	2791.61	2819.63	3041.71	2719.89	2911.56	3116.03	3249.42	2990.98	2980.06	2838.3	3224.74	2639.92	2733.88	2973.29	2965.94	2645.35	2328.06
Rhola_00008510	signal peptidase II	#N/A	#N/A	#N/A	0.091763	1656.32	1555.35	1785.22	1663.7	1741.98	1603.11	1646.5	1681.01	1705.31	1742.87	1643.92	1668.81	1730.17	1927.06	1646.99	1834.3	1711.95	1839.42	1645.95	1752.4	1543.36	1848.24	1491.1	1697.24	1592.84	1623.89	1538.45	1394.78
Rhola_00008520	DivIVA domain-containing protein	C:cytoplasm; P:cell cycle; P:cell division	AURMO_00657	#N/A	0.914458	2951.65	2327.53	3102.98	2653.61	3174.58	2483.39	2960.66	2654.84	3213.79	2507.17	2905.16	2895.51	2894.82	2734.88	3324.85	3047.98	3015.25	2754.96	2812.94	3337.31	3281.18	2630.47	2445.81	3088.99	2831.71	2591.36	2823.24	2988.96
Rhola_00008530	YggT family protein	C:cellular_component	#N/A	B	1.08e-05	562.899	706.911	496.322	518.472	627.182	846.088	575.196	578.112	800.227	872.151	846.34	781.737	567.126	793.171	708.196	660.914	716.536	626.204	699.502	623.63	583.397	621.914	556.19	596.624	567.562	478.259	505.68	543.727
Rhola_00008540	cell division inhibitor SepF	P:reproduction; C:cytoplasm; P:cell cycle; P:cellular component assembly; P:cell division	#N/A	L	0.010636	7632.95	7190.84	7673.76	7481.75	8398.85	9018.31	7894.56	7409.86	10511.5	9211.51	9731.26	8359.07	7559.81	8213.81	7923.3	6952.68	9208.66	7002.47	8187.28	8987.41	8523.88	7078.76	6995.15	8326.27	7997.13	7357.16	8463.14	8796.26
Rhola_00008550	hypothetical protein	F:ion binding	AURMO_00654	J	3.37e-31	1613.45	1449.76	1525.52	1548.85	1789.07	1583.23	1532.26	1701.27	1909.51	1572.16	1434.81	1807.81	922.279	1053.29	1052.64	1120.37	929.15	1007.26	1078.54	1053.94	912.751	1012.57	1061.67	966.068	1236.43	1240.55	1148.08	955.891
Rhola_00008560	cell division protein FtsZ	#N/A	#N/A	L	1.56e-24	18291.8	14838.5	15559.1	16618.4	19247.6	15927.8	17436.4	16911.4	21221.7	17553	16286.3	20824.6	12670.3	11362.7	12818	11487.9	12029.2	11121.6	11565.3	14383.6	11729.8	10125.7	9623.19	10698.4	12571.8	13700.9	12297.7	13550
Rhola_00008570	cell division protein FtsQ	C:plasma membrane; P:cell cycle; P:cell division	AURMO_00652	#N/A	0.107758	397.173	560.983	427.068	360.961	453.992	602.758	436.989	455.45	434.146	726.435	558.717	509.455	466.339	687.842	466.02	529.438	416.944	559.497	557.075	457.032	429.398	550.048	627.496	517.221	424.756	359.972	410.144	432.721
Rhola_00008580	UDP-N-acetylmuramate--L-alanine ligase	P:cell morphogenesis; C:cytoplasm; P:cell cycle; P:biosynthetic process; F:ligase activity; F:ion binding; P:cell division; P:cell wall organization or biogenesis	AURMO_00651	C	3.65e-07	1664.89	2134.67	1589	1650.58	2053.05	2447.61	2041.94	1813.27	2398.84	3072.89	2540.67	2417.58	2300.5	2768.77	2524.03	2174.3	2258.68	2474.8	2446.53	2619.25	2062.68	2285.88	2257.24	2317.02	2049.33	1629	1831.65	2014.57
Rhola_00008590	UDP-N-acetylglucosamine-N-acetylmuramylpentapeptide N-acetylglucosamine transferase	P:cell morphogenesis; C:plasma membrane; P:carbohydrate metabolic process; P:lipid metabolic process; P:cell cycle; P:biosynthetic process; F:transferase activity, transferring glycosyl groups; P:cell division; P:cell wall organization or biogenesis	AURMO_00650	C	8.4e-07	231.446	321.19	296.254	232.984	341.335	399.188	349.911	328.521	377.119	567.862	458.71	376.18	414.346	510.157	431.285	394.428	405.899	420.248	445.66	413.378	327.107	397.103	498.352	367.238	284.391	244.606	281.665	353.577
Rhola_00008600	cell division protein FtsW	C:cellular_component; P:cell division	AURMO_00649	C	9.82e-05	324.786	584.448	344.348	341.273	477.532	600.372	518.475	474.649	664.097	765.721	741.374	602.604	619.119	874.686	715.914	557.713	527.393	633.708	639.775	666.394	492.346	606.251	852.507	658.382	438.182	335.877	380.495	609.509
Rhola_00008610	UDP-N-acetylmuramoylalanine--D-glutamate ligase	P:cell morphogenesis; C:cytoplasm; P:cell cycle; P:biosynthetic process; F:ligase activity; P:cellular nitrogen compound metabolic process; F:ion binding; P:small molecule metabolic process; P:cofactor metabolic process; P:cell division; P:cell wall organization or biogenesis	AURMO_00648	C	0.003158	1600.12	1937.41	1719.82	1525.88	1785.7	2188.38	1728.78	1603.14	1900.31	2535.02	2055.51	1910.99	1894.15	2297.08	2020.38	1818.75	2011.55	1983.67	2036.48	2188.94	1907.56	1993.81	2058.38	1943.16	1774.7	1527.51	1665.29	1647.63
Rhola_00008620	Phospho-N-acetylmuramoyl-pentapeptide-transferase	P:cell morphogenesis; F:molecular_function; C:plasma membrane; P:cell cycle; P:biosynthetic process; P:cell division; P:cell wall organization or biogenesis	AURMO_00647	#N/A	0.047961	1707.75	1691.01	1966.05	1686.67	2184.21	2082.62	1534.65	1779.13	2465.07	2430.02	1847.24	1840.06	1838.96	2423.48	1901.71	1736.76	2242.11	1890.28	1995.13	2087.38	1977.25	2131.09	1706.6	1845.01	1716.11	1336.94	1798.7	1591.1
Rhola_00008630	UDP-N-acetylmuramoyl-tripeptide--D-alanyl-D-alanine ligase	P:cell morphogenesis; C:cytoplasm; P:cell cycle; P:biosynthetic process; F:ligase activity; F:ion binding; P:cell division; P:cell wall organization or biogenesis	AURMO_00646	B	0.000216	913.402	1037.63	1036.89	924.28	1069.4	1133.95	940.285	988.764	1245.41	1443.59	1269.51	1084.83	1024.67	1324.39	1294.82	959.21	1133.48	976.411	890.171	1102.04	1093.73	953.601	1125.06	1052.09	726.235	762.294	808.759	1028.87
Rhola_00008640	UDP-N-acetylmuramoylalanyl-D-glutamate--2,6-diaminopimelate ligase	P:cell morphogenesis; C:cytoplasm; P:cell cycle; P:biosynthetic process; F:ligase activity; F:ion binding; P:cell division; P:cell wall organization or biogenesis	AURMO_00645	#N/A	0.027077	1747.75	2078.93	1462.04	1611.2	1807.56	2179.63	1663.27	1673.54	1896.63	2687.17	1838.97	1913.86	1729.37	2089.17	1696.2	1549.44	1855.54	1826.08	1672.37	1913.65	1737.83	1737.67	1905.46	1670.77	1635.56	1350.81	1424.8	1566.43
Rhola_00008650	cell division protein FtsI (penicillin-binding protein 3)	C:cellular_component; P:biosynthetic process; F:transferase activity, transferring glycosyl groups; F:ion binding; P:cell division	AURMO_00644	#N/A	0.02411	1393.44	1691.01	1373.54	1188.98	1516.67	1895.74	1318.96	1326.88	1613.33	2091.45	1462.09	1498.99	1404.62	2010.4	1344.99	1295.67	1423.41	1576.77	1355.36	1486.91	1385.99	1562.62	1557.65	1388.45	1303.56	1039.03	1037.71	1162.49
Rhola_00008660	hypothetical protein	C:cellular_component	#N/A	#N/A	0.017088	444.795	561.716	413.602	341.273	679.307	663.988	432.995	389.319	684.332	730.721	574.42	485.093	543.929	661.281	591.449	432.599	574.333	566.168	466.335	517.613	651.965	543.599	530.836	596.624	487.005	334.416	304.726	446.083
Rhola_00008670	16S rRNA (cytosine1402-N4)-methyltransferase	C:cytoplasm; F:methyltransferase activity; P:cellular nitrogen compound metabolic process; P:ribosome biogenesis	AURMO_00642	#N/A	0.366181	1634.41	2232.93	1156.16	1300.56	1609.15	2083.41	1043.34	1218.09	1613.33	2067.16	1510.85	1177.98	1504.6	1772.27	1208.95	1168.44	1616.69	1444.19	1230.16	1203.61	1653.52	1476.01	1302.53	1344.33	1299.9	1210.62	940.532	1110.07
Rhola_00008680	MraZ protein	F:DNA binding; F:DNA-binding transcription factor activity; C:cytoplasm; P:biosynthetic process; P:cellular nitrogen compound metabolic process; P:cell division	AURMO_00641	#N/A	0.068573	4028.87	4272.27	2760.55	2912.85	3655.48	4123.09	2304.78	2875.63	3692.08	3784.32	2302.64	2522.2	2945.22	3223.97	1853.46	2021.62	3018.01	2794.99	2103.1	2215.67	3090.09	2714.31	1833.37	2149.39	2935.45	2587.71	1876.12	1908.7
Rhola_00008690	Protein of unknown function (DUF3040)	C:cellular_component	#N/A	G	1.52e-14	6221.42	4626.46	5095.96	5431.92	5979.24	4477.74	6776.93	5375.81	4887.83	3427.89	3611.82	4331.44	3548.34	3183.68	3838.15	3491.89	3345.22	2961.75	3877.7	3734.66	4011.84	3092.99	3962.26	3394.47	5653.65	6212.99	6333.35	5216.29
Rhola_00008700	geranylgeranyl diphosphate synthase, type I	P:lipid metabolic process; P:biosynthetic process; F:transferase activity, transferring alkyl or aryl (other than methyl) groups	AURMO_00638	#N/A	0.710574	6369.05	5197.7	4861.27	5645.22	5358.79	5022.45	5158.39	4955.55	5816.83	5830.05	5140.03	5484.34	6327.17	5034.71	5664.6	5017.3	6156.13	5713.38	5098.67	6315.6	6498.3	5060.08	5015.21	5097.22	5156.88	5462.38	5298.93	5775.43
Rhola_00008710	hypothetical protein	F:DNA binding	#N/A	B	0.004477	1123.89	1246.63	1273.51	1205.39	1348.53	1427.38	1351.71	1170.09	1475.36	1387.16	1667.88	1379.33	1330.23	1366.53	1447.27	1417.96	1359.9	1260.74	1508.12	1346.15	1249.97	1334.12	1189.23	1356.46	1321.87	1244.2	1260.08	1233.41
Rhola_00008720	Predicted glycosyl hydrolase	#N/A	#N/A	B	0.008272	1433.44	1679.28	1537.06	1451.5	1400.65	1747.04	1484.33	1441.01	1552.62	1747.87	1612.51	1602.17	1134.25	1587.26	1280.35	1369.19	1173.52	1289.1	1472.52	1396.93	1119.58	1241.98	1561.61	1407.19	1231.55	1331.09	1306.2	1289.94
Rhola_00008730	serine/threonine protein kinase	C:cellular_component; P:cellular protein modification process; F:kinase activity; F:ion binding	AURMO_00635	#N/A	0.037637	564.804	808.108	613.67	635.511	719.662	852.449	803.676	665.576	776.313	934.294	967.01	808.249	642.316	931.472	815.293	693.43	607.468	645.382	731.663	667.285	619.367	692.858	1063.26	809.468	593.194	538.863	607.804	787.326
Rhola_00008740	3-deoxy-D-arabinoheptulosonate-7-phosphate synthase	P:cellular amino acid metabolic process; P:biosynthetic process; F:transferase activity, transferring alkyl or aryl (other than methyl) groups	AURMO_00949	A	0.000493	10818	9801.43	10726.7	10128.8	10139.2	9781.69	10172.2	10006	10121.5	10518	10452.8	9956.23	11918.4	11220.7	10874.8	10903.3	12530.4	11697.8	11049.6	11398.2	11810.7	11440.5	9907.62	11276.3	11495.3	10845.9	10560	10310.3
Rhola_00008750	1-acyl-sn-glycerol-3-phosphate acyltransferase	F:transferase activity, transferring acyl groups	AURMO_00950	#N/A	0.078824	2567.81	2668.52	2512.39	2584.7	2332.17	2383.2	2315.16	2271.92	2371.25	2302.16	2577.87	2189.72	2407.68	2480.26	2426.58	2428.77	2414.68	2388.91	2108.84	2141.72	2471.85	2302.46	2043.32	2400.83	2398.41	2533.68	2350.51	2161.55
Rhola_00008760	glucokinase	C:cytoplasm; P:carbohydrate metabolic process; P:generation of precursor metabolites and energy; P:catabolic process; F:kinase activity; P:cellular nitrogen compound metabolic process; P:small molecule metabolic process	AURMO_00951	H	4.94e-06	8708.27	7850.09	7558.34	8275.86	7576.62	7354.76	8425.82	7490.93	7268.27	8129.36	7506.31	7667.62	10403.4	7678.01	9016.47	8336.71	10582.4	9662.38	9279.6	9894.34	10552.9	8545.56	8718.39	8635.06	10140.4	9520.65	9431.67	9001.83
Rhola_00008770	long-chain acyl-CoA synthetase	P:lipid metabolic process; F:ligase activity; P:small molecule metabolic process	AURMO_00952	A	3.12e-06	5951.88	7183.51	6015.5	5459.27	7213.43	7582.98	6936.7	6338.97	7420.96	8511.51	7241	7000.53	8753.25	8612.22	7986.01	7526.65	8453.47	8301.58	9067.11	9296.55	8141.7	7838.88	7632.16	8625.14	8141.16	6194.74	7573.67	8253.56
Rhola_00008780	peptide deformylase	P:translation; F:hydrolase activity, acting on carbon-nitrogen (but not peptide) bonds; F:ion binding	AURMO_00953	#N/A	0.091145	850.54	781.709	854.136	844.431	775.149	784.858	781.308	965.298	838.859	815.722	828.984	876.32	709.507	907.659	721.703	918.212	768.999	817.984	814.363	769.738	666.578	899.241	816.854	748.813	699.383	741.119	690.163	612.593
Rhola_00008790	MinD-like ATPase involved in chromosome partitioning or flagellar assembly	0.00E+00	AURMO_00954	B	9.46e-05	4455.57	3927.61	4339.94	4276.85	4613.9	4029.25	4279.62	4468.1	4404.01	4258.61	4049.87	4519.89	3934.68	4170.1	4150.76	4186.03	3704.17	4326.73	3984.52	4026.87	3898.3	4157.15	3352.98	3667.97	3605.54	3793.95	3543.05	3134.91
Rhola_00008800	pyruvate carboxylase	P:carbohydrate metabolic process; P:biosynthetic process; F:ligase activity; F:ion binding; P:small molecule metabolic process	AURMO_00955	J	0.004442	16869.8	14466.8	17025	15197.6	15701.4	14233.2	16603.2	15464	15574.1	13370.8	16107.7	15131.7	14569.3	14153.4	14574.9	14740.9	13840.6	13567.2	13925.7	13478.4	14362.4	13877.4	12603	13775.3	14447.8	14774.2	14223.3	12352.6
Rhola_00008810	Cellulose biosynthesis protein BcsQ	#N/A	#N/A	#N/A	0.710574	1837.28	1799.54	1767.91	1758.87	2037.92	1954.59	1789.5	1706.61	2086.11	1887.16	2027.41	1622.95	2117.32	1836.38	2021.35	1856.21	1908	1836.92	1744.74	1787.15	2214.43	1757.02	1926.06	1910.08	2004.16	1852.43	1683.4	2034.1
Rhola_00008820	MerR HTH family regulatory protein	F:DNA binding; P:biosynthetic process; P:cellular nitrogen compound metabolic process	AURMO_00957	#N/A	0.047967	5057.52	6327	5938.56	5452.7	4782.05	5688.83	5366.9	4666.5	4681.79	6367.92	5722.71	4562.16	5281.71	6612.81	5204.37	5312.06	6350.8	5820.11	6556.26	6155.23	6726.48	5752.01	6290.01	6547.43	6416.5	5850.1	6867.03	5350.94
Rhola_00008830	Predicted transcriptional regulators	F:DNA binding; P:biosynthetic process; P:cellular nitrogen compound metabolic process	AURMO_00958	B	0.002298	2519.24	3054.97	2598.96	2327.65	2365.8	2776.82	2599.57	2256.99	2419.08	2632.88	2720.85	2349.51	2766.04	2784.34	2877.16	3003.45	2323.56	2451.45	2381.07	2277.14	2546.04	2429.61	2168.51	2582.8	2192.13	2478.92	2198.97	2147.16
Rhola_00008840	FOG FHA domain	0	AURMO_00959	B	0.014088	2218.26	2295.99	2204.59	2241.24	2179.16	2173.27	2208.91	2023.39	2268.23	2030.73	2277.84	2129.54	2646.05	2265.03	2301.15	2413.22	1964.61	2137.93	2044.52	2068.67	2305.48	2107.14	1808.81	2301.58	1858.92	2216.06	2039.19	1894.31
Rhola_00008850	CDP-diacylglycerol--glycerol-3-phosphate 3-phosphatidyltransferase	F:molecular_function; C:cellular_component; P:lipid metabolic process; P:biosynthetic process	#N/A	B	0.000169	926.736	1332.42	1115.76	1000.85	1071.09	1611.07	1156.78	959.965	1267.49	1245.01	1413.32	1067.63	947.076	1247.46	1211.84	1059.58	913.963	931.384	812.066	895.355	883.525	881.736	785.955	992.536	832.424	926.582	728.047	989.81
Rhola_00008860	GTP-binding protein	P:ribosome biogenesis; F:ion binding	AURMO_00979	#N/A	0.24725	2187.78	1913.21	1792.92	2355	2054.73	1883.02	2004.4	2201.52	1771.54	1702.16	1794.34	2039.25	1634.19	1789.67	1890.13	1743.83	1800.31	1951.15	1770.01	1492.26	1744.57	1997.49	1911.8	1498.73	1852.82	2087.55	1918.95	1340.3
Rhola_00008870	cytidylate kinase	C:cytoplasm; P:biosynthetic process; F:kinase activity; P:cellular nitrogen compound metabolic process; F:ion binding; P:small molecule metabolic process	AURMO_00980	#N/A	0.555726	680.051	695.178	523.255	705.515	655.766	670.35	699.023	676.242	605.23	682.864	634.755	760.958	730.304	652.122	692.758	724.532	628.177	723.761	636.329	683.321	647.469	654.161	690.087	595.521	659.104	672.484	579.802	536.533
Rhola_00008880	prephenate dehydrogenase	P:cellular amino acid metabolic process; P:biosynthetic process; F:oxidoreductase activity	AURMO_00981	B	0.011885	2067.77	2115.6	1858.32	2199.68	2002.61	2194.74	2037.15	2040.46	2084.27	2059.3	2249.74	2199.76	1990.14	2177.1	2058.01	2203.28	1811.36	2041.21	2045.67	1910.98	1890.7	2051.86	1936.36	1889.13	1744.18	2061.26	1851.41	1563.35
Rhola_00008890	chorismate mutase	P:cellular amino acid metabolic process; P:biosynthetic process; F:isomerase activity	#N/A	#N/A	0.598621	1528.69	1440.95	1642.87	1556.51	1681.45	1630.15	1436.39	1545.54	1596.78	1399.3	1606.72	1401.54	1588.59	1442.55	1371.04	1672.43	1631.88	1300.77	1485.15	1314.97	1547.86	1409.67	1212.21	1393.96	1557.44	1544.3	1531.86	1174.82
Rhola_00008900	23S rRNA pseudouridine2605 synthase	F:RNA binding; F:isomerase activity; P:cellular nitrogen compound metabolic process	AURMO_00982	#N/A	0.12786	1578.21	1209.96	1477.42	1590.42	1553.66	1389.21	1487.52	1561.54	1677.72	1426.44	1306.7	1496.12	1543.8	1373.85	1388.41	1442.7	1565.61	1342.46	1333.53	1371.99	1602.93	1459.42	1337.39	1262.73	1313.33	1283.63	1263.38	1093.62
Rhola_00008910	segregation and condensation protein B	C:cytoplasm; P:cell cycle; P:chromosome segregation; P:cell division	AURMO_00983	#N/A	0.612841	1557.26	1413.09	1502.43	1688.86	1666.32	1482.24	1685.64	1548.74	1740.27	1507.16	1697.64	1743.33	1816.56	1461.78	1797.51	1728.27	1696.77	1571.76	1668.93	1696.28	1830	1547.88	1501.39	1571.52	1569.64	1656.75	1568.1	1619.88
Rhola_00008920	condensin subunit ScpA	C:cytoplasm; P:cell cycle; P:chromosome segregation; P:cell division	AURMO_00984	#N/A	0.476685	3637.42	3134.9	3283.81	3484.92	3361.22	3218.95	3199.53	3242.55	3287.37	2823.6	3218.41	3040.25	3301.17	2879.59	3124.16	3413.43	3295.51	3115.18	3205.76	3109.24	3304.79	3210.92	2844.33	3372.42	3534.75	3492.39	3277.86	3080.44
Rhola_00008930	chromosome partitioning protein	0.00E+00	AURMO_00008	E	0.000251	3600.27	3272.03	3493.49	3436.79	3485.65	3377.19	3330.54	3252.15	3353.6	3057.17	2956.41	3016.6	3308.37	3181.84	2881.99	3175.92	2828.87	2951.74	2995.57	2790.3	3203.62	3089.3	2672.4	3223.53	2923.25	3166	2859.48	2640.52
Rhola_00008940	integrase/recombinase XerD	F:DNA binding; C:cytoplasm; P:DNA metabolic process; P:cell cycle; P:chromosome segregation; P:transposition; P:cell division	AURMO_00986	#N/A	0.116119	140.963	167.928	82.7204	137.822	161.419	168.581	139.804	140.795	152.687	209.288	166.127	169.102	168.778	173.105	201.652	144.906	147.725	176.771	158.508	138.09	113.532	150.181	376.339	179.759	109.851	96.382	98.83	172.677
Rhola_00008950	ADP-ribose pyrophosphatase	F:molecular_function	AURMO_00987	B	0.000107	271.449	363.722	277.017	330.334	341.335	368.971	298.782	307.189	408.392	414.29	347.958	371.164	297.561	374.604	370.5	319.501	303.734	321.857	344.582	305.579	299.005	290.226	475.376	287.835	216.04	235.844	243.781	209.679
Rhola_00008960	CTP synthase	P:cellular amino acid metabolic process; P:biosynthetic process; F:ligase activity; P:cellular nitrogen compound metabolic process; F:ion binding	AURMO_00988	B	4.09e-06	8911.15	10017.8	8322.06	8217.89	9392.59	10755.8	9069.72	8658.89	10128.9	11675.1	9151.05	9859.49	9416.37	10823.2	9248.03	8736.79	9664.26	10104.3	10034.2	10086.8	9009.49	9780.17	8517.15	9062.95	7717.62	7800.37	7389.19	6489.78
Rhola_00008970	DNA replication and repair protein RecN	P:DNA metabolic process; P:response to stress; F:ion binding	AURMO_00989	G	6.3e-11	1252.47	1369.82	1223.49	1328.99	1190.47	1358.19	1549.03	1249.02	1092.72	926.437	1155.45	1041.84	749.502	948.874	908.883	940.124	766.238	762.951	909.698	765.284	831.818	855.016	1396.81	909.824	1309.66	1493.19	1461.04	1238.55
Rhola_00008980	NAD+ kinase	C:cytoplasm; P:biosynthetic process; F:kinase activity; P:cellular nitrogen compound metabolic process; F:ion binding; P:small molecule metabolic process; P:cofactor metabolic process	AURMO_00990	G	5.18e-21	5013.71	3906.34	4597.72	4506.55	4583.64	3795.47	4723.8	4353.98	3603.78	2700.74	3161.38	3149.16	2524.47	2894.25	2737.26	2854.3	2966.93	2747.46	3762.84	3015.7	3314.91	3152.87	3522.53	3193.76	5481.55	5596	5677.78	4065.11
Rhola_00008990	23S rRNA (cytidine1920-2'-O)/16S rRNA (cytidine1409-2'-O)-methyltransferase	F:RNA binding; P:biological_process; F:methyltransferase activity	AURMO_00991	#N/A	0.349002	724.816	659.246	632.907	787.552	657.448	683.073	623.928	797.838	531.645	592.148	491.77	638.431	487.936	724.478	454.442	575.384	606.087	755.447	706.394	517.613	557.543	835.668	701.179	563.54	649.34	776.898	639.1	454.305
Rhola_00009000	16S rRNA processing protein RimM	F:molecular_function; C:cytoplasm; C:ribosome; P:cellular nitrogen compound metabolic process; P:ribosome biogenesis	AURMO_00593	#N/A	0.056106	1322.96	1257.63	1198.48	1565.26	1269.5	1145.08	1239.07	1485.81	1037.54	918.58	1013.29	1190.16	848.689	1112.82	990.895	1093.51	1074.11	1179.86	1180.77	907.828	1047.64	1368.21	1110.8	980.405	1203.47	1320.14	1271.61	793.493
Rhola_00009010	hypothetical protein	F:RNA binding	#N/A	#N/A	0.01549	2007.77	1715.95	1733.28	2029.04	1765.53	1443.28	1862.99	1922.06	1269.33	1287.87	1583.58	1595.72	1698.98	1339.05	1595.85	1683.74	2055.73	1539.24	1861.89	1471.77	1957.02	1652.91	1759.68	1559.38	2297.1	2108.72	2388.39	1460.56
Rhola_00009020	small subunit ribosomal protein S16	#N/A	#N/A	I	0.006916	12891.5	11274.6	12456.1	12498	11881.1	10316.1	12113.5	12113.7	10154.6	8486.51	10688.4	10601.1	9725.13	9202.07	9688.96	9592.1	10462.2	10586.3	11326.4	9306.35	10522.5	11414.6	9497.22	10037.8	12331.4	13492	12974.7	8456.04
Rhola_00009030	signal recognition particle subunit FFH/SRP54 (srp54)	F:RNA binding; F:GTPase activity; C:cytoplasm; P:protein targeting; C:protein-containing complex; F:ion binding	AURMO_00588	#N/A	0.102276	1318.19	1645.55	1258.12	1488.69	1361.98	1397.16	1605.76	1193.56	1302.44	1625.73	1656.31	1430.92	1706.98	1444.38	1828.38	1556.51	1370.94	1531.74	1292.18	1426.33	1452.31	1295.42	1495.06	1344.33	1214.46	1501.22	1181.02	1294.05
Rhola_00009040	fused signal recognition particle receptor	#N/A	#N/A	B	0.00026	777.201	981.169	775.263	963.658	865.948	913.679	924.308	868.235	848.057	902.151	1019.08	1015.33	883.884	955.285	936.864	968.399	782.805	839.663	769.567	757.266	761.001	882.657	879.445	829.319	700.603	851.375	673.691	611.565
Rhola_00009050	condensin subunit Smc	F:DNA binding; C:chromosome; C:cytoplasm; P:cell cycle; P:chromosome segregation; P:biosynthetic process; F:ion binding; P:chromosome organization	AURMO_01153	B	0.002429	5811.86	6521.33	5880.84	6378.08	5642.95	5816.85	6190.55	5619	5454.42	5724.34	6349.2	5902.8	6439.16	6124.64	6767.42	6563.2	5770.94	5602.48	5723.51	5166.33	5767.65	5563.14	5622.11	5508.57	5064.12	6246.58	5170.45	4581.08
Rhola_00009060	DNA-(apurinic or apyrimidinic site) lyase	F:DNA binding; P:DNA metabolic process; P:response to stress; F:hydrolase activity, acting on glycosyl bonds; F:lyase activity; F:ion binding	AURMO_01158	N	0.014148	80.9585	79.1975	65.4068	100.632	97.5242	119.279	96.6649	138.662	110.376	105.715	136.373	116.795	97.5872	110.824	116.746	120.166	118.732	99.2253	127.496	97.9991	96.6707	143.731	350.193	135.647	124.497	89.0804	100.477	195.29
Rhola_00009070	ribonuclease-3	F:nuclease activity; C:cytoplasm; P:mRNA processing; P:tRNA metabolic process; F:rRNA binding; P:nucleobase-containing compound catabolic process; P:ribosome biogenesis; F:ion binding	AURMO_01159	#N/A	0.220635	560.042	522.85	609.822	557.85	575.057	526.419	518.475	526.914	562.919	462.861	548.799	553.163	507.933	497.335	503.649	534.386	458.362	485.287	472.078	400.014	477.733	474.497	579.958	381.575	570.003	646.198	507.327	402.913
Rhola_00009080	large subunit ribosomal protein L32	F:structural constituent of ribosome; C:ribosome; P:translation; C:protein-containing complex	#N/A	#N/A	0.03387	3866.96	2925.18	3299.2	3784.63	3704.24	3147.38	3165.18	3458.01	3035.35	2387.16	2929.96	3028.07	2998.81	2602.99	2569.38	2873.39	3204.39	2870.86	3152.93	2711.9	3567.82	3092.99	2498.1	2838.65	3653.15	4162.68	3403.05	2647.72
Rhola_00009090	uncharacterized protein	0	AURMO_01161	H	8.07e-06	7080.53	6890.19	6810	6828.73	6682.09	6202.52	6201.73	6108.58	6076.21	5720.77	6556.66	5816.81	6822.31	6207.98	6013.87	6549.06	6795.36	6564.72	6213.97	6278.18	7154.76	6379.45	5492.97	6859.52	7958.07	7931.07	7787.8	7161.99
Rhola_00009100	Phosphopantetheine adenylyltransferase	C:cytoplasm; P:biosynthetic process; F:nucleotidyltransferase activity; P:cellular nitrogen compound metabolic process; F:ion binding; P:small molecule metabolic process; P:cofactor metabolic process	AURMO_00586	H	0.000359	2044.92	1775.35	1939.12	1938.25	1839.51	1726.37	1734.38	1765.27	1800.97	1648.59	1734.83	1646.59	2072.53	1854.7	1594.89	1840.66	2141.32	1983.67	1820.54	1958.2	2240.29	2109.9	1715.31	1911.18	2443.57	2224.09	2151.2	2028.96
Rhola_00009110	ATP-dependent DNA helicase RecG	F:helicase activity; P:DNA metabolic process; P:response to stress; F:ion binding; P:chromosome organization	AURMO_00585	#N/A	0.119744	1335.34	1562.68	1358.15	1380.4	1264.45	1518.82	1287	1261.82	1396.26	1692.16	1526.55	1425.9	1344.62	1381.18	1305.43	1292.85	1337.81	1302.44	1245.09	1365.75	1382.62	1357.15	1775.53	1444.69	1142.45	1233.25	1146.43	1568.48
Rhola_00009120	16S rRNA (guanine966-N2)-methyltransferase	F:methyltransferase activity; P:cellular nitrogen compound metabolic process; P:ribosome biogenesis	AURMO_00584	#N/A	0.207404	3742.19	3089.44	3576.21	3428.04	3418.39	3149.77	3606.96	3859.06	3528.36	3357.17	2506.79	3476.62	3535.54	2890.59	2644.64	3109.48	3110.51	3155.2	3339	3315.04	3238.47	3218.29	2797.59	2941.21	3142.95	2981.27	3286.1	2485.32
Rhola_00009130	citrate synthase	C:cytoplasm; P:generation of precursor metabolites and energy; F:transferase activity, transferring acyl groups	AURMO_01207	B	0.000545	7219.59	8370.01	7462.15	7144.85	8116.37	9496.22	7928.11	7581.59	8318.69	8797.94	8751.02	7602.41	8114.14	9193.82	8431.77	7721.04	7696.89	8120.64	7764.59	7215.4	7173.87	8049.87	6195.73	7095.53	6932.8	7027.86	6802.8	6131.07
Rhola_00009140	succinyldiaminopimelate aminotransferase apoenzyme	P:biosynthetic process; F:ion binding	AURMO_01208	J	1.9e-08	6267.14	5018.04	5738.49	5897.89	5204.09	5135.37	5896.56	6090.44	5095.7	4812.9	4447.42	4848.78	4343.43	4376.18	4254.96	4299.83	4248.13	4251.68	4373.9	4321.76	4524.41	4350.63	4290.27	3788.18	5236.22	6031.18	5827.67	4138.09
Rhola_00009150	NAD-dependent dihydropyrimidine dehydrogenase, PreA subunit	P:generation of precursor metabolites and energy; F:oxidoreductase activity; F:ion binding	AURMO_01209	G	8.73e-06	8714.94	7642.56	10651.7	8012.25	12772.3	7901.85	10760.2	9508.99	8732.6	7834.36	7103.8	8255.89	7426.23	6984.67	6032.2	6355.38	6493	7561.14	8057.49	8419.9	8036.03	6787.61	7164.7	6972.01	10227.1	10976.6	9436.61	8132.27
Rhola_00009160	N-acetyl-1-D-myo-inositol-2-amino-2-deoxy-alpha-D-glucopyranoside deacetylase	F:molecular_function; C:cellular_component	#N/A	B	7.68e-16	2274.46	2569.52	2462.37	2394.38	2665.1	2666.29	2683.45	2461.78	2807.24	2952.17	3160.55	2826.72	2743.64	2670.77	3004.52	2739.79	2474.05	2527.33	2541.87	2558.67	2495.45	2314.44	2415.7	2367.75	2179.93	2303.68	2205.55	2298.25
Rhola_00009170	GTP-binding protein	F:GTPase activity; F:ion binding	AURMO_01212	G	0.00224	9995.99	9170.05	9022.29	10395.7	9513.66	9232.22	9402.85	10012.4	8028.03	7334.35	6269.03	8311.78	6479.95	7534.21	6628.48	6532.1	6835.39	8081.44	7830.06	6120.49	6772.57	9120.48	6851.75	5872.5	8229.04	9466.61	7735.09	4678.73
Rhola_00009180	hypothetical protein	C:cellular_component; F:peptidase activity; P:protein maturation	AURMO_01213	#N/A	0.030378	861.017	761.176	779.111	894.747	776.831	846.088	721.391	711.441	855.416	776.436	731.456	753.076	853.488	784.012	811.434	803.7	911.202	835.494	690.313	809.829	1006.05	877.129	906.383	925.264	755.529	761.564	815.347	874.692
Rhola_00009190	hypothetical protein	#N/A	#N/A	#N/A	0.109141	8929.24	7659.43	9028.07	8451.97	10021.5	7586.96	9266.24	8661.02	10469.2	7780.79	9525.46	8879.99	9785.12	8493.16	9839.48	9092.34	10581	9133.73	10074.4	9619.95	10324.7	9469.68	8700.96	10041.1	10863	10031	9655.69	9963.88
Rhola_00009200	hypothetical protein	0	#N/A	K	0.002174	3128.81	2751.38	2802.88	2685.33	2912.28	2595.52	2860	2664.44	3119.97	2760.74	2785.32	2805.23	3266.77	2997.75	3037.33	2871.97	3607.53	3229.41	2958.81	3275.84	3562.2	3213.68	2866.52	3133.1	3344.34	3125.11	3106.55	3199.67
Rhola_00009210	energy-coupling factor transport system permease protein	C:cellular_component	#N/A	D	0.001571	1309.62	1142.5	1381.24	1239.3	1276.22	1226.99	1080.89	1254.35	1313.48	1152.15	1173.64	1177.98	1204.64	1454.45	1231.14	1239.83	1462.07	1430.01	1328.94	1365.75	1443.32	1439.15	1377.8	1436.97	1342.62	1261.73	1311.14	1278.63
Rhola_00009220	energy-coupling factor transport system ATP-binding protein	F:ATPase activity; F:ion binding	AURMO_00103	#N/A	0.051317	525.754	499.385	569.424	541.442	613.73	619.457	639.905	589.845	596.032	617.149	739.721	653.478	660.714	733.637	705.301	632.64	657.17	632.874	700.651	602.249	549.674	682.723	972.936	652.868	681.074	549.086	591.333	717.433
Rhola_00009230	energy-coupling factor transport system substrate-specific component	C:cellular_component; F:transmembrane transporter activity	#N/A	F	0.008549	217.159	238.326	223.153	193.607	290.891	278.318	266.827	267.724	285.139	324.289	331.428	279.448	277.564	363.613	368.57	270.021	298.212	357.712	303.233	264.598	241.677	324.317	444.476	280.116	283.171	230.003	248.722	304.241
Rhola_00009240	DoxX-like family protein	#N/A	#N/A	L	0.001058	1219.14	1034.7	1129.23	1101.48	1281.27	1048.86	1119.23	1143.42	1265.65	1216.44	907.501	1094.86	1011.07	933.304	938.793	840.457	1123.82	931.384	858.01	856.156	937.481	957.287	849.338	709.112	1075.32	1141.25	1098.66	929.168
Rhola_00009250	hypothetical protein	0	#N/A	G	0.000555	2824.97	2076	2985.63	2519.07	2850.06	2438.07	2774.52	2700.7	2908.41	2511.45	2689.44	2451.26	2480.47	2260.45	2236.51	2168.65	2574.84	2214.64	2594.71	2454.43	2617.98	2198.35	2185.14	2404.14	3213.74	3093.72	3071.96	2766.95
Rhola_00009260	Uncharacterized membrane protein YeiH	C:cellular_component	#N/A	#N/A	0.780305	2820.21	2887.78	2471.99	2632.83	2623.07	3029.69	2442.18	2590.84	2687.66	2938.6	2435.71	2448.39	2899.62	3060.94	2500.88	2653.55	3051.14	2905.89	2685.45	2693.19	2828.18	2805.52	2503.65	2717.34	2948.88	2588.44	2470.75	2284.89
Rhola_00009270	Threonine/homoserine/homoserine lactone efflux protein	C:plasma membrane; P:transport	#N/A	#N/A	0.854988	189.538	248.592	190.449	162.98	295.936	209.931	221.291	162.127	228.111	286.431	209.106	172.684	266.365	210.657	212.266	181.663	173.957	275.163	152.765	237.87	307.997	194.406	331.178	185.273	236.789	196.415	181.188	299.101
Rhola_00009280	SsrA-binding protein	F:RNA binding; C:cytoplasm; P:translation	AURMO_00508	E	0.000263	477.179	575.649	538.644	480.188	551.516	625.023	540.045	552.513	516.929	596.434	672.774	551.73	509.533	611.822	500.754	548.524	426.608	454.435	490.456	437.432	470.989	487.396	554.605	480.828	458.932	452.704	508.974	427.582
Rhola_00009300	cell division transport system permease protein	C:plasma membrane; P:cell cycle; P:cell division	AURMO_00507	#N/A	0.15722	2960.22	3173.03	3095.28	2670.02	2969.44	3502.04	2836.83	2839.36	3114.45	3515.75	2812.59	2874.01	2398.09	3219.39	2298.26	2656.38	2554.13	2821.67	2837.06	2833.06	2593.25	2928.06	2457.69	2944.52	2651.06	2669.49	2829.83	2672.39
Rhola_00009310	cell division transport system ATP-binding protein	C:plasma membrane; P:cell cycle; F:ATPase activity; F:ion binding; P:cell division	AURMO_00506	B	4.08e-05	1766.8	2254.2	1796.76	1734.8	1784.02	2265.51	1885.36	1755.67	2053	2288.59	2273.71	2061.47	1422.21	1990.26	1720.32	1652.64	1521.43	1575.1	1778.05	1714.09	1551.23	1627.11	1531.5	1719.29	1507.39	1602.72	1729.52	1627.07
Rhola_00009320	peptide chain release factor 2	C:cytoplasm; F:translation factor activity, RNA binding	AURMO_00560	B	8.68e-05	1106.75	1314.83	1065.75	1149.61	1061	1236.53	1131.22	1110.36	995.226	1324.3	1086.85	1134.99	1039.06	1289.59	1131.76	1086.44	942.956	1117.33	887.874	878.428	829.57	995.062	1076.73	907.619	843.409	991.567	795.581	776.019
Rhola_00009330	Predicted arabinose efflux permease, MFS family	C:cellular_component; F:transmembrane transporter activity	AURMO_00559	E	0.010774	518.134	670.246	644.45	506.44	527.976	643.313	585.581	546.114	540.843	661.435	634.755	590.423	526.331	554.121	546.102	585.987	477.691	493.625	453.7	440.105	503.587	518.722	762.186	503.988	405.227	493.593	347.552	539.616
Rhola_00009340	hypothetical protein	C:cellular_component	#N/A	#N/A	0.082247	106.675	95.3304	100.034	107.195	89.117	90.6522	83.8827	110.929	68.0653	87.1437	89.2624	86.7005	91.1881	97.0856	93.5899	91.185	75.9335	94.2224	103.375	75.7266	91.0503	116.091	209.165	97.0479	79.3366	84.6994	85.6526	122.313
Rhola_00009350	hypothetical protein	C:cellular_component	#N/A	#N/A	0.47146	131.439	120.996	119.271	111.57	129.472	112.918	122.229	159.994	112.216	127.144	141.332	126.11	125.584	162.115	126.395	130.062	128.397	145.92	160.805	134.526	137.137	167.686	178.266	114.693	159.894	119.747	135.068	153.148
Rhola_00009360	hypothetical protein	#N/A	#N/A	#N/A	0.435947	105.722	118.796	128.89	137.822	151.331	99.3994	131.816	167.461	149.008	109.287	123.149	144.023	141.582	152.04	122.535	139.958	140.822	144.252	137.833	142.544	132.641	152.023	174.304	154.394	135.482	121.208	143.303	131.564
Rhola_00009370	hypothetical protein	#N/A	#N/A	#N/A	0.14779	79.0536	72.5977	84.6441	75.4737	75.6653	63.6156	99.8604	89.5968	97.499	77.8579	95.8745	99.5981	82.3892	84.263	127.359	103.909	92.5008	124.24	104.523	92.6537	88.8022	103.192	111.713	102.562	90.3217	88.3502	105.419	88.3943
Rhola_00009380	tight adherence protein C	#N/A	#N/A	#N/A	0.052695	81.9109	79.1975	75.0255	88.5996	77.3468	80.3147	75.8939	93.8633	79.103	88.5722	70.2528	75.9525	71.1907	104.413	69.4688	91.8919	81.4559	80.0473	79.254	79.2902	92.1744	108.72	166.381	94.8423	59.8076	73.7468	75.7696	109.979
Rhola_00009390	type II secretion system protein F (GspF)	#N/A	#N/A	#N/A	0.02085	679.099	699.578	732.941	755.831	652.403	619.457	682.246	665.576	586.833	591.434	614.919	669.958	670.312	664.029	616.535	660.914	695.827	662.058	580.047	646.794	685.688	680.881	762.978	720.14	616.384	667.372	678.632	686.597
Rhola_00009400	pilus assembly protein CpaF	0	AURMO_00482	N	0.013995	173.346	178.195	134.661	160.792	117.702	135.978	91.0727	116.262	149.008	137.858	80.1709	105.33	90.3882	126.394	75.2578	94.0124	96.6426	117.57	93.0373	103.344	104.539	147.417	389.808	161.011	87.8805	113.906	82.3583	216.874
Rhola_00009420	Sugar phosphate permease	C:cellular_component; P:transmembrane transport	AURMO_01325	#N/A	0.254824	2614.48	2486.66	2437.37	2330.94	2190.93	2445.22	2159.38	2402.05	2246.16	2543.59	1981.96	2100.88	2058.93	2362.11	1799.43	2137.55	2179.98	2377.24	2352.35	2144.4	2256.03	2382.62	2368.96	2244.23	2533.89	2218.98	2424.63	1982.7
Rhola_00009430	serine protease	F:peptidase activity	#N/A	H	3.04e-05	10550.3	11031.9	10178.5	10406.6	8535.05	10134	9062.53	10876.4	7378.65	9180.08	11265.2	7563.01	7562.21	9716.8	9945.61	8824.44	9733.29	10198.5	10176.7	9495.22	10181.9	9657.63	9845.03	9783.09	12132.4	11877.6	14597.2	12542.7
Rhola_00009440	phosphinothricin acetyltransferase	F:transferase activity, transferring acyl groups	AURMO_00415	#N/A	0.248231	1442.01	1384.49	1408.17	1362.9	1471.27	1475.88	1399.64	1284.22	1537.91	1374.3	1467.87	1341.35	1560.6	1470.02	1343.06	1459.67	1365.42	1454.19	1348.47	1338.13	1488.28	1434.55	1201.91	1359.77	1313.33	1350.08	1258.43	1227.24
Rhola_00009450	Uracil-DNA glycosylase	C:cytoplasm; P:DNA metabolic process; P:response to stress; F:hydrolase activity, acting on glycosyl bonds	AURMO_00414	#N/A	0.149954	488.608	426.787	461.695	427.685	522.932	485.864	480.129	458.65	513.249	447.147	406.64	460.014	539.13	444.212	407.164	538.628	441.795	509.468	422.688	481.086	484.478	527.014	526.082	473.109	397.904	453.434	350.846	437.86
Rhola_00009460	O-acetylhomoserine (thiol)-lyase	P:cellular amino acid metabolic process; P:sulfur compound metabolic process; P:biosynthetic process; F:transferase activity, transferring alkyl or aryl (other than methyl) groups; F:ion binding	AURMO_00411	H	0.008312	130188	103559	142343	115238	120938	100012	116256	112814	122722	93455.1	114718	100407	106074	103341	122135	108179	125742	103284	118984	133738	131551	102985	102326	132764	145114	118896	160192	161848
Rhola_00009470	homoserine O-acetyltransferase	C:cytoplasm; P:cellular amino acid metabolic process; P:sulfur compound metabolic process; P:biosynthetic process; F:transferase activity, transferring acyl groups	AURMO_00406	H	1.44e-10	16518.4	15052.7	15586.1	15904.2	13239.8	13034	14508.5	13849.1	12800	12439.4	13336.5	12762.9	13229.5	13349.3	13472.1	12737.6	14514.3	13190.3	13905	14403.2	14967.1	13344	13321.6	14001.4	16013.8	15442.3	17298.5	14565.5
Rhola_00009480	Protein of unknown function (DUF2029)	C:cellular_component	AURMO_00405	#N/A	0.021908	129.534	177.461	115.424	141.103	163.101	164.605	151.788	134.395	143.489	189.287	192.575	166.952	173.577	203.33	151.481	201.455	146.345	172.602	144.725	148.78	147.254	185.192	475.376	254.751	155.012	138.001	130.126	281.628
Rhola_00009490	Predicted arabinose efflux permease, MFS family	C:cellular_component	#N/A	#N/A	0.196537	484.798	621.114	380.899	495.502	519.569	619.457	526.464	483.183	496.693	687.864	566.155	556.746	605.521	631.972	539.348	532.973	559.146	515.305	455.997	518.504	529.441	505.823	715.441	499.576	444.285	467.307	349.199	541.672
Rhola_00009500	2,4-dienoyl-CoA reductase	F:oxidoreductase activity; F:ion binding	AURMO_01707	D	2.83e-05	1016.27	1081.63	1009.96	989.909	1032.41	1056.02	1012.18	1021.83	1089.05	1098.58	1140.58	1152.18	1246.24	1113.74	1082.56	1137.34	1348.86	1079.81	1231.31	1276.66	1315.17	1136.03	1357.2	1259.42	1188.83	1048.52	1153.02	1182.02
Rhola_00009510	Hemolysin, contains CBS domains	C:cellular_component	AURMO_00403	C	0.006989	429.556	692.979	517.483	528.316	623.819	705.338	587.179	577.046	540.843	720.007	817.412	668.525	676.712	865.527	796.961	852.474	648.886	647.049	729.366	699.357	638.476	702.072	822.4	809.468	673.751	506.736	637.453	737.989
Rhola_00009520	Hemolysin, contains CBS domains	C:cellular_component; F:ion binding	AURMO_00402	A	4.26e-07	1216.28	1465.15	1252.35	1278.68	1267.82	1370.92	1231.88	1332.22	1376.02	1544.3	1730.7	1392.94	1612.59	1715.48	1772.42	1814.51	1716.1	1593.44	1641.36	1771.11	1601.81	1649.22	1826.23	1822.96	1430.5	1204.78	1648.81	1657.91
Rhola_00009530	2-oxoglutarate dehydrogenase E1 component	P:generation of precursor metabolites and energy; F:oxidoreductase activity; F:transferase activity, transferring acyl groups; F:ion binding	AURMO_00429	A	9.34e-07	18604.3	18134.8	18983.4	17329.4	21322.5	20276.7	20437.8	19455.3	22549.9	21498.8	21892.4	20731.5	23503.3	22143.8	24057.4	22012.3	23408.2	21778.7	22604.6	24396.4	23139.2	21505.3	19650.5	23485.6	20954.6	18453.5	20602.8	22787.2
Rhola_00009540	GDSL-like Lipase/Acylhydrolase family protein	0.00E+00	#N/A	A	1.15e-11	579.091	666.579	594.433	600.509	765.061	766.568	718.995	700.774	757.917	810.008	791.791	770.99	795.896	850.873	915.637	859.542	748.29	750.444	835.038	808.938	745.264	782.23	801.801	757.635	615.164	582.673	734.636	689.681
Rhola_00009550	mycothiol system anti-sigma-R factor	0	#N/A	G	7.85e-15	9405.47	5280.57	9199.28	7201.73	10420	6420.4	11040.6	8489.29	8160.48	3548.6	4340.8	5470.73	3270.77	3115.9	3638.43	3923.07	3124.32	2940.07	5485.75	4891.05	4945.94	3641.19	5806.72	4267.9	10415.1	10421.7	13162.5	9372.88
Rhola_00009560	RNA polymerase sigma-70 factor, ECF subfamily	F:DNA binding; F:DNA-binding transcription factor activity; P:biosynthetic process; P:cellular nitrogen compound metabolic process	AURMO_00426	G	3.43e-17	3589.79	2402.32	3276.11	2823.16	3832.03	2525.54	4444.98	3328.95	2936.01	1405.73	2381.16	2319.42	1080.66	1286.84	1735.76	1701.41	1484.15	1415	2165.13	1943.94	2211.06	1638.17	2698.55	1913.39	4700.39	4413.13	4901.97	4179.2
Rhola_00009570	3-phosphoshikimate 1-carboxyvinyltransferase	C:cytoplasm; P:cellular amino acid metabolic process; P:biosynthetic process; F:transferase activity, transferring alkyl or aryl (other than methyl) groups	AURMO_00425	#N/A	0.584556	1311.53	1498.89	1173.47	1314.78	1215.69	1369.33	1212.7	1199.96	1054.09	1370.01	1310.84	1156.48	1289.43	1375.68	1248.51	1161.37	1274.3	1349.96	1193.4	1150.15	1218.5	1302.79	1392.06	1196.56	1165.64	1229.6	1205.72	1077.18
Rhola_00009580	ribosome biogenesis GTPase	F:GTPase activity; C:cytoplasm; F:rRNA binding; P:ribosome biogenesis; F:ion binding	AURMO_00424	#N/A	0.459926	246.685	386.455	252.009	301.895	289.21	357.838	291.592	302.922	305.374	384.289	300.847	312.408	342.355	422.231	333.836	311.725	317.54	343.536	321.61	289.543	296.757	349.193	575.205	312.097	292.935	234.384	309.667	376.19
Rhola_00009590	histidinol-phosphatase	P:lipid metabolic process; F:phosphatase activity	AURMO_00515	#N/A	0.758468	1051.51	1094.1	1104.22	1100.38	1032.41	1027.39	1128.82	1002.63	1008.1	995.723	1094.29	1020.34	1238.24	996.501	1229.21	1053.22	1137.62	973.075	1117.6	1024.54	1093.73	947.152	1172.59	962.76	1124.14	1093.06	1062.42	972.337
Rhola_00009600	transcriptional regulator, GntR family	F:DNA binding; F:DNA-binding transcription factor activity; P:biosynthetic process; P:cellular nitrogen compound metabolic process	#N/A	#N/A	0.582891	834.348	877.039	879.145	669.419	726.387	829.389	806.073	755.173	840.699	922.151	855.432	759.525	779.898	829.807	784.418	780.374	742.768	744.607	784.499	759.938	737.395	771.173	823.985	752.121	768.955	846.263	728.047	888.054
Rhola_00009610	myo-inositol 2-dehydrogenase / D-chiro-inositol 1-dehydrogenase	P:carbohydrate metabolic process; P:catabolic process; F:oxidoreductase activity; P:small molecule metabolic process	#N/A	#N/A	0.91154	4429.86	4605.19	6402.17	7485.03	4509.65	4386.3	5038.56	6760.29	4457.36	4824.33	5682.22	7168.91	4058.67	5524.72	5421.46	7697	4629.18	5539.11	4791.99	347.451	4139.98	4789.2	4609.56	400.323	4876.15	6455.4	5910.03	426.554
Rhola_00009620	inosose dehydratase	F:lyase activity; F:isomerase activity	#N/A	#N/A	0.742013	3725.99	3892.41	4768.93	5979.93	3821.94	3925.88	4190.94	5545.4	3962.51	4149.32	4833.4	5738	3402.76	4177.43	4704.58	5810.39	3524.69	4173.3	3390.69	318.942	3280.06	3623.68	3291.18	389.295	3529.87	5279.84	4103.09	451.222
Rhola_00009630	transcriptional regulator, LacI family	F:DNA binding; P:biosynthetic process; P:cellular nitrogen compound metabolic process	#N/A	#N/A	0.33124	4302.23	3756.02	4097.55	3980.42	4102.74	3853.52	3827.45	3877.19	4339.62	4034.32	4056.48	3791.18	4395.43	4196.66	4362.06	4230.56	4335.11	4096.59	4041.95	4577.45	4708.76	4032.77	3716.65	4337.38	4113.3	4035.63	3921.9	4187.42
Rhola_00009640	myo-inositol catabolism protein IolH	F:isomerase activity	#N/A	A	6.77e-11	1147.7	1246.63	1281.2	1150.7	1340.12	1343.88	1422.81	1321.55	1471.68	1620.02	1610.86	1533.38	1599.79	1629.39	1816.8	1794.72	1728.52	1616.79	1845.81	1551.95	1563.59	1571.83	1652.72	1486.6	1617.25	1291.66	1698.23	1655.85
Rhola_00009650	3D-(3,5/4)-trihydroxycyclohexane-1,2-dione hydrolase	P:carbohydrate metabolic process; P:catabolic process; F:ion binding; P:small molecule metabolic process	#N/A	A	0.002039	2992.61	2989.71	3076.04	3118.49	2876.96	2871.45	3113.25	3158.28	3335.2	3412.18	3372.96	3417.86	3497.14	3547.29	3964.54	3687.69	3606.15	3567.94	3631.9	3103.9	3445.3	3215.53	3800.63	2712.93	3241.82	3219.31	3487.05	3373.37
Rhola_00009660	5-deoxyglucuronate isomerase	P:carbohydrate metabolic process; P:catabolic process; F:isomerase activity; P:small molecule metabolic process	#N/A	#N/A	0.841598	746.723	906.372	832.975	905.685	793.645	823.822	868.386	849.036	748.719	887.865	859.564	878.469	863.887	929.64	1035.28	962.744	907.06	881.354	948.75	632.539	853.175	837.511	1091.78	617.578	875.144	828.739	942.179	665.013
Rhola_00009670	malonate-semialdehyde dehydrogenase (acetylating) / methylmalonate-semialdehyde dehydrogenase	F:oxidoreductase activity	AURMO_01245	#N/A	0.903186	2823.07	2708.85	3164.54	3163.34	2382.62	2375.25	2682.65	2885.23	2777.8	2781.45	2753.09	3030.22	2487.68	2904.32	2983.3	3166.74	2960.03	3203.56	2916.32	1541.26	2903.49	2821.19	2988.53	1421.53	2715.75	3193.02	2815.01	1723.69
Rhola_00009680	hypothetical protein	F:lyase activity	#N/A	#N/A	0.896399	824.824	787.576	898.382	926.468	689.395	800.761	743.76	833.036	783.671	822.865	807.494	864.139	687.11	820.648	874.149	871.559	811.798	856.34	830.444	364.378	854.299	743.533	900.837	445.538	768.955	890.073	871.351	511.864
Rhola_00009690	5-dehydro-2-deoxygluconokinase	F:kinase activity	#N/A	#N/A	0.986301	1280.1	1277.43	1296.59	1416.5	1089.58	1250.05	1215.9	1278.89	1149.75	1359.3	1192.64	1324.87	1199.04	1237.38	1295.79	1317.59	1387.51	1398.33	1446.1	729.648	1244.35	1346.1	1380.97	778.589	1164.42	1482.24	1286.44	837.69
Rhola_00009700	hypothetical protein	C:cellular_component	#N/A	#N/A	0.146603	831.491	858.707	684.848	721.923	697.803	776.11	715	648.51	680.653	927.866	667.815	752.36	888.684	857.284	772.84	707.567	829.746	965.571	692.611	898.919	872.285	784.994	958.674	840.347	667.648	757.183	645.689	802.743
Rhola_00009710	cysteine synthase A	P:cellular amino acid metabolic process; P:sulfur compound metabolic process; P:biosynthetic process; F:transferase activity, transferring alkyl or aryl (other than methyl) groups	AURMO_00465	G	0.005211	60127.4	57720.3	60172.3	51853.8	53033	54253.8	57382.2	51460.5	55568.9	50267.6	60159.6	49377	50717.4	49366.2	53723.5	49115.5	52534.9	49018.2	54585.3	56781.6	55539.6	46826.9	46216	56877.8	62101	56783.6	64636.4	63613
Rhola_00009720	serine O-acetyltransferase	C:cytoplasm; P:cellular amino acid metabolic process; P:sulfur compound metabolic process; P:biosynthetic process; F:transferase activity, transferring acyl groups	AURMO_00463	J	2.09e-11	9573.1	10186.4	10736.3	9639.86	8967.18	9637.76	9546.65	9047.14	9174.1	8428.65	10104.8	8455.81	7397.43	8108.48	8384.5	7935.22	7928.84	7604.5	7965.6	7854.18	8003.44	7490.61	6965.84	8035.13	8997.99	8929.94	9721.57	8329.62
Rhola_00009730	Protein of unknown function (DUF1761)	C:cellular_component	#N/A	#N/A	0.146488	3153.57	2661.18	3137.6	2986.14	3238.48	2876.22	3165.97	3166.82	3486.05	3138.6	3121.71	3251.63	3585.93	2905.24	3128.99	3276.3	3399.06	2994.27	3590.55	3415.71	3295.8	2773.28	2934.65	3179.42	3561.6	3340.51	3457.4	3200.69
Rhola_00009740	Fatty acid desaturase	C:cellular_component; P:lipid metabolic process; F:oxidoreductase activity	AURMO_00530	#N/A	0.037128	4359.38	4679.25	4457.28	4218.87	4302.84	4872.16	4137.41	5477.13	3727.04	4404.33	4340.8	3595.56	3278.77	4454.95	3137.67	3513.1	3731.78	4365.08	4441.67	3245.55	4056.8	4621.51	4164.29	4044.03	5380.24	3958.24	5898.5	3952.05
Rhola_00009750	Uncharacterized conserved protein YdhG, YjbR/CyaY-like superfamily, DUF1801 family	#N/A	#N/A	#N/A	0.047303	247.638	247.859	298.178	276.737	300.98	242.535	297.185	296.523	281.459	263.574	300.847	335.337	276.764	307.743	271.121	358.378	273.361	320.189	313.57	324.288	331.603	323.395	378.716	334.154	284.391	262.13	319.55	227.153
Rhola_00009760	hypothetical protein	C:cellular_component	#N/A	#N/A	0.472267	199.063	182.594	248.161	227.515	253.899	215.498	222.888	253.857	218.913	219.288	268.614	242.188	209.573	207.91	277.875	269.314	244.368	225.967	244.654	257.47	210.203	253.372	188.566	249.237	214.819	221.971	212.484	181.928
Rhola_00009770	Uncharacterized conserved protein YndB, AHSA1/START domain	0	AURMO_01237	#N/A	0.550722	818.157	645.313	913.772	893.653	936.569	710.109	885.961	867.168	938.198	785.722	850.473	932.209	895.883	821.564	1068.08	950.727	942.956	854.672	862.605	905.155	925.116	843.96	776.447	892.179	759.19	878.391	869.704	743.129
Rhola_00009780	hypothetical protein	F:ATPase activity; F:ion binding	AURMO_01242	#N/A	0.143286	2353.51	2153	2398.89	2559.55	2308.63	2242.45	2790.5	2660.17	2628.79	2466.45	2724.98	2814.54	2738.04	2327.31	2875.24	2606.19	2583.12	2724.11	2718.76	2737.74	2667.44	2627.7	2529.79	2667.72	2404.51	2673.14	2411.45	2307.5
Rhola_00009790	DNA polymerase-3 subunit epsilon	F:nuclease activity; P:DNA metabolic process; P:biosynthetic process; F:nucleotidyltransferase activity	#N/A	D	0.000685	686.718	687.845	657.916	706.609	660.811	620.252	631.917	633.577	562.919	763.578	623.184	631.265	753.501	612.738	757.403	749.272	807.656	819.651	736.258	856.156	789.103	773.937	842.207	724.551	703.044	735.278	627.57	787.326
Rhola_00009800	DNA recombination protein RmuC	C:cellular_component	AURMO_01246	M	0.005844	1104.85	1275.96	1044.59	961.47	1224.1	1345.47	1079.29	943.966	1162.63	1379.3	1276.12	1137.14	1190.24	1288.67	1203.16	1162.08	1321.24	1266.58	1186.51	1442.37	1444.44	1218.03	1449.9	1478.88	1507.39	1263.92	1319.38	1650.71
Rhola_00009810	1-phosphofructokinase	P:carbohydrate metabolic process; F:kinase activity; F:ion binding	AURMO_01550	G	0.001429	15033.5	12381.2	13389.2	13859.8	11455.7	9880.3	12483.4	11681.7	11068.9	10128	9647.78	11544.8	11320.1	9195.65	8492.56	9994.3	9782.99	10547.9	9289.94	10003.9	10647.3	10302.6	8846.74	9744.49	10095.3	13909.7	9945.59	7648.16
Rhola_00009820	fructose-1,6-bisphosphatase II	P:carbohydrate metabolic process; P:biosynthetic process; F:phosphatase activity; F:ion binding; P:small molecule metabolic process	#N/A	#N/A	0.51475	1626.79	1411.62	1517.82	1428.53	1377.11	1295.37	1366.09	1396.22	1661.16	1584.3	1431.51	1529.08	1839.76	1471.85	1753.12	1426.44	1569.75	1523.4	1357.65	2178.25	1818.76	1253.04	1481.59	1498.73	1403.65	1330.36	1424.8	1948.79
Rhola_00009830	fructose-bisphosphate aldolase	P:carbohydrate metabolic process; P:generation of precursor metabolites and energy; P:catabolic process; F:lyase activity; P:cellular nitrogen compound metabolic process; F:ion binding; P:small molecule metabolic process	AURMO_01249	L	0.000722	10508.4	8129.48	10161.1	9668.3	8457.7	7407.24	9357.32	8981.01	8269.02	7215.07	6902.96	8382.72	7763.78	7367.51	7224.75	7585.32	7234.39	7526.12	7716.35	8365.56	7563.92	7832.43	6828.77	7586.28	7239.16	8914.61	7950.87	6635.74
Rhola_00009840	hypothetical protein	0	#N/A	#N/A	0.076326	20.954	14.6662	19.2373	17.5012	18.496	11.1327	23.9665	15.9994	7.35841	21.4288	16.5301	20.7795	15.198	13.7385	21.2266	14.8441	8.28365	15.8427	12.6347	17.818	10.1167	19.3484	91.906	33.0845	9.7645	16.0637	19.766	42.1414
Rhola_00009850	4-hydroxy-3-methylbut-2-enyl diphosphate reductase	P:lipid metabolic process; P:biosynthetic process; F:oxidoreductase activity; F:ion binding; P:small molecule metabolic process	AURMO_01257	#N/A	0.302369	5883.3	4590.52	5430.69	5623.34	5402.51	4899.99	4933.9	5318.21	5419.47	5074.33	4994.56	5254.34	5137.73	4512.65	5156.13	4825.74	5666.02	4577.71	4633.48	5250.97	5599.03	4378.27	4192.02	4469.72	4562.47	4957.83	4770.19	4918.22
Rhola_00009860	Exodeoxyribonuclease VII large subunit	F:nuclease activity; C:cytoplasm; P:DNA metabolic process; C:protein-containing complex; P:nucleobase-containing compound catabolic process	AURMO_01258	#N/A	0.612895	1065.79	1170.36	850.289	1004.13	916.391	969.343	1098.46	901.301	805.746	1010.72	1000.9	977.351	1068.66	848.125	1001.51	939.418	814.559	948.894	784.499	877.537	1031.9	784.994	1102.87	810.571	856.835	1085.03	800.523	989.81
Rhola_00009870	Exodeoxyribonuclease VII small subunit	F:nuclease activity; C:cytoplasm; P:DNA metabolic process; C:protein-containing complex; P:nucleobase-containing compound catabolic process	#N/A	#N/A	0.195028	1111.51	1054.5	973.407	942.875	1008.87	990.018	1004.2	951.432	910.604	976.438	953.786	987.382	1082.26	940.631	892.481	973.347	944.336	961.402	926.927	964.846	1055.51	841.196	877.068	841.45	810.454	950.677	971.828	855.163
Rhola_00009880	Protein of unknown function (DUF4245)	#N/A	#N/A	#N/A	0.378932	2668.77	2469.06	2500.85	2507.04	2350.67	2293.34	2388.66	2411.65	2592	2367.88	2269.58	2348.08	2534.87	2303.49	2397.64	2371.52	2549.98	2477.3	2275.39	2521.25	2676.43	2434.22	2174.84	2139.47	2332.5	2359.17	2317.56	2158.46
Rhola_00009890	carbonic anhydrase	P:biological_process; F:lyase activity; F:ion binding	AURMO_01261	#N/A	0.732767	2268.74	1931.54	2296.93	2046.54	2473.42	2279.82	1992.41	2341.25	2459.55	2209.31	2189.41	1936.07	2250.11	2372.19	1958.63	2380	2389.83	2311.37	2430.45	2213	2354.94	2408.42	2054.42	2411.86	2322.73	2100.69	2278.03	1917.95
Rhola_00009900	fumarase, class II	C:cytoplasm; P:generation of precursor metabolites and energy; F:lyase activity; C:protein-containing complex; P:small molecule metabolic process	AURMO_01262	#N/A	0.025091	3853.62	3272.76	3964.81	3593.21	3922.83	3530.67	4199.73	3741.73	4595.33	3872.89	4239.97	4184.55	4405.82	3995.16	4801.06	4091.31	4474.55	4107.43	4271.67	4952.52	4401.89	3818.09	3809.34	4383.7	3972.93	3383.59	3742.36	4366.27
Rhola_00009910	hypothetical protein	#N/A	#N/A	#N/A	0.202292	410.507	437.786	513.636	379.556	487.621	476.322	479.33	520.514	526.127	515.005	500.861	487.959	442.342	524.812	470.844	437.547	397.615	486.955	488.158	450.796	408.04	465.284	560.943	576.774	346.64	363.623	418.38	532.421
Rhola_00009920	leader peptidase (prepilin peptidase) / N-methyltransferase	#N/A	#N/A	H	1.08e-09	3583.13	3218.5	3493.49	3597.58	2823.16	2863.5	3013.39	3176.42	2799.88	2870.74	3077.9	3028.78	3483.54	3035.3	3162.76	3807.86	3733.17	3291.95	3440.08	3876.31	4020.83	3561.03	3322.88	3758.4	4237.8	4126.9	3902.14	3816.37
Rhola_00009930	Putative lumazine-binding	0.00E+00	AURMO_01700	H	2.63e-09	8474.92	7316.24	8422.09	8134.76	7615.3	7074.06	7804.29	7262.67	8375.72	7910.07	8100.56	7771.52	10669.8	8509.64	8934.46	9720.74	10935.8	9187.93	9685.06	11702.9	11303.7	8739.96	8400.68	10688.5	11415.9	9614.11	10507.3	12136.7
Rhola_00009940	PhoH-like ATPase	F:ion binding	AURMO_01314	A	6.15e-06	1325.81	2063.54	1589	1298.37	1572.16	2301.3	1881.37	1526.35	2097.15	3137.89	2573.73	2219.82	2191.71	2861.28	2642.71	2223.78	2730.84	2481.47	3077.12	3229.51	2478.59	2267.45	2921.98	3015.1	2319.07	1812.27	2574.52	3169.86
Rhola_00009950	short-chain Z-isoprenyl diphosphate synthase	F:transferase activity, transferring alkyl or aryl (other than methyl) groups; F:ion binding	AURMO_01315	E	3.13e-05	812.442	968.703	863.755	872.87	865.948	1043.3	877.972	828.77	930.839	945.723	1104.21	864.855	819.093	844.461	887.657	881.455	716.536	800.473	748.893	770.629	791.351	709.442	831.115	806.159	689.618	763.755	701.693	791.437
Rhola_00009960	hemolysin III	C:cellular_component	AURMO_01317	#N/A	0.018434	2189.69	2288.66	2058.39	2014.82	2083.32	2391.95	1877.38	1918.86	2008.85	2324.31	1941.46	1790.62	2534.87	2486.67	2036.79	2231.56	2588.64	2448.95	2454.58	2305.65	2564.02	2526.35	2099.58	2522.14	2452.11	2185.39	2175.91	2041.29
Rhola_00009970	hypothetical protein	C:cellular_component	#N/A	#N/A	0.085378	612.427	544.116	473.238	584.101	539.746	475.527	583.185	506.648	627.305	623.577	482.678	691.454	679.911	476.269	579.871	526.611	519.109	570.337	559.372	591.558	669.951	460.677	601.35	448.847	384.477	473.878	415.086	496.447
Rhola_00009980	protein of unknown function (DUF4307)	C:cellular_component	#N/A	#N/A	0.021908	1158.18	1333.89	1152.31	1183.52	1134.98	1356.6	1155.18	1057.03	1179.19	1374.3	1257.11	1170.1	1258.23	1165.94	1133.69	1100.58	1184.56	1203.21	1079.69	1162.62	1210.63	1145.24	1099.7	1125.98	1020.39	1077	998.183	1006.26
Rhola_00009990	transcription elongation factor GreA	F:DNA binding; F:translation factor activity, RNA binding; F:enzyme binding	AURMO_01321	B	0.007387	1202.95	1427.02	1181.17	1183.52	1076.13	1250.84	1175.16	1102.89	1048.57	1254.3	1121.57	1347.8	1178.25	1114.65	1119.22	1187.53	1038.22	1157.35	922.332	1150.15	1064.5	1068.77	1003.84	970.479	770.175	1228.87	838.408	851.052
Rhola_00010000	threonine dehydratase	P:cellular amino acid metabolic process; P:catabolic process; F:lyase activity; F:ion binding	AURMO_01322	#N/A	0.196583	7210.07	7026.58	6544.53	6456.83	6732.53	7374.64	6987.83	6525.63	6720.07	6626.49	6917.84	6526.9	7093.47	6177.76	6682.51	6088.19	6660.06	6211.17	6584.97	6555.25	6964.79	6033.03	5862.18	6003.74	6361.57	6613.12	6669.38	6088.93
Rhola_00010010	heat shock protein HtpX	C:plasma membrane; F:peptidase activity; F:ion binding	AURMO_01323	#N/A	0.030558	3531.69	3134.9	3703.18	3735.4	3475.56	3261.09	3901.74	4691.03	2948.88	3211.46	4722.64	3483.07	2978.01	3570.18	4303.2	3617.71	3668.28	3901.47	4028.17	3810.38	3761.16	3643.03	3807.76	3677.9	4365.95	4013	5366.47	5222.46
Rhola_00010020	LemA protein	C:cellular_component	AURMO_01324	I	0.002327	4740.36	4266.4	4999.77	4929.86	4886.3	4236.8	5319.76	6718.69	4284.44	4477.18	6978.17	4789.31	4168.26	4609.73	5562.33	5599.75	5091.69	5364.01	5885.47	5464.78	5287.66	4992.82	5236.26	5651.94	6609.35	5893.91	8283.6	7813.64
Rhola_00010040	NADH dehydrogenase	F:oxidoreductase activity	AURMO_01330	#N/A	0.021908	20857.8	17226.2	20122.2	19908.7	20011	17194.5	20250.9	20959.2	20300	17233	17440.9	20221.3	18429.6	17090.7	17405.8	18652.6	17230	17859.7	18824.5	18070.1	16698.2	18354.3	14970.4	16846.6	16875.5	18417.7	16990.5	14219.1
Rhola_00010050	type VII secretion-associated serine protease mycosin	C:cellular_component; F:peptidase activity	AURMO_01331	#N/A	0.142043	600.998	616.714	525.178	625.667	445.585	574.131	524.866	534.381	430.467	606.434	499.208	635.565	487.936	588.009	484.352	542.869	517.728	674.566	507.685	591.558	519.324	601.644	775.655	526.044	444.285	530.831	400.261	486.168
Rhola_00010060	hypothetical protein	0	AURMO_01332	#N/A	0.137709	1104.85	1015.63	1086.91	1111.32	1106.39	1076.69	1050.53	1117.83	956.594	1190.01	1014.12	1155.05	1053.46	1240.13	1013.09	1123.91	1249.45	1162.35	1164.69	1136.79	1010.55	1192.23	1029.19	1003.56	1085.08	971.122	1031.13	847.968
Rhola_00010070	Cell division protein FtsB	C:cellular_component	#N/A	B	1.33e-10	627.666	691.512	655.992	630.042	704.528	675.121	638.308	711.441	654.899	652.149	648.806	704.352	538.33	702.497	672.496	607.193	539.818	605.358	586.939	521.177	490.098	574.925	529.252	498.474	472.358	518.418	476.031	481.029
Rhola_00010080	enolase	C:extracellular region; C:cytosol; P:carbohydrate metabolic process; P:generation of precursor metabolites and energy; P:catabolic process; F:lyase activity; C:protein-containing complex; P:cellular nitrogen compound metabolic process; F:ion binding; P:small molecule metabolic process	AURMO_01334	J	7.09e-06	9642.63	7236.31	9574.41	9490	8703.2	6498.34	8990.63	9221	8638.78	6425.06	7579.04	9130.78	6804.71	6156.69	6725.93	7035.38	6397.74	6564.72	6103.7	6231.85	6315.07	6373.01	5403.44	5732.44	5902.64	8145.01	6412.42	4941.86
Rhola_00010090	histidyl-tRNA synthetase	C:cytoplasm; P:tRNA metabolic process; P:translation; P:cellular amino acid metabolic process; F:ligase activity; F:ion binding	AURMO_01335	#N/A	0.077399	2579.24	3062.3	2633.59	2660.18	2500.32	2779.21	2625.93	2397.78	2251.68	2827.88	2782.84	2484.22	2344.49	2556.28	2531.75	2464.82	2291.81	2505.65	2515.45	2316.34	2395.41	2431.45	2403.82	2389.8	2394.74	2570.19	2421.33	2088.57
Rhola_00010100	XTP/dITP diphosphohydrolase	P:biological_process; F:methyltransferase activity	AURMO_01336	#N/A	0.14184	1402.96	1519.42	1442.8	1507.29	1372.07	1595.16	1548.23	1461.28	1460.64	1767.87	1400.1	1539.83	1562.2	1578.1	1455.95	1485.11	1594.6	1575.1	1705.68	1765.77	1559.1	1555.24	1651.93	1657.54	1557.44	1388.05	1594.46	1419.45
Rhola_00010110	transcription-repair coupling factor	F:DNA binding; C:cytoplasm; P:DNA metabolic process; P:response to stress; P:biosynthetic process; F:ion binding; P:chromosome organization	AURMO_01341	#N/A	0.387106	1156.28	1422.62	1075.37	1226.17	1091.26	1320.02	1274.22	1314.09	1057.77	1262.15	1513.33	1296.21	1099.86	1188.84	1318.94	1239.83	1053.4	1108.15	1111.85	933.664	998.181	1124.05	1906.26	1153.55	994.759	1177.03	1016.3	1217.99
Rhola_00010120	peptidyl-tRNA hydrolase, PTH1 family	F:molecular_function; C:cytoplasm; P:translation	AURMO_01343	#N/A	0.176653	395.268	442.92	382.822	453.936	390.097	447.695	425.006	563.179	424.948	523.576	451.271	484.376	389.549	569.691	434.18	557.006	430.75	560.331	501.942	494.45	377.69	567.554	549.851	456.566	405.227	404.512	367.318	398.802
Rhola_00010130	large subunit ribosomal protein L25	F:structural constituent of ribosome; C:ribosome; P:translation; F:rRNA binding	AURMO_01344	#N/A	0.063972	6583.35	6500.8	6125.16	7315.48	6666.96	7016.8	7249.86	8046.64	7229.64	6922.21	7846.83	7947.07	7479.02	7498.49	7363.69	8388.31	7329.65	7899.67	8103.43	7735.69	7240.19	7705.28	6482.54	7221.25	7068.28	7455.73	7600.02	6256.46
Rhola_00010140	basic amino acid/polyamine antiporter, APA family	C:cellular_component; F:transmembrane transporter activity	#N/A	#N/A	0.058679	458.13	525.05	475.161	483.469	359.831	427.02	375.475	436.251	397.354	406.432	379.365	393.377	392.749	427.726	334.801	400.79	342.391	409.409	424.985	333.197	332.727	432.115	652.849	412.454	352.743	384.068	378.848	383.384
Rhola_00010150	ribose-phosphate pyrophosphokinase	C:cytoplasm; P:biosynthetic process; F:kinase activity; P:cellular nitrogen compound metabolic process; F:ion binding; P:small molecule metabolic process	AURMO_01350	#N/A	0.32219	4797.5	4363.2	4793.94	4585.3	4758.51	4938.96	4782.11	4623.83	5130.65	4578.61	4873.89	4373	5040.14	4762.69	4567.57	4647.61	4834.89	4209.99	4857.46	4450.05	4655.93	4394.86	3934.53	4466.41	4586.88	4402.91	4719.13	4254.23
Rhola_00010160	bifunctional UDP-N-acetylglucosamine pyrophosphorylase / Glucosamine-1-phosphate N-acetyltransferase	P:cell morphogenesis; C:cytoplasm; P:carbohydrate metabolic process; P:lipid metabolic process; P:biosynthetic process; F:transferase activity, transferring acyl groups; F:nucleotidyltransferase activity; P:cellular nitrogen compound metabolic process; F:ion binding; P:small molecule metabolic process; P:cell wall organization or biogenesis	AURMO_01351	#N/A	0.366181	4576.53	4958.65	4268.76	4433.26	4072.48	4916.69	4059.92	4014.79	4058.16	4515.76	4464.77	3830.59	4639.39	4507.15	4250.14	4094.84	4474.55	4149.12	3939.73	3791.67	4391.77	4191.24	3665.94	3827.88	4317.13	4489.8	3907.08	3675.56
Rhola_00010180	ATPase components of ABC transporters with duplicated ATPase domains	F:ATPase activity; F:ion binding	AURMO_01359	#N/A	0.022236	271.449	351.989	294.331	321.584	366.557	357.838	365.089	393.586	353.204	410.718	504.994	425.621	349.554	439.633	510.402	388.773	360.339	407.741	346.88	358.142	309.122	426.587	814.477	390.397	247.774	261.4	273.43	426.554
Rhola_00010190	4-diphosphocytidyl-2-C-methyl-D-erythritol kinase	P:lipid metabolic process; P:biosynthetic process; F:kinase activity; F:ion binding; P:small molecule metabolic process	AURMO_01360	C	0.000159	387.648	459.786	396.288	409.09	405.23	461.213	470.542	450.117	424.948	523.576	568.635	548.864	497.535	556.868	588.555	582.453	447.317	521.141	503.09	472.177	453.003	530.7	660.772	473.109	402.786	389.909	423.322	454.305
Rhola_00010200	hypothetical protein	F:ATP binding; P:terpenoid biosynthetic process; P:phosphorylation; F:4-(cytidine 5'-diphospho)-2-C-methyl-D-erythritol kinase activity	#N/A	#N/A	0.060655	50.48	59.3982	57.7119	41.5652	68.9395	45.3261	54.324	63.9977	55.1881	67.8578	76.0384	93.1493	57.5925	82.4312	76.2227	86.9438	67.6498	67.5399	55.1332	46.3268	48.3354	84.7646	105.375	82.7113	48.8225	48.191	54.3565	79.1437
Rhola_00010210	16S rRNA (adenine1518-N6/adenine1519-N6)-dimethyltransferase	F:RNA binding; C:cytoplasm; F:methyltransferase activity; P:cellular nitrogen compound metabolic process; P:ribosome biogenesis	AURMO_01361	#N/A	0.14184	472.416	465.652	477.085	463.781	448.948	479.503	436.19	462.916	423.109	528.576	514.912	509.455	427.944	542.214	486.281	512.474	447.317	559.497	438.768	462.377	392.303	543.599	637.004	538.175	400.345	480.45	378.848	384.412
Rhola_00010220	TatD DNase family protein	F:nuclease activity; P:DNA metabolic process	AURMO_01362	E	0.013335	802.918	832.308	806.043	893.653	870.992	920.041	824.447	995.164	864.614	930.009	805.841	960.154	811.894	956.202	809.504	930.935	844.933	967.239	870.645	836.556	765.497	1033.76	969.767	839.244	738.441	760.104	723.106	674.263
Rhola_00010230	methionyl-tRNA synthetase	C:cytoplasm; P:tRNA metabolic process; P:translation; P:cellular amino acid metabolic process; F:ligase activity; F:ion binding	AURMO_01363	B	0.01064	6124.27	6175.94	5767.34	6276.35	5720.3	6072.11	5899.75	5839.79	5658.62	5893.63	5649.98	5606.15	5786.44	6094.41	5273.84	5646.4	5323.63	5926.84	5438.66	5263.44	5557.44	5892.98	4890.82	5305.65	4965.25	5906.32	4895.38	4325.15
Rhola_00010240	16S rRNA (cytidine1402-2'-O)-methyltransferase	C:cytoplasm; F:methyltransferase activity; P:cellular nitrogen compound metabolic process; P:ribosome biogenesis	AURMO_01366	#N/A	0.258049	556.232	624.781	580.966	615.822	494.347	637.746	629.52	548.247	561.079	668.578	571.114	613.352	534.33	561.448	575.047	625.571	506.683	560.331	527.211	501.577	535.061	550.048	692.464	492.959	465.035	608.229	431.558	515.976
Rhola_00010250	Dolichyl-phosphate-mannose--protein O-mannosyl transferase	C:cellular_component; P:cellular protein modification process; P:biosynthetic process; F:transferase activity, transferring glycosyl groups	AURMO_01367	#N/A	0.03682	811.49	916.638	746.407	881.621	867.629	861.196	754.944	798.904	730.323	915.723	858.738	836.91	879.885	911.322	870.289	950.02	925.008	919.71	916.589	842.792	804.84	932.41	1290.64	1041.06	871.482	765.945	751.108	851.052
Rhola_00010260	hypothetical protein	0	#N/A	B	0.002252	1009.6	937.904	1063.82	1015.07	1160.2	1067.15	985.023	980.231	1238.05	1091.44	990.978	1118.51	1111.86	1000.16	983.176	1048.98	1007.84	1012.26	992.397	1022.75	988.065	995.062	846.961	1014.59	897.114	911.978	812.053	910.666
Rhola_00010270	2,5-diketo-D-gluconate reductase A	F:oxidoreductase activity	AURMO_01133	G	5.5e-17	3789.81	2582.72	3505.04	3222.4	3842.12	2745.81	4045.54	3386.54	3072.14	2038.59	2420.83	2667.65	1826.16	1774.1	2187.3	2082.41	2093	1876.11	2147.9	2348.41	2356.07	1987.36	2586.04	2097.56	3719.06	3997.66	3702.83	3441.21
Rhola_00010280	hypothetical protein	F:molecular_function	AURMO_00603	G	8.11e-15	7608.19	4285.47	6563.77	5725.07	7341.22	5246.7	7161.99	6178.98	5855.46	3500.03	4232.53	4327.86	3317.17	3006.91	3795.7	3253.68	4119.74	2892.54	4004.05	4074.09	4585.11	3258.83	4338.6	3318.38	7200.1	7016.9	8193	6779.63
Rhola_00010290	Histone H1-like nucleoprotein HC2	F:DNA binding; P:chromosome organization	#N/A	A	0.000815	46272.1	45609	47918.2	39895	40761.8	42764	46019.7	38107.4	47658.6	53882.6	47185.9	49596.3	54819.2	54299.2	61837.8	51129.3	52602.6	54313.8	47492.7	74102.4	52324.7	47065.5	41117.6	55564.3	44213.7	39284.4	42442.5	51410.5
Rhola_00010300	hypothetical protein	C:cellular_component	#N/A	B	0.000108	1317.24	1748.21	1652.48	1195.55	1457.82	1964.93	1454.77	1431.41	1769.7	2552.88	1911.7	1735.44	1231.84	2032.39	1650.85	1826.53	1513.15	1680.99	1497.79	1683.8	1247.73	1512.86	1371.46	1462.34	1221.78	1123	1215.61	1169.68
Rhola_00010310	ribosomal-protein-alanine N-acetyltransferase	C:ribosome; F:transferase activity, transferring acyl groups; C:protein-containing complex	AURMO_01402	D	2.97e-11	600.045	610.848	615.594	623.479	598.597	613.095	648.693	631.444	697.21	776.436	696.743	751.643	758.301	838.966	784.418	771.891	826.985	787.966	807.471	935.446	737.395	785.915	816.854	902.105	761.631	671.754	818.641	830.495
Rhola_00010320	5-formyltetrahydrofolate cyclo-ligase	F:ligase activity; F:ion binding	AURMO_01403	A	0.009666	1385.82	1389.62	1481.27	1402.28	1383.84	1474.29	1450.77	1497.55	1515.83	1571.44	1478.62	1465.31	1620.59	1536.88	1439.55	1526.82	1540.76	1478.37	1567.85	1641.04	1624.29	1551.56	1588.55	1589.16	1533.03	1401.19	1533.51	1482.15
Rhola_00010330	Part of AAA domain-containing protein	0	AURMO_01405	#N/A	0.121249	3271.68	3757.48	3239.56	3046.3	3174.58	3862.26	3225.09	2936.43	3521	4166.47	3884.57	3373.44	2978.81	3663.61	3225.47	3121.49	3024.91	3047.64	3282.72	3135.97	3094.59	3115.1	3939.28	3459.54	3164.92	2953.53	3180.68	3230.5
Rhola_00010350	5-methylcytosine-specific restriction endonuclease McrA	F:nuclease activity	AURMO_01416	D	7.46e-05	230.494	287.458	215.458	228.609	316.113	333.982	260.436	266.657	320.091	437.861	431.435	301.66	386.349	422.231	602.063	281.33	514.967	361.881	650.112	483.759	429.398	386.969	534.005	400.323	461.373	264.32	413.439	552.978
Rhola_00010360	Cell wall-associated hydrolase, NlpC family	F:molecular_function; C:cellular_component	#N/A	#N/A	0.185867	14775.4	13646.9	13281.4	13352.3	15800.6	14611.7	13156.8	12946.7	16363.3	13469.4	13539.8	13283.8	14671.7	14389.7	13069.8	13216.9	13955.2	13316.2	12947.1	13440.1	13423.7	13255.5	9763.43	12317.4	13559.2	13848.3	11304.5	11581.7
Rhola_00010370	phosphoserine aminotransferase apoenzyme	F:molecular_function; C:cytoplasm; P:cellular amino acid metabolic process; P:biosynthetic process	AURMO_01419	B	0.000555	3742.19	3357.83	3720.49	3440.07	3823.62	3712.77	3682.85	3772.66	4091.28	3286.46	3968.05	3810.52	3435.55	3278.01	3741.66	3609.23	3399.06	3274.44	3310.29	3630.42	3273.32	3150.11	3161.25	3344.84	3166.14	3244.86	3371.75	3352.82
Rhola_00010380	Protein of unknown function (DUF3027)	0.00E+00	#N/A	J	0.007043	1493.45	1586.88	1450.49	1623.23	1494.81	1801.12	1538.65	1576.48	1571.02	1395.73	2042.29	1684.57	1401.42	1500.25	1386.48	1406.65	1314.34	1434.18	1354.21	1233.9	1371.38	1441	1360.37	1241.77	1407.31	1647.26	1409.97	1213.88
Rhola_00010390	cold-shock DNA-binding protein family	F:DNA binding; C:cytoplasm	AURMO_01421	J	0.008727	2867.84	3411.36	2835.58	2781.59	2616.34	3817.73	3004.6	2607.91	3099.73	2897.17	4177.98	2923.45	2994.81	2770.6	3479.23	2917.21	2555.51	2569.85	2332.82	2482.05	2619.1	2401.05	2014.01	2435.02	2433.8	3336.13	2233.56	2652.86
Rhola_00010400	hypothetical protein	C:cellular_component	#N/A	J	0.003971	1031.51	941.571	1009.96	965.845	1013.92	949.463	1071.3	948.232	1070.65	917.866	1184.38	984.516	1029.46	828.891	958.09	1002.33	774.521	831.325	795.985	878.428	946.474	762.881	774.862	812.776	738.441	1080.65	808.759	817.133
Rhola_00010410	Helicase conserved C-terminal domain-containing protein	0	AURMO_01423	#N/A	0.796173	1342.01	1219.49	1452.42	1307.12	1304.81	1299.35	1309.37	1272.49	1352.11	1258.58	1341.42	1237.45	1307.03	1221.81	1208.95	1326.78	1268.78	1149.01	1229.01	1187.57	1278.08	1098.25	1555.27	1245.08	1235.21	1278.52	1151.37	1397.86
Rhola_00010420	DNA excision repair protein ERCC-3	F:DNA binding; F:helicase activity; F:ion binding; P:chromosome organization	AURMO_01424	J	0.011158	2896.41	2788.78	2856.74	2908.47	2618.02	3067.86	2717	2724.17	2652.71	2602.88	3132.45	2572.35	2558.07	2385.01	2725.68	2580.04	2500.28	2453.12	2415.52	2302.09	2694.41	2451.72	2482.25	2401.94	2485.07	2831.59	2628.88	2205.74
Rhola_00010430	two-component system, OmpR family, response regulator	F:DNA binding; P:signal transduction; P:biosynthetic process; P:cellular nitrogen compound metabolic process	AURMO_01425	H	0.001161	1925.86	1917.61	2010.3	1839.81	1740.3	1908.47	1985.22	2266.58	1672.2	1837.16	3223.36	1605.75	1595.79	2165.19	3580.54	1868.94	2182.74	2267.17	2878.41	2188.94	2202.07	2314.44	2796.79	2311.51	3184.45	2366.47	4816.31	4064.08
Rhola_00010440	two-component system, OmpR family, sensor kinase	C:cellular_component; P:cellular protein modification process; P:signal transduction; F:kinase activity; F:ion binding	AURMO_01426	#N/A	0.033307	1452.49	1751.88	1335.07	1481.04	1261.09	1506.1	1501.1	1636.21	1193.9	1570.02	2535.71	1267.55	1331.03	1797.91	2614.73	1599.62	1631.88	1748.53	1888.31	1668.66	1736.7	1673.18	2375.29	1827.37	2062.75	1644.34	3012.67	2769
Rhola_00010450	WXG100 family type VII secretion target	0	#N/A	#N/A	0.168041	32.3834	41.0654	9.61865	26.2517	21.8589	19.8799	26.3631	27.7323	27.594	40.0004	38.8457	21.496	35.9953	32.9725	39.5586	21.9127	28.9928	30.8516	36.7555	21.3816	19.1093	29.4833	138.651	40.8042	42.7197	22.6352	31.2962	66.8096
Rhola_00010460	chaperonin GroEL	C:cytoplasm; P:protein folding; F:ion binding; F:unfolded protein binding	AURMO_01428	G	0.004336	24312.3	19796.5	26568.6	22229.8	25415.2	22667	28143	21478.7	23225	14279.4	35681	19736.2	15786.7	14608.6	29705.6	16251.4	20858.2	14012.5	19872.1	13404.5	17586.2	15324.9	15090.8	12224.7	24107.3	29492.9	29154.8	22802.6
Rhola_00010470	cold shock protein (beta-ribbon, CspA family)	F:DNA binding; C:cytoplasm	#N/A	H	0.014929	6019.5	6149.54	5305.65	6366.05	6537.49	3797.06	4997.01	5299.01	3708.64	4395.76	4108.55	4822.98	6961.49	4397.24	3923.06	4708.4	6709.76	4927.91	6905.43	6190.87	6841.14	5818.35	6068.96	5726.93	7848.22	5341.9	7715.32	4718.81
Rhola_00010480	LytR cell envelope-related transcriptional attenuator	C:cellular_component	#N/A	#N/A	0.796825	1686.79	1896.34	1529.37	1864.97	1580.57	1537.91	1894.15	1686.34	1548.95	1840.73	1738.14	1785.6	1922.95	1560.7	1876.62	1635.67	1629.12	1734.36	1557.51	1693.6	1814.26	1476.01	1592.51	1574.82	1397.55	1768.46	1658.7	1693.88
Rhola_00010490	peptide-methionine (R)-S-oxide reductase	P:response to stress; F:oxidoreductase activity; F:ion binding	AURMO_00589	G	9.39e-18	12086.6	6929.78	9820.64	9486.72	12072.8	8485.53	12254.9	11324.4	9895.23	5295.05	6588.89	7656.87	5240.91	4358.78	5065.43	5540.37	6102.29	4451.8	6671.12	6483.08	7031.11	4958.73	7044.28	5400.5	12465.6	13675.3	14518.1	11299
Rhola_00010500	hypothetical protein	C:cellular_component	#N/A	G	3.18e-19	4804.17	3241.97	4432.27	4276.85	4289.38	3819.32	5212.71	4545.97	4253.16	2449.31	2554.72	3272.41	2294.1	1829.97	2017.49	2265.49	2714.28	1757.71	2505.11	2638.85	2713.53	1909.05	2826.11	2117.41	5253.3	5698.95	5127.63	4280.95
Rhola_00010520	Protein-disulfide isomerase	C:cellular_component; F:isomerase activity	#N/A	#N/A	0.45909	30497.5	23713.1	29737	26912.4	28404.8	25222	25301.4	27040.1	28554.3	22876.6	24404.2	24960.4	26868.5	23603.7	25318.5	25954.5	28911.3	24930.6	25398	28459.8	26891.3	24116.4	21297.6	26147.8	26740.1	25879.3	27799.2	26081.5
Rhola_00010530	carbohydrate ABC transporter ATP-binding protein, CUT1 family	P:transport; F:ATPase activity; F:ion binding	AURMO_00917	G	0.000733	15387.8	13028.7	16115.1	14075.3	15121.3	12591.9	15102.9	13985.6	14529.2	11659.4	13789.4	13774.6	11824.9	11673.2	12546.8	12465.5	12076.2	11556	11753.7	14434.4	13433.9	11685.5	10888.5	13756.5	15235.1	14822.4	14648.2	16821.6
Rhola_00010540	protein of unknown function (DUF4032)	F:kinase activity	AURMO_00918	#N/A	0.082029	300.023	409.921	315.492	336.897	353.105	392.826	376.274	404.252	347.685	371.432	373.58	417.739	246.368	413.988	332.871	336.466	259.554	319.356	280.26	318.942	322.61	331.687	717.817	403.631	266.083	295.718	273.43	411.136
Rhola_00010550	Protein of unknown function (DUF3117)	0	#N/A	#N/A	0.400862	545.755	638.713	548.263	479.094	578.419	893.004	592.771	474.649	680.653	728.578	828.157	520.203	693.509	631.972	686.004	690.603	639.222	607.026	598.425	604.922	689.06	540.835	476.96	592.213	534.607	696.579	591.333	560.173
Rhola_00010560	succinyldiaminopimelate desuccinylase	P:cellular amino acid metabolic process; P:biosynthetic process; F:hydrolase activity, acting on carbon-nitrogen (but not peptide) bonds	AURMO_01201	#N/A	0.332786	7071.01	6524.26	6300.22	6341.98	6478.64	6368.72	6673.87	6137.38	6552.67	7258.64	6592.2	6865.82	7605.4	6207.07	6724.96	6147.56	7783.87	6848.22	6873.27	7582.46	7755.02	6291.01	6290.01	6437.15	7002.37	6978.94	6463.48	6954.37
Rhola_00010570	2,3,4,5-tetrahydropyridine-2-carboxylate N-succinyltransferase	C:cytoplasm; P:cellular amino acid metabolic process; P:biosynthetic process; F:transferase activity, transferring acyl groups; F:ion binding	AURMO_01202	#N/A	0.250088	2258.26	2386.19	1981.44	2362.66	2056.42	2015.02	2346.32	2003.13	2196.49	2372.16	2311.73	2475.62	2594.06	2089.17	2447.81	2210.35	2567.93	2427.27	2213.37	2497.2	2652.82	2257.32	2385.59	2269.6	2254.38	2475.27	2147.9	2428.79
Rhola_00010580	Bacterial RNA polymerase, alpha chain C terminal domain.	0	#N/A	#N/A	0.796987	82.8634	141.529	84.6441	99.5379	89.117	109.737	98.2626	115.196	93.8198	102.144	142.159	116.795	95.9874	134.638	98.4141	126.528	62.1274	119.237	94.1859	100.672	85.4299	97.6635	141.82	129.03	81.7777	111.716	102.124	96.617
Rhola_00010590	thiamine-phosphate kinase	P:sulfur compound metabolic process; P:biosynthetic process; F:kinase activity; P:cellular nitrogen compound metabolic process; F:ion binding; P:small molecule metabolic process; P:cofactor metabolic process	AURMO_00583	#N/A	0.366181	1545.83	1768.74	1392.78	1567.45	1405.69	1622.2	1636.91	1445.28	1409.14	1647.16	1699.29	1439.52	1815.76	1507.57	1701.02	1567.82	1780.98	1698.5	1585.08	1567.98	1850.23	1618.82	1739.88	1676.28	1524.48	1614.4	1553.28	1590.07
Rhola_00010600	Protein of unknown function (DUF3515)	0.00E+00	AURMO_00582	D	1.56e-06	1759.18	1807.61	1683.26	1681.2	1898.36	1914.83	1759.14	1800.47	1740.27	1994.3	1787.73	1822.86	2014.14	1982.93	1770.49	1808.15	2229.68	2174.62	2116.89	2220.12	2166.1	2053.7	1954.59	2018.16	2074.96	1769.92	2004.6	1794.61
Rhola_00010610	D-alanine-D-alanine ligase	P:cell morphogenesis; C:cytoplasm; P:biosynthetic process; F:ligase activity; F:ion binding; P:cell wall organization or biogenesis	AURMO_00581	F	1.8e-06	474.321	578.582	477.085	516.284	623.819	578.902	624.726	662.376	662.257	798.579	719.058	689.305	736.704	810.573	857.746	661.621	767.618	707.085	754.635	670.848	691.308	756.432	910.345	666.102	705.486	510.387	558.389	669.124
Rhola_00010620	glycerol-3-phosphate dehydrogenase (NAD(P)+)	C:cytoplasm; P:carbohydrate metabolic process; P:lipid metabolic process; P:catabolic process; P:biosynthetic process; F:oxidoreductase activity; C:protein-containing complex	AURMO_00580	A	5.47e-07	548.613	516.251	561.729	529.41	706.21	549.48	738.168	542.914	746.879	860.008	781.046	766.69	920.679	783.096	1002.47	721.705	795.231	865.512	808.62	829.429	830.694	709.442	933.321	714.626	701.824	565.879	678.632	836.662
Rhola_00010630	1-acyl-sn-glycerol-3-phosphate acyltransferase	C:cellular_component; F:transferase activity, transferring acyl groups	AURMO_00579	A	8.37e-05	390.505	430.453	346.271	400.339	499.391	407.14	480.928	418.118	511.41	502.862	543.013	497.99	539.929	565.111	616.535	504.698	545.34	537.818	458.295	563.049	541.806	497.531	595.804	540.38	474.799	411.814	479.325	606.426
Rhola_00010640	UDP-N-acetylglucosamine 1-carboxyvinyltransferase	P:cell morphogenesis; C:cytoplasm; P:cell cycle; P:biosynthetic process; F:transferase activity, transferring alkyl or aryl (other than methyl) groups; P:cellular nitrogen compound metabolic process; P:small molecule metabolic process; P:cell division; P:cell wall organization or biogenesis	AURMO_00578	#N/A	0.507876	4081.26	3848.41	3816.68	3773.69	3932.92	3826.48	3759.54	3710.8	3993.78	4207.18	4132.52	3850.65	4227.45	4312.07	3677.99	4111.81	4194.29	4160.79	3869.66	4009.05	4362.55	4125.82	3776.86	4031.9	4485.57	4042.93	3971.32	3735.17
Rhola_00010650	3-isopropylmalate/(R)-2-methylmalate dehydratase small subunit	C:cytosol; P:cellular amino acid metabolic process; P:biosynthetic process; F:lyase activity; C:protein-containing complex	AURMO_00577	J	0.004815	1358.2	1388.16	1435.1	1374.93	1350.21	1519.62	1439.59	1348.22	1480.88	1405.01	1596.81	1362.85	1369.42	1424.23	1374.9	1374.14	1304.67	1292.43	1237.05	1245.48	1368	1326.75	1203.49	1220.82	1268.16	1417.98	1307.85	1228.27
Rhola_00010660	3-isopropylmalate/(R)-2-methylmalate dehydratase large subunit	P:cellular amino acid metabolic process; P:biosynthetic process; F:lyase activity; F:ion binding	AURMO_00576	#N/A	0.204079	6965.29	6432.6	6282.9	6686.54	6592.97	6678.84	5842.23	6039.25	6319.04	6397.92	6002.9	5993.08	6179.99	6171.35	5828.62	5868.35	6649.01	6145.3	5683.31	6081.29	6554.5	5986.96	5368.58	5524.01	6172.39	6275.05	5938.03	5352.99
Rhola_00010670	Predicted arabinose efflux permease, MFS family	C:cellular_component; P:transmembrane transport	AURMO_00495	#N/A	0.015547	623.856	645.313	563.653	595.039	731.432	617.071	610.347	558.913	658.578	707.864	712.446	636.281	751.902	689.674	816.258	685.655	842.171	655.388	721.326	815.174	856.548	653.24	1105.25	775.281	606.62	635.245	652.278	911.694
Rhola_00010690	diacylglycerol kinase (ATP)	F:kinase activity	AURMO_00573	F	0.000124	1522.02	1435.82	1375.47	1389.15	1356.93	1303.33	1328.54	1432.48	1418.33	1499.3	1079.41	1448.11	1566.99	1479.18	1461.74	1417.96	1471.73	1411.67	1389.82	1292.7	1237.61	1364.53	1342.14	1312.35	1083.86	1211.35	1154.66	1027.84
Rhola_00010700	Cu2+-exporting ATPase	F:molecular_function; C:cellular_component	#N/A	B	5.73e-08	1283.91	1424.82	1410.09	1511.66	1272.86	1378.87	1248.65	1313.02	1313.48	1294.3	1292.65	1345.65	1435.01	1387.59	1520.59	1441.99	1234.26	1319.95	1279.55	1232.12	1174.66	1234.61	1276.38	1255.01	1093.62	1255.89	1111.84	1087.45
Rhola_00010710	L-ascorbate metabolism protein UlaG, beta-lactamase superfamily	F:molecular_function	#N/A	#N/A	0.730002	1973.48	1468.09	2044.92	1699.8	1866.41	1588.01	1600.16	1684.2	1885.59	1591.44	1591.85	1535.53	1742.97	1543.29	1772.42	1705.65	1874.87	1731.86	1771.15	1858.42	1859.22	1743.2	1624.99	1820.75	1692.92	1520.94	1772.35	1809
Rhola_00010720	hypothetical protein	C:cellular_component	#N/A	#N/A	0.32223	3972.68	3684.15	4003.28	4053.71	3904.33	3361.29	3714.01	3865.46	3412.46	3227.89	3142.37	3726.69	3713.11	3407.16	3137.67	3943.57	3436.34	3787.24	3673.25	3641.11	3709.46	4011.57	3200.07	3886.33	3601.88	4163.41	3879.08	3266.48
Rhola_00010740	glutamyl-tRNA synthetase	F:RNA binding; C:cytoplasm; P:tRNA metabolic process; P:translation; P:cellular amino acid metabolic process; F:ligase activity; F:ion binding	AURMO_00571	C	0.008475	5153.72	5027.58	5095.96	5165.03	4872.85	4929.41	5302.19	5271.27	5106.74	5092.9	5007.79	5325.99	5157.73	5042.95	5143.58	5230.06	5123.44	5042.98	5141.17	5153.86	5192.12	5025.06	4724.44	5197.58	4588.1	4819.83	4768.55	4677.7
Rhola_00010750	2-keto-4-pentenoate hydratase/2-oxohepta-3-ene-1,7-dioic acid hydratase (catechol pathway)	F:molecular_function	AURMO_01497	D	4.88e-15	2408.75	2377.39	2602.81	2352.81	2180.84	2275.85	2267.23	2384.98	2295.82	2348.59	2610.1	2335.9	2890.02	2730.3	2903.22	2846.53	3120.18	2794.99	2956.52	3147.55	3033.89	2824.87	2570.99	3059.22	2625.43	2624.22	2620.64	2759.75
Rhola_00010760	branched-chain amino acid aminotransferase	F:molecular_function; P:cellular amino acid metabolic process; P:biosynthetic process	AURMO_00570	D	2.06e-07	5113.72	5025.38	4878.58	4751.56	5007.36	4899.2	5225.49	4625.97	5402.91	5364.34	5464.84	4931.18	6291.18	5454.19	5702.23	5815.34	5588.7	5853.46	5975.06	6442.1	6284.72	5600.91	5278.26	6154.82	5814.76	5734	5544.36	5891.58
Rhola_00010770	3-isopropylmalate dehydrogenase	C:cytoplasm; P:cellular amino acid metabolic process; P:biosynthetic process; F:oxidoreductase activity; F:ion binding	AURMO_00569	#N/A	0.323916	3082.14	3198.7	3578.14	3265.06	3426.8	3126.71	3305.78	3236.15	3377.51	3203.6	3413.46	3351.94	3925.09	3351.28	3434.84	3614.88	3450.14	3361.15	3381.5	3698.13	3709.46	3319.64	3120.05	3605.11	3268.67	3260.2	3384.93	3555.3
Rhola_00010780	Methyltransferase domain-containing protein	#N/A	#N/A	#N/A	0.248231	3267.86	2493.26	3379.99	3291.31	2767.67	2352.98	2974.24	3104.95	2836.67	2350.02	2618.36	2931.34	2727.64	2417.98	2434.3	2898.13	2740.51	2838.34	2652.14	2682.5	2747.25	2717.07	2332.51	2448.26	2784.11	3193.75	2562.99	2358.89
Rhola_00010790	Rhodanese-related sulfurtransferase	F:molecular_function	#N/A	#N/A	0.34807	3026.89	2190.4	3289.58	2785.97	2925.73	2193.15	2744.96	2830.83	3114.45	2322.88	2405.13	2572.35	2592.46	2198.16	2142.92	2640.83	2387.07	2448.95	2469.51	2360	2532.55	2518.98	1926.06	2330.25	2521.68	2789.97	2556.4	1983.73
Rhola_00010800	D-3-phosphoglycerate dehydrogenase	P:cellular amino acid metabolic process; P:biosynthetic process; F:oxidoreductase activity	AURMO_00568	J	3.72e-09	8583.5	6787.52	8787.6	8202.58	7590.07	6496.74	7205.93	7501.59	7119.27	5840.77	6259.94	7240.56	5716.85	5598.91	5619.25	6320.04	5541.76	5777.58	5306.57	5614.46	5620.39	5696.73	4921.72	5301.24	5187.39	7136.65	5830.97	4671.53
Rhola_00010810	ketol-acid reductoisomerase	P:cellular amino acid metabolic process; P:biosynthetic process; F:oxidoreductase activity; F:isomerase activity; F:ion binding	AURMO_00565	#N/A	0.321505	21068.2	15786.7	19364.3	18823.6	22734.9	16022.4	22792.9	21491.5	23015.3	17898.7	20139.4	22120.1	21210	16777.5	19422.3	18943.9	21315.2	17343.6	19671.1	19467.1	19101.5	17950.7	15714.3	17077.1	21673.5	19399.8	21362.1	17899.8
Rhola_00010820	acetolactate synthase, small subunit	P:cellular amino acid metabolic process; P:biosynthetic process; F:enzyme regulator activity	AURMO_00564	#N/A	0.121249	1229.62	1270.09	1267.74	1206.49	1380.47	1320.82	1326.15	1268.22	1409.14	1306.44	1595.98	1321.29	1389.42	1395.83	1445.34	1384.03	1372.33	1261.58	1303.67	1344.37	1407.35	1323.99	1116.34	1327.79	1268.16	1369.79	1235.37	1334.14
Rhola_00010830	acetolactate synthase, large subunit	P:cellular amino acid metabolic process; P:biosynthetic process; F:ion binding	AURMO_00563	#N/A	0.022074	8285.39	7199.64	8016.18	7807.7	8916.74	7373.84	8836.44	8277.03	8914.72	7955.07	8446.04	8451.51	9182	8347.53	8819.64	8677.42	9370.19	8650.95	8966.03	9039.97	9218.57	9030.19	7860.34	9246.02	9471.57	8347.27	9199.42	9448.93
Rhola_00010840	dihydroxy-acid dehydratase	P:cellular amino acid metabolic process; P:biosynthetic process; F:lyase activity; F:ion binding	AURMO_00562	#N/A	0.283725	23958	20659.6	22065.2	22635.6	21714.3	20417.4	22146.6	21724	22009	20386.6	21547.8	21577.7	22714.6	19879.7	21333.7	21261	23369.6	21777	21353.8	23546.5	24862.4	20728.6	20258.1	22685	23248.1	24395.6	22330.6	23712.3
Rhola_00010850	hypothetical protein	#N/A	#N/A	G	8.77e-19	920.069	547.783	879.145	774.426	958.428	602.758	922.71	737.04	708.247	337.146	499.208	495.841	249.567	276.602	321.293	396.549	364.481	278.498	468.632	370.615	530.565	366.699	591.843	359.519	1076.54	1384.4	1225.49	826.384
Rhola_00010860	Phytoene/squalene synthetase	P:lipid metabolic process; P:biosynthetic process; F:transferase activity, transferring alkyl or aryl (other than methyl) groups; P:small molecule metabolic process	AURMO_01714	#N/A	0.237055	2336.37	2239.53	2014.14	2380.16	2170.76	2091.36	2423.81	2063.93	2076.91	2426.45	1919.97	2231.28	2539.67	2085.51	2245.19	2141.79	2311.14	2469.79	2152.49	2468.69	2384.17	2042.64	2109.88	1996.1	1990.74	2126.25	1917.3	2023.82
Rhola_00010870	phytoene desaturase	P:lipid metabolic process; P:biosynthetic process; F:oxidoreductase activity	AURMO_01713	G	1.37e-05	3961.25	3230.23	3755.12	3599.77	4059.03	3424.11	4135.02	3686.27	3592.75	3225.74	3198.57	3245.18	3130.79	3045.37	3159.86	3092.51	3093.94	3183.55	3280.43	3271.39	3278.94	3196.18	3238.89	2970.99	3902.14	4141.51	3819.78	3222.28
Rhola_00010880	lycopene cyclase domain-containing protein	C:cellular_component; F:isomerase activity	#N/A	G	2.74e-06	692.433	609.381	738.712	728.486	825.593	664.783	784.503	773.305	754.237	587.148	653.765	548.864	510.333	572.439	479.527	578.919	517.728	556.996	577.75	539.886	613.747	596.116	564.113	540.38	764.072	757.913	657.219	570.451
Rhola_00010890	lycopene cyclase domain-containing protein	C:cellular_component; F:isomerase activity	#N/A	G	0.004558	160.012	139.329	138.509	124.696	168.145	174.943	178.151	186.66	185.8	138.573	145.465	159.07	92.7879	143.797	121.57	135.717	118.732	138.415	125.198	114.926	119.152	134.518	161.628	122.413	129.38	173.78	148.245	143.898
Rhola_00010900	4-hydroxybenzoate polyprenyltransferase	C:cellular_component; F:transferase activity, transferring alkyl or aryl (other than methyl) groups	AURMO_01710	I	0.001731	888.638	769.976	923.39	833.493	1092.94	890.619	1052.13	1085.83	1028.34	814.293	880.227	922.178	870.286	877.434	834.59	898.42	992.658	901.366	992.397	953.264	889.146	922.275	1054.54	1007.98	1140.01	985.725	1049.24	1002.14
Rhola_00010910	SprT-like family protein	#N/A	#N/A	D	0.011552	544.803	578.582	621.365	551.287	554.879	563.793	517.676	474.649	599.711	642.863	542.187	566.061	563.926	727.226	562.504	618.503	664.073	606.192	569.71	628.976	593.513	679.959	720.194	700.289	571.224	561.498	578.155	640.345
Rhola_00010920	nucleobase cation symporter-1, NCS1 family	C:cellular_component; F:transmembrane transporter activity	#N/A	#N/A	0.099269	4356.52	4272.27	4309.15	4072.3	4274.25	4193.06	4187.74	3755.6	5121.46	4965.05	3834.98	5106.01	4611.4	4726.05	4792.38	4171.18	4402.76	4551.86	3893.78	6111.58	4487.32	4043.82	3953.54	4307.6	3654.37	3412.8	3360.22	4824.68
Rhola_00010930	cytosine deaminase	F:hydrolase activity, acting on carbon-nitrogen (but not peptide) bonds	#N/A	#N/A	0.157863	995.313	978.236	713.704	900.216	798.69	916.86	830.039	793.571	851.736	1070.72	828.984	966.603	1081.46	984.594	950.371	913.264	1049.26	1063.13	863.753	1286.46	1124.08	913.062	1038.7	984.816	897.114	905.407	882.881	1232.38
Rhola_00010940	8-oxo-dGTP diphosphatase	F:nucleotidyltransferase activity	AURMO_01223	J	2.8e-09	1148.66	1105.83	1540.91	1251.33	1057.63	1085.44	1143.2	1012.23	919.802	676.435	1293.48	1066.2	703.908	742.796	823.977	892.765	586.759	628.705	480.118	597.794	691.308	611.779	614.027	667.205	683.515	1322.33	620.982	906.555
Rhola_00010950	quinolinate synthetase	C:cytoplasm; P:biosynthetic process; F:transferase activity, transferring alkyl or aryl (other than methyl) groups; P:cellular nitrogen compound metabolic process; F:ion binding; P:small molecule metabolic process; P:cofactor metabolic process	AURMO_01224	#N/A	0.24857	11897.1	6098.94	13762.4	13328.2	10436.8	5673.72	12925.1	10707.9	10150.9	6180.77	11491.7	13047.4	10335.5	5812.31	8812.89	9433.76	9085.79	7541.12	5981.95	9097.88	9987.43	6680.74	5999.24	7709.8	8994.33	13735.9	8285.25	11680.4
Rhola_00010960	L-aspartate oxidase	C:cytoplasm; P:biosynthetic process; F:oxidoreductase activity; P:cellular nitrogen compound metabolic process; P:small molecule metabolic process; P:cofactor metabolic process	AURMO_01225	#N/A	0.383339	2646.87	1585.42	3320.36	3222.4	2286.78	1386.03	3329.74	2774.3	2518.42	1632.16	2850.61	3446.52	2417.28	1687.09	2414.04	2654.26	2047.44	1902.79	1680.41	2168.45	2280.76	1865.74	1892.79	2061.17	2133.54	3124.38	2034.25	2887.2
Rhola_00010970	nicotinate-nucleotide pyrophosphorylase [carboxylating]	P:biosynthetic process; F:transferase activity, transferring glycosyl groups; P:cellular nitrogen compound metabolic process; P:small molecule metabolic process; P:cofactor metabolic process	AURMO_01226	#N/A	0.270287	390.505	246.392	413.602	403.62	541.428	249.691	533.654	441.584	509.57	330.717	631.449	569.644	410.346	347.127	551.891	441.081	405.899	313.519	365.257	360.815	381.062	382.362	455.568	401.425	429.638	422.767	367.318	481.029
Rhola_00010980	cysteine desulfurase	F:molecular_function	AURMO_01227	E	0.013023	535.278	488.385	682.924	581.914	785.238	459.623	879.57	665.576	728.483	627.149	1005.03	861.273	655.914	586.177	838.449	677.879	564.669	572.005	501.942	539.886	541.806	598.88	747.925	588.904	574.885	621.372	471.089	605.398
Rhola_00010990	catechol 2,3-dioxygenase	F:oxidoreductase activity; F:lyase activity; F:ion binding	#N/A	G	1.04e-11	678.146	616.714	675.229	618.01	712.936	645.698	694.229	616.511	590.513	501.433	596.736	561.762	413.546	446.044	468.914	465.821	505.303	437.759	389.378	449.905	491.222	452.385	701.179	467.595	693.28	766.675	640.748	720.516
Rhola_00011000	deoxyribodipyrimidine photo-lyase	F:lyase activity	#N/A	G	2.57e-22	9694.06	5257.84	8999.21	7697.23	9014.26	5706.32	10435	8977.81	6466.21	2676.45	4156.49	5047.26	1978.94	2032.39	2914.79	2909.44	3117.41	2498.14	4514.03	3767.62	4462.59	3159.32	5984.98	3358.08	11408.6	12119.3	13075.2	9491.08
Rhola_00011010	hypothetical protein	#N/A	#N/A	G	5.23e-10	647.668	431.92	681	581.914	596.915	396.802	676.654	516.248	424.948	287.146	277.705	358.983	241.568	235.387	312.61	395.135	207.091	260.988	351.474	301.124	319.238	218.361	408.031	345.182	508.975	708.262	785.698	463.556
Rhola_00011030	peroxiredoxin Q/BCP	C:cell; F:oxidoreductase activity; P:homeostatic process	AURMO_00420	#N/A	0.026351	3547.89	3494.96	3741.66	3114.11	3779.9	4152.51	3593.38	3294.81	4105.99	3310.03	4520.15	3304.65	3428.35	3418.14	3999.28	3494.01	3283.09	3101.83	3152.93	3209.02	3316.03	2915.16	2629.62	3368	3412.7	3046.99	3462.34	3573.8
Rhola_00011040	hypothetical protein	C:cellular_component	#N/A	B	1.86e-13	1086.75	1123.43	1102.3	1070.85	1232.5	1214.26	1171.16	1303.42	1364.99	1257.87	1333.98	1373.59	1257.43	1055.12	1184.83	1278.71	1079.64	1035.61	1192.26	1151.04	1010.55	1020.86	1079.89	1014.59	937.393	1009.09	952.062	989.81
Rhola_00011050	WhiB family transcriptional regulator, redox-sensing transcriptional regulator	F:DNA binding; C:cytoplasm; P:biosynthetic process; P:cellular nitrogen compound metabolic process; F:ion binding	#N/A	I	2.65e-10	20620.6	14569.4	16217	19452.5	16952.4	12343.8	15881	16751.4	12310.6	11285.1	12005	13102.5	13744.6	11154.8	10242.8	12546.1	15843.9	13974.1	14675.8	12753.2	15109.9	14511.3	12684.6	13348.5	23398.2	22255.5	22452.5	15334.4
Rhola_00011060	Two-component sensor histidine kinase, contains HisKA and HATPase domains	P:cellular protein modification process; F:kinase activity; F:ion binding	AURMO_00401	D	1.16e-06	2685.92	2493.26	2266.15	2399.85	2090.05	2278.23	2163.38	2023.39	2073.23	2267.88	2203.46	2123.09	2561.26	2432.64	2390.88	2437.96	2540.32	2549.01	2240.93	2506.99	2742.75	2507.93	2505.23	2594.93	2391.08	2469.42	2320.86	2425.7
Rhola_00011070	MinD-like ATPase involved in chromosome partitioning or flagellar assembly	#N/A	#N/A	D	0.000171	34.2883	49.8651	38.4746	37.19	28.5847	33.3982	27.9609	27.7323	20.2356	38.5718	35.5397	37.2597	28.7962	39.3838	33.7695	38.8773	33.1346	32.5192	31.0124	44.545	30.3501	53.4385	310.579	89.3282	42.7197	34.3178	29.649	141.842
Rhola_00011080	SAF domain.	C:membrane; C:integral component of membrane	#N/A	N	0.000852	18.0966	32.2657	11.5424	15.3135	30.2661	13.5183	19.1732	23.4658	14.7168	16.4287	22.3156	27.2282	19.1975	16.4862	16.4023	17.6715	20.7091	17.5103	17.2291	11.5817	21.3575	30.4047	179.058	41.9071	18.3085	18.2542	16.4717	70.921
Rhola_00011090	hypothetical protein	0	#N/A	#N/A	0.016814	24.7638	34.4656	19.2373	25.1579	25.2218	18.2895	20.771	38.3986	14.7168	22.1431	18.1831	21.496	12.7983	23.8134	19.2969	16.2578	13.8061	23.3471	16.0805	17.818	13.4889	24.8766	122.805	54.038	14.6468	22.6352	24.7075	77.088
Rhola_00011100	hypothetical protein	0.00E+00	#N/A	H	1.13e-11	643.858	558.049	690.619	677.076	623.819	556.637	587.179	519.448	526.127	511.433	626.49	512.321	595.922	601.747	731.352	595.883	675.118	588.681	619.1	816.065	918.372	644.948	820.816	902.105	894.673	835.311	1167.84	1461.59
Rhola_00011110	preprotein translocase subunit SecA	C:cytoplasm; C:plasma membrane; P:protein targeting; F:ion binding; P:transmembrane transport	AURMO_00390	#N/A	0.371749	18029	17896.4	17940.7	18923.1	17779.7	16680	19413.7	20262.7	16808.5	17608.7	17772.3	17982.1	17613.7	18112.9	19110.7	17475	18171.6	19931.8	19262.2	17716.5	18388.8	19614.7	18161.7	17980.3	18642.9	19588.2	20558.3	18239
Rhola_00011120	SSU ribosomal protein S30P /sigma 54 modulation protein	C:cytoplasm; P:translation	#N/A	H	1.18e-09	1599.17	2005.6	1552.45	1390.25	1738.62	2255.17	2033.16	1656.47	2058.52	2455.74	2925	1942.52	3230.78	2369.44	3435.81	2716.46	3252.71	2660.74	2947.33	3789	3432.93	2425.93	2994.07	3468.36	3450.53	2432.19	3154.32	4864.77
Rhola_00011130	comF family protein	F:transferase activity, transferring glycosyl groups; P:cellular nitrogen compound metabolic process; P:small molecule metabolic process	#N/A	#N/A	0.100706	56.1947	78.4642	61.5594	59.0664	82.3911	64.4108	69.5028	75.7306	62.5465	79.2865	62.8143	79.5352	51.9932	72.3562	60.7852	86.237	60.7468	80.8812	42.4985	55.2358	55.0798	75.551	233.726	105.871	59.8076	54.0324	59.298	133.619
Rhola_00011140	Sporulation and spore germination	0	AURMO_00387	B	0.002403	1070.56	1314.09	1204.26	1094.92	1338.44	1502.12	1468.35	1455.95	1484.56	1514.3	1550.52	1427.33	1259.04	1640.38	1571.73	1384.74	1163.85	1400.83	1255.43	1144.81	1091.48	1468.64	1560.82	1294.71	1260.84	1117.88	1269.96	1293.02
Rhola_00011150	two-component system, OmpR family, sensor histidine kinase MtrB	C:cellular_component; P:cellular protein modification process; P:signal transduction; F:kinase activity; F:ion binding	AURMO_00386	#N/A	0.039734	1207.71	1380.82	1111.92	1277.59	1237.55	1331.16	1307.77	1335.42	1330.03	1348.58	1402.58	1324.15	1207.84	1471.85	1289.03	1281.54	1176.28	1215.72	1070.5	1202.72	1136.44	1252.12	1427.71	1213.1	1074.1	1095.25	1197.49	1257.05
Rhola_00011160	two-component system, OmpR family, response regulator MtrA	F:DNA binding; P:signal transduction; P:biosynthetic process; P:cellular nitrogen compound metabolic process	AURMO_00385	I	0.001058	8376.82	7858.16	8162.39	8469.47	8770.45	8115.76	8748.57	8792.21	8502.65	7652.21	7863.36	7980.03	8815.65	8660.77	8159.69	8141.62	9417.13	8340.76	8858.07	8695.19	8765.56	8391.69	7394.47	8532.5	10022	9046.04	9515.68	9033.69
Rhola_00011170	adenosylhomocysteinase	F:molecular_function; C:cytoplasm; P:small molecule metabolic process	AURMO_00384	G	4.64e-05	9142.59	7036.11	8762.59	8435.56	10267	8448.15	9857.42	9926.04	9512.59	7655.78	8094.78	8632.07	7338.24	7678.92	8159.69	7528.06	7730.03	7131.72	8321.67	8113.43	7702.18	7400.31	7369.12	7150.67	9375.15	9196.45	9825.34	8052.1
Rhola_00011180	phosphomannomutase	P:carbohydrate metabolic process; F:isomerase activity	AURMO_00383	J	5.99e-07	4730.83	4810.52	4768.93	4620.31	4908.16	5097.2	4859.61	4789.16	4229.25	4283.61	4315.18	4498.39	4037.87	4240.62	4116.02	4080	3862.94	4175.8	4008.64	3813.95	4010.71	4168.2	3834.7	3607.32	4162.12	4924.98	4378.17	3558.38
Rhola_00011190	homoserine dehydrogenase	0	#N/A	#N/A	0.54047	445.748	465.652	340.5	482.376	353.105	369.766	486.52	371.187	423.109	513.576	371.1	497.99	536.73	353.538	579.871	418.461	539.818	523.643	399.716	477.523	536.185	376.834	623.535	440.024	458.932	467.307	479.325	542.7
Rhola_00011200	hypothetical protein	0	AURMO_00380	G	0.014619	1682.03	2078.93	1615.93	1689.96	2044.65	2213.03	2123.43	2153.52	1863.52	2374.31	2220.82	2093.71	1851.76	2091	1769.52	1826.53	1772.7	1896.12	2064.05	1840.6	1931.17	2290.49	1962.51	1999.41	2073.74	1821.77	2022.72	1996.07
Rhola_00011210	Glycosyltransferase, GT2 family	F:molecular_function; C:cellular_component	AURMO_00379	N	2.03e-06	5508.99	6136.34	6077.06	5832.26	4711.43	5588.63	5105.66	5926.19	4234.77	4857.19	4091.2	4783.57	3829.1	4844.2	3519.75	4641.95	3937.5	4601.05	4542.74	4495.48	4483.95	5271.07	4951.04	5367.41	5021.4	5108.98	4850.9	4611.92
Rhola_00011220	transcription factor WhiB	F:DNA binding; C:cytoplasm; P:biosynthetic process; P:cellular nitrogen compound metabolic process; F:ion binding	AURMO_00378	I	0.002458	14203.9	13633	13493	13720.9	12173.7	10871.1	13137.6	12883.8	10599.8	12419.4	8998.15	12439	11726.5	9850.52	9132.25	10651.7	11159.5	11700.2	11347.1	13746.6	12803.2	11100.5	9864.84	12318.5	12689	12731.2	12892.4	13114.2
Rhola_00011230	mannose-6-phosphate isomerase, type 1	P:carbohydrate metabolic process; P:biosynthetic process; F:isomerase activity; P:cellular nitrogen compound metabolic process; F:ion binding; P:small molecule metabolic process	AURMO_00377	#N/A	0.134233	1085.8	1203.36	1056.13	1017.25	1111.44	1141.9	1040.15	1010.1	1118.48	1261.44	1177.77	1056.17	1090.26	1166.86	1028.52	1105.53	1087.92	1059.79	1083.14	1089.57	1089.23	1034.68	1282.72	1075.25	1000.86	1017.12	1026.18	898.332
Rhola_00011240	O-antigen ligase	C:cellular_component; F:ligase activity	AURMO_00375	#N/A	0.024314	2475.42	2287.2	2400.82	2289.37	2458.28	2328.33	2172.96	2183.39	2240.64	2290.02	2288.59	2179.69	2622.06	2408.82	2363.87	2423.82	2712.9	2366.4	2338.57	2466.01	2644.96	2400.13	2327.76	2699.7	2608.34	2489.87	2393.33	2624.08
Rhola_00011250	LysM domain-containing protein	0	AURMO_00443	H	2.47e-06	2213.5	2224.86	2460.45	2277.34	2747.49	2508.05	2782.51	3310.81	2474.27	2730.74	3335.77	2661.92	2604.46	3262.44	3348.01	2963.16	3114.65	3384.5	3572.17	3490.55	3171.02	3243.17	3786.37	3578.64	3677.56	2587.71	4297.46	4344.68
Rhola_00011260	hypothetical protein	0.00E+00	#N/A	H	4.55e-09	2554.48	2162.53	2631.66	2464.38	2374.21	2263.12	2343.12	2827.63	2128.42	2145.02	2599.36	2314.4	2048.53	2455.53	2420.79	2423.12	2479.57	2767.47	2987.53	2857.12	2783.22	2635.07	2720.73	2861.81	3233.27	2869.56	3859.31	3776.28
Rhola_00011270	transcriptional attenuator, LytR family	C:cellular_component	AURMO_00373	#N/A	0.173225	1550.59	1752.61	1608.24	1483.22	1483.04	1926.76	1505.1	1401.55	1493.76	1892.88	1565.4	1555.59	1310.23	1829.06	1369.11	1384.74	1285.35	1607.62	1301.37	1437.02	1535.49	1517.47	1571.91	1557.18	1421.96	1298.24	1367.15	1363.94
Rhola_00011280	5-(carboxyamino)imidazole ribonucleotide mutase	P:biosynthetic process; F:isomerase activity; P:cellular nitrogen compound metabolic process; P:small molecule metabolic process	AURMO_00372	#N/A	0.100823	982.931	1179.9	877.221	940.687	916.391	1256.41	1003.4	764.772	989.707	1155.72	1159.59	952.989	898.283	982.763	988.965	949.313	898.776	922.212	820.106	872.192	979.072	785.915	831.115	849.169	875.144	971.852	871.351	801.715
Rhola_00011290	5-(carboxyamino)imidazole ribonucleotide synthase	P:biosynthetic process; F:lyase activity; F:ligase activity; P:cellular nitrogen compound metabolic process; F:ion binding; P:small molecule metabolic process	AURMO_00371	#N/A	0.76005	2824.02	2871.64	2718.23	2795.81	2513.77	2979.6	2683.45	2438.31	2696.86	2906.46	2740.69	2636.12	3022.8	2776.1	2842.43	2666.98	2911.7	2706.6	2703.82	2874.94	2968.69	2613.88	2770.65	2795.64	2848.79	2848.38	2745.83	2869.73
[truncated: 275 more rows]
