# Supplementary material for: RNA-Seq Reveals that Light and Darkness Are Different Stimuli in Freshwater Heterotrophic Actinobacteria
Source: Front Microbiol. 2021 Nov 1;12:739005. doi: 10.3389/fmicb.2021.739005 (PMC8591293; doi:10.3389/fmicb.2021.739005)
Supplement: Supplementary file 5 [file Table_4.XLSX]

## Sheet: Sheet1
For each gene in Aurantimicrobium sp. strain MWH-Mo1: Locus tag, annotation, GO-slim term(s) assigned (#N/A indicates that no GO-slim term was assigned to this gene), homolog in R. lacicola (#N/A indicates that no homolog exists in that genome), expression group (#N/A indicates that the gene did not group with any other genes), Benjamini and Hochberg-adjusted p-value indicating probability of bel…
Locus Tag	Annotation	GO-slim term(s)	Best hit in Rhodoluna lacicola	Expression group	BH adjusted p-value of Likelihood Ratio Test	D_t0_1	D_t0_2	D_t0_3	L_t1_1	L_t1_2	L_t1_3	L_t2_1	L_t2_2	L_t2_3	L_t3_1	L_t3_2	L_t3_3	D_t4_1	D_t4_2	D_t4_3	D_t5_1	D_t5_2	D_t6_1	D_t6_2	D_t6_3
AURMO_00001	chromosomal replication initiator protein	F:DNA binding; C:cytoplasm; P:DNA metabolic process; P:biosynthetic process; F:ion binding	Rhola_00000010	F	7.41e-07	2692.06	2827.26	2690.26	2273.67	2118.96	2417.61	2004.09	2000.46	1926.11	2026.46	2051.16	2307.48	1876.37	1826.5	1329.52	2113.01	2003.26	2013.45	2097.8	1673.93
AURMO_00002	LSU ribosomal protein L34P	F:structural constituent of ribosome; C:ribosome; P:translation	#N/A	E	0.00195	965.304	1131.77	1058.8	974.321	915.655	862.945	1109.46	558.66	820.225	906.397	752.091	681.946	624.857	650.628	393.378	806.526	753.32	748.093	668.113	502.665
AURMO_00003	ribonuclease P protein component	F:RNA binding; F:nuclease activity; P:tRNA metabolic process	#N/A	E	8.51e-06	336.757	344.075	356.911	291.844	236.444	274.512	251.662	229.975	280.935	246.588	211.627	219.893	197.512	197.459	112.038	246.607	228.963	210.612	216.739	130.321
AURMO_00004	hypothetical protein	C:plasma membrane	#N/A	#N/A	0.553291	472.659	416.569	715.811	646.279	585.838	391.383	362.148	290.881	593.376	566.414	549.417	400.817	360.909	434.41	527.823	648.86	646.901	407.744	452.368	719.597
AURMO_00005	YidC/Oxa1 family membrane protein insertase	F:molecular_function; C:cellular_component; P:biological_process	Rhola_00014060	#N/A	0.0502057	3481.49	3684.2	3415.01	3211.04	3361.42	3665.14	3250.12	3163.99	3141.22	3103.52	2931.85	3521.07	2848.66	3275.85	2155.28	2716.05	3143.56	2871.06	2941.89	2636.36
AURMO_00006	spoIIIJ-associated protein	F:DNA binding	Rhola_00014050	E	5.22e-05	1330.04	1350.33	1405.77	1324.99	1311.74	1269.28	1239.9	1426.05	1275.5	1364.63	1397.55	1375.03	1112.35	1149.21	920.371	1070.65	1256.39	1095.18	1148.32	1139.7
AURMO_00007	16S rRNA m(7)G-527 methyltransferase	C:cytoplasm; F:methyltransferase activity; P:cellular nitrogen compound metabolic process; P:ribosome biogenesis	Rhola_00014040	#N/A	0.0319899	629.546	689.233	781.427	656.837	640.055	841.202	647.569	685.723	668.992	650.402	677.207	762.666	570.99	604.225	464.75	577.438	633.356	645.314	573.663	558.517
AURMO_00008	chromosome partitioning protein	#N/A	Rhola_00008930	#N/A	0.210717	998.28	1115.54	991.199	972.812	974.389	1011.07	1009.72	819.087	862.234	817.706	862.788	1116.16	950.752	868.82	673.888	798.441	842.97	960.389	839.118	767.354
AURMO_00009	ParB family chromosome partitioning protein	F:DNA binding	Rhola_00014020	#N/A	0.645528	557.598	661.101	698.91	621.393	768.066	682.202	590.792	705.675	682.645	717.592	753.719	793.284	653.586	670.374	697.955	691.982	679.794	633.52	662.148	811.064
AURMO_00010	D-alanine-D-alanine ligase	P:cell morphogenesis; C:cytoplasm; P:biosynthetic process; F:ligase activity; F:ion binding; P:cell wall organization or biogenesis	Rhola_00014000	#N/A	0.263346	1200.13	1195.61	1335.19	1243.54	1266.56	1194.53	1203.07	1145.67	1373.17	1300.8	1408.13	1244.2	1124.92	1190.68	1197.56	1157.57	1145.46	1091.81	1123.46	1238.45
AURMO_00011	DNA-binding transcriptional MocR family regulator	P:biosynthetic process; F:ion binding	Rhola_00013990	E	0.00615	1992.56	2103.4	2168.31	2143.2	1962.33	2075.14	2126.85	1993.11	2083.12	2008.99	1867.2	1979.03	1915.87	1801.82	1400.89	1798.35	1795.58	1806.21	1770.7	1629.41
AURMO_00012	thioredoxin	C:cell; F:oxidoreductase activity; P:homeostatic process; P:small molecule metabolic process	Rhola_00013980	H	1.6e-06	25353.7	32993.4	28067.7	25526.9	23466.7	23905.6	23364.7	25334	20248.8	20399.6	17086.5	20232.9	16193.3	16866	12326.7	18848.6	20888.5	23667.7	21918.5	15434.5
AURMO_00013	thioredoxin reductase (NADPH)	C:cytoplasm; P:response to stress; F:oxidoreductase activity	Rhola_00013970	E	6.91e-08	23870.8	26497	27164	23551.1	22478.7	21557.3	21208.7	19036.4	20223.6	18820.7	16557.4	18526.7	15973.4	15132.3	11871.9	18767.7	19014.2	22446.2	19261	14870.3
AURMO_00014	hypothetical protein	C:cellular_component	#N/A	#N/A	0.10926	479.654	520.441	504.05	522.604	460.839	505.536	520.204	415.844	466.824	489.145	485.115	495.454	470.438	401.829	400.017	454.134	391.494	480.195	467.281	458.955
AURMO_00015	poly(A) polymerase	F:RNA binding; F:nucleotidyltransferase activity; P:cellular nitrogen compound metabolic process	Rhola_00013930	#N/A	0.305697	744.463	773.629	763.531	847.629	742.463	809.945	767.262	708.826	756.686	769.329	766.742	673.595	702.964	738.497	681.357	756.666	695.918	711.025	640.275	743.071
AURMO_00016	SSU ribosomal protein S6P	F:structural constituent of ribosome; C:ribosome; P:translation; F:rRNA binding	Rhola_00013920	E	4.27e-11	11934.4	11237.6	12784.2	11857.8	12287.5	11825.8	11433.7	11687.8	11121.3	10937.2	9660.78	10198.6	7008.09	7493.58	4110.55	8081.44	8807.65	7272	6549.9	4766.01
AURMO_00017	single-strand binding protein	F:DNA binding; P:biosynthetic process	Rhola_00013910	E	2.05e-18	7104.88	6723.54	8229.83	8000.44	7715.3	6539.36	6328.38	6616.76	7296.43	6907.16	6247.89	5605.87	4043.61	4273.02	2894.73	5203.68	5780.18	4033.64	3798.9	3212.69
AURMO_00018	SSU ribosomal protein S18P	F:structural constituent of ribosome; C:ribosome; P:translation; F:rRNA binding	#N/A	E	1.25e-10	2581.14	2775.32	2965.64	2526.3	2870.46	2815.78	2593.35	2824.8	2516.86	2345.61	2224.53	2516.24	1545.08	1811.69	984.274	1580.04	2047.12	1575.38	1509.22	1036.9
AURMO_00019	LSU ribosomal protein L9P	F:structural constituent of ribosome; C:ribosome; P:translation; F:rRNA binding	Rhola_00013890	E	1.03e-09	7902.3	8478.54	8688.15	7726.7	8632.46	8622.66	7278.25	9993.92	8083.05	7440.65	6926.72	7412.33	4690.02	5654.24	3030.83	5270.38	6461.27	4796.89	4782.18	3308.2
AURMO_00020	replicative DNA helicase	F:DNA binding; F:helicase activity; C:chromosome; P:DNA metabolic process; P:biosynthetic process; C:protein-containing complex; F:ion binding; P:chromosome organization	Rhola_00013880	#N/A	0.212942	2001.56	2305.74	1993.33	2208.06	2131.01	1973.22	2013.3	2002.56	2241.18	2238.78	2115.46	1848.21	2208.55	2237.21	2184.32	2429.01	2252.86	2387.49	2334.42	2310.16
AURMO_00021	hypothetical protein	C:cellular_component	#N/A	#N/A	0.28168	604.564	469.587	523.934	512.8	384.033	525.921	587.723	484.102	438.468	473.019	432.208	398.034	491.087	365.3	314.536	490.519	343.122	483.565	423.536	407.151
AURMO_00022	hypothetical protein	C:cellular_component	#N/A	#N/A	0.420772	928.331	886.157	783.415	869.498	828.306	744.715	782.607	660.52	788.718	781.423	776.509	729.264	805.311	778.976	565.999	915.68	853.29	844.132	797.361	568.23
AURMO_00023	adenylosuccinate lyase	P:biosynthetic process; F:lyase activity; P:cellular nitrogen compound metabolic process; P:small molecule metabolic process	Rhola_00013850	#N/A	0.0293342	2656.09	3137.8	3282.79	2986.31	3420.15	3616.22	3107.41	3650.19	3506.7	3055.14	3365.69	3565.6	3165.58	3377.54	3019.22	2737.61	2953.94	2833.99	2815.62	2650.12
AURMO_00024	hypothetical protein	#N/A	#N/A	#N/A	0.236551	0	2.164	0	3.01647	3.01202	0	1.53452	11.5512	2.10045	1.3438	0.813951	0	0.897783	1.97459	0.829911	1.34758	1.28993	1.68489	2.98265	1.61889
AURMO_00025	alpha/beta hydrolase family protein	F:molecular_function; C:cellular_component	#N/A	#N/A	0.734511	6.99496	14.066	6.95927	9.04942	21.0842	2.71794	4.60357	23.1025	7.87668	8.73474	6.51161	8.35035	4.48891	5.92378	13.2786	7.41169	3.22483	5.05468	7.95373	5.66611
AURMO_00026	putative membrane protein	C:cellular_component	#N/A	#N/A	0.0912501	1039.25	960.814	1087.63	972.812	972.883	1110.28	1023.53	1096.32	1011.89	971.571	1093.95	1182.97	1193.15	1146.25	1123.7	999.23	1017.76	1216.49	1132.41	1142.94
AURMO_00027	pyruvate dehydrogenase E1 component alpha subunit	F:oxidoreductase activity	Rhola_00013820	#N/A	0.349042	1049.24	941.338	1051.84	1074.62	1135.53	1070.87	1170.84	1203.43	1121.64	1127.45	1357.67	1102.25	1089.01	1068.25	1158.56	1059.87	993.892	968.814	964.39	1264.35
AURMO_00028	pyruvate dehydrogenase E1 component beta subunit	F:oxidoreductase activity	Rhola_00013810	#N/A	0.560024	1601.85	1685.75	1610.57	1695.26	1585.83	1697.35	1806.13	1837.7	1738.64	1793.98	1771.16	1761.92	1633.96	1770.22	1766.05	1662.24	1724.64	1612.44	1660.34	1958.86
AURMO_00029	pyruvate dehydrogenase E2 component (dihydrolipoamide acetyltransferase)	F:transferase activity, transferring acyl groups	Rhola_00013800	#N/A	0.0282254	1753.74	1792.87	1849.18	1843.07	1947.27	1837.33	1902.81	2128.58	1979.15	2089.62	2148.83	2157.18	1955.37	2165.14	2289.72	1992.4	2166.44	1900.56	2113.7	2422.67
AURMO_00030	Fic family protein	F:nucleotidyltransferase activity; F:ion binding	#N/A	N	6.8e-06	1367.01	1327.61	1336.18	1155.31	1052.7	1300.53	1009.72	1064.81	1052.85	1062.95	1033.72	988.125	1264.98	1173.89	1170.17	1111.08	1142.23	1231.66	1398.86	1205.26
AURMO_00031	threonine/homoserine/homoserine lactone efflux protein	C:plasma membrane; P:transport	#N/A	A	0.000147976	523.622	440.373	479.195	465.291	430.719	445.742	507.928	537.657	506.208	519.381	485.929	475.97	546.75	603.238	871.406	592.935	599.818	603.192	622.379	832.109
AURMO_00032	phytoene dehydrogenase-like protein	#N/A	#N/A	#N/A	0.289863	4809.53	4718.59	4841.66	5072.95	5402.06	4677.57	4700.25	5429.08	4980.16	5226.06	5106.73	5021.35	4648.72	5217.86	8014.45	5175.38	5671.18	5187.79	5624.28	8325.95
AURMO_00033	AsnC family transcriptional regulator	F:DNA binding; F:DNA-binding transcription factor activity; P:biosynthetic process; P:cellular nitrogen compound metabolic process	#N/A	A	0.00304475	1736.75	1611.1	1605.6	1734.47	1768.06	1579.12	1598.97	1778.89	1768.05	1756.35	1712.55	1750.79	1894.32	1948.92	2100.5	1822.6	1811.71	1785.99	1861.17	1996.09
AURMO_00034	3-oxoacid CoA-transferase subunit A	F:molecular_function	#N/A	A	0.00753318	74.946	93.0518	72.5752	75.4118	90.3607	76.1022	78.2607	103.961	90.8444	108.848	94.4183	114.121	90.676	123.412	177.601	104.437	96.7448	97.7238	123.283	153.794
AURMO_00035	3-oxoacid CoA-transferase subunit B	F:molecular_function	#N/A	#N/A	0.381213	114.917	142.824	122.284	108.593	132.529	112.794	122.762	153.316	138.63	151.178	129.418	172.574	132.872	169.815	187.56	105.111	152.212	117.943	121.294	186.982
AURMO_00036	acetyl-CoA C-acetyltransferase	F:transferase activity, transferring acyl groups	#N/A	#N/A	0.0190041	155.888	176.366	162.052	150.824	183.733	164.435	181.074	203.722	194.816	198.883	205.116	253.294	190.33	234.976	263.912	156.993	185.75	156.695	207.791	233.93
AURMO_00037	NAD(P)-dependent dehydrogenase (short-subunit alcohol dehydrogenase family)	F:oxidoreductase activity; F:transferase activity, transferring acyl groups	#N/A	#N/A	0.89303	77.9438	67.0839	78.5403	59.5753	108.433	67.9484	65.9845	103.961	80.8672	65.1746	69.1858	89.0704	57.4581	97.7423	112.868	60.6411	74.171	47.177	104.393	98.7523
AURMO_00038	4-cresol dehydrogenase (hydroxylating)	F:oxidoreductase activity; F:ion binding	#N/A	A	1.09e-07	737.468	783.367	730.723	657.591	823.788	763.74	793.349	810.687	718.353	837.863	937.672	951.94	1051.3	1094.91	1649.03	993.84	1019.05	1007.57	1279.56	1752.45
AURMO_00039	hypothetical protein	#N/A	#N/A	#N/A	0.92808	71.9481	74.6579	51.6974	58.8212	70.7825	72.0253	64.45	72.4577	63.5385	67.1903	73.2556	80.7201	64.6403	77.9964	84.6509	70.0741	63.8516	52.2317	67.6067	73.6595
AURMO_00040	alpha/beta hydrolase family protein DUF1100	F:molecular_function	#N/A	A	2.5e-05	128.907	133.086	172.988	135.741	161.143	152.204	156.522	181.669	154.383	178.054	236.046	286.695	191.228	281.379	352.712	214.265	237.347	198.817	246.566	330.253
AURMO_00041	3alpha(or 20beta)-hydroxysteroid dehydrogenase	F:oxidoreductase activity	#N/A	#N/A	0.048044	17.987	10.82	10.936	15.0824	24.0962	14.9487	21.4833	21.0022	11.5525	12.7661	14.6511	22.2676	18.8534	18.7586	25.7272	16.171	16.1241	35.3828	20.8785	33.9967
AURMO_00042	lactoylglutathione lyase/glyoxylase I family protein	F:molecular_function	#N/A	#N/A	0.0321504	19.9856	16.23	14.9127	19.6071	19.5781	10.8718	24.5524	14.7016	16.8036	21.5009	13.8372	19.4842	39.5024	17.7713	40.6656	28.2992	23.8637	20.2187	24.8554	45.3289
AURMO_00043	DNA-binding transcriptional repressor PuuR	F:DNA binding	#N/A	A	4.27e-08	45.9669	56.2639	60.6451	50.5259	51.2044	44.846	56.7774	68.2573	60.913	56.4398	65.93	69.5863	73.6182	94.7804	117.017	51.208	70.9462	114.573	92.4621	109.275
AURMO_00044	2-polyprenyl-6-methoxyphenol hydroxylase-like FAD-dependent oxidoreductase	F:oxidoreductase activity; F:ion binding	#N/A	A	2.58e-11	86.9373	95.2158	76.552	95.0189	117.469	77.4612	98.2096	114.462	95.5704	108.176	104.186	108.555	159.805	164.878	239.014	127.346	154.792	176.914	182.936	328.635
AURMO_00045	DNA-binding transcriptional LysR family regulator	F:DNA binding; F:DNA-binding transcription factor activity; P:biosynthetic process; P:cellular nitrogen compound metabolic process	#N/A	#N/A	0.0229046	665.52	702.217	614.404	613.852	602.404	626.485	664.449	558.66	612.806	623.526	554.301	740.398	701.168	621.996	769.327	689.287	663.025	783.476	741.685	811.873
AURMO_00046	DHA1 family bicyclomycin/chloramphenicol resistance-like MFS transporter	C:plasma membrane; F:transmembrane transporter activity	#N/A	#N/A	0.343054	111.919	109.282	125.267	113.872	126.505	122.307	153.452	95.5602	126.027	114.224	158.72	169.791	114.018	104.653	136.105	115.218	96.7448	149.956	136.208	131.94
AURMO_00047	catechol-2,3-dioxygenase	F:oxidoreductase activity; F:lyase activity	#N/A	M	1.22e-05	354.744	411.159	315.156	370.272	378.009	304.409	385.166	339.186	315.592	380.297	394.766	398.034	518.02	530.178	743.6	433.247	457.281	463.346	493.131	917.101
AURMO_00048	NAD(P)-dependent dehydrogenase (short-subunit alcohol dehydrogenase family)	F:oxidoreductase activity; F:transferase activity, transferring acyl groups	#N/A	#N/A	0.0279856	144.895	172.038	138.191	154.594	170.179	139.974	136.573	152.266	157.008	167.976	156.279	189.275	169.681	184.624	380.929	189.335	170.916	156.695	216.739	412.817
AURMO_00049	FAD/FMN-containing dehydrogenase	F:oxidoreductase activity; F:ion binding	#N/A	A	0.000462223	712.486	754.153	746.63	731.495	829.812	683.561	698.209	822.238	779.791	866.083	914.067	957.507	1024.37	1051.47	1960.25	825.393	1028.72	876.145	1106.56	1945.1
AURMO_00050	ribose 5-phosphate isomerase B	P:carbohydrate metabolic process; F:isomerase activity	#N/A	#N/A	0.0385243	313.774	344.075	333.051	303.156	352.407	343.819	288.491	319.234	361.802	354.765	374.417	417.518	377.966	415.652	530.313	334.2	419.873	323.5	461.316	442.766
AURMO_00051	NADPH:quinone reductase-like Zn-dependent oxidoreductase	F:oxidoreductase activity	#N/A	#N/A	0.0398397	271.804	374.371	275.388	282.04	289.154	271.794	282.353	316.084	321.894	325.201	345.115	328.447	338.464	367.274	466.41	313.986	319.903	298.226	386.75	429.815
AURMO_00052	monosaccharide ABC transporter substrate-binding protein (CUT2 family)	P:carbohydrate transport	#N/A	A	2.21e-08	957.31	1052.78	1143.31	1049.73	1195.77	1073.59	1072.63	1385.1	1166.27	1142.91	1142.79	1358.32	1707.58	1632.99	3235.82	1314.56	1482.13	1718.59	2055.05	3160.07
AURMO_00053	monosaccharide ABC transporter ATP-binding protein (CUT2 family)	F:ATPase activity; F:transmembrane transporter activity; F:ion binding	#N/A	A	0.000145914	70.9488	60.5919	39.7673	57.313	52.7104	40.7691	56.7774	87.1593	64.0636	48.377	58.6045	44.5352	66.4359	74.0472	128.636	78.8334	73.5261	107.833	93.4563	123.036
AURMO_00054	monosaccharide ABC transporter membrane protein (CUT2 family)	C:plasma membrane; F:transmembrane transporter activity	#N/A	A	1.01e-09	92.933	102.79	85.4996	76.1659	117.469	95.1278	113.555	149.116	115.525	122.958	153.837	167.007	178.659	199.434	268.061	120.608	153.502	158.38	223.699	322.159
AURMO_00055	quinol monooxygenase YgiN	F:oxidoreductase activity	#N/A	A	5.47e-05	94.9316	109.282	106.377	122.167	149.095	163.076	125.831	134.414	123.926	139.756	142.441	197.625	166.988	172.777	206.648	136.106	152.857	136.476	198.843	236.358
AURMO_00056	2-keto-4-pentenoate hydratase/2-oxohepta-3-ene-1,7-dioic acid hydratase in catechol pathway	F:lyase activity	#N/A	A	3.36e-07	225.837	292.139	255.505	260.925	243.974	296.255	248.593	304.533	278.309	327.217	306.86	389.683	351.033	469.953	490.477	345.654	376.66	338.664	401.663	491.333
AURMO_00057	succinate-semialdehyde dehydrogenase/glutarate-semialdehyde dehydrogenase	F:oxidoreductase activity	#N/A	A	0.00739708	275.801	317.026	253.516	266.958	307.226	330.229	250.127	353.888	317.693	321.841	357.325	409.167	357.317	411.702	552.721	316.007	405.683	353.828	372.831	513.188
AURMO_00058	DNA-binding transcriptional LysR family regulator	F:DNA binding; F:DNA-binding transcription factor activity; P:biosynthetic process; P:cellular nitrogen compound metabolic process	#N/A	A	0.00481434	560.596	637.297	560.718	567.851	596.38	557.177	603.068	598.564	588.65	606.056	606.394	562.257	607.799	647.666	789.245	623.256	610.138	653.739	740.691	958.383
AURMO_00059	kynurenine formamidase	P:cellular amino acid metabolic process; P:catabolic process; F:hydrolase activity, acting on carbon-nitrogen (but not peptide) bonds; P:cellular nitrogen compound metabolic process	#N/A	#N/A	0.0281315	257.814	300.796	254.511	257.154	263.552	258.204	257.8	292.981	276.734	262.042	238.488	283.912	278.313	319.884	358.522	254.693	302.489	303.281	340.022	332.682
AURMO_00060	uncharacterized protein (TIGR02246 family)	F:dioxygenase activity; P:oxidation-reduction process	#N/A	A	6.25e-06	254.816	248.86	283.342	264.695	334.334	277.23	322.25	262.528	293.538	292.95	345.929	297.829	319.611	378.134	365.161	293.099	305.714	380.786	391.721	428.196
AURMO_00061	UDP-N-acetylmuramyl tripeptide synthase	P:biosynthetic process; F:ligase activity; F:ion binding	#N/A	B	0.000515	2650.09	3052.32	3012.37	3257.04	3356.9	2942.17	2976.98	3267.95	3218.94	2834.76	2999.41	2619.23	2653.84	2712.1	3269.02	2325.25	2521.82	2217.32	2271.78	2698.69
AURMO_00062	hypothetical protein	F:molecular_function; P:cellular amino acid metabolic process; P:biosynthetic process; P:cellular nitrogen compound metabolic process; P:cofactor metabolic process	#N/A	J	4.77e-05	627.548	622.149	636.276	624.41	591.862	637.356	650.638	683.623	711.001	600.681	704.068	609.576	571.888	634.831	659.779	507.364	523.067	407.744	440.438	564.993
AURMO_00063	POT family proton-dependent oligopeptide transporter	C:cellular_component; F:transmembrane transporter activity	#N/A	#N/A	0.0356998	15133.1	16759.1	16762.9	14984.3	17310.1	17735.9	15400.5	17514.8	17660.6	15462.5	16434.5	18459.8	17933.2	19783.4	21324.6	15858.3	18860.1	18203.6	19655.7	21679.4
AURMO_00064	alpha-beta hydrolase superfamily lysophospholipase	F:molecular_function	Rhola_00000540	#N/A	0.0312852	4165	4510.85	5067.34	4434.97	4888.51	4915.39	4414.83	5032.14	5220.66	4884.06	5098.59	5266.29	4968.33	5656.22	6905.69	5360	5796.95	5093.43	5748.56	7089.93
AURMO_00065	predicted GNAT family acetyltransferase	F:transferase activity	#N/A	#N/A	0.0469308	1336.04	1348.17	1308.34	1421.51	1412.64	1307.33	1250.64	1130.97	1339.04	1394.87	1306.39	1405.64	1332.31	1370.37	1833.27	1474.25	1636.92	1462.49	1520.16	2002.57
AURMO_00066	site-specific DNA-methyltransferase (adenine-specific)	F:DNA binding; P:DNA metabolic process; F:methyltransferase activity	Rhola_00000600	#N/A	0.237498	399.712	396.011	450.364	365.747	343.37	402.255	380.562	299.282	384.907	368.203	321.511	372.983	363.602	311.986	322.005	357.782	388.914	358.882	387.744	356.156
AURMO_00067	hypothetical protein	F:molecular_function	#N/A	#N/A	0.698866	222.839	218.564	216.732	228.498	198.793	273.153	250.127	234.175	225.798	238.525	237.674	253.294	198.41	215.231	225.736	228.415	214.774	168.489	218.727	232.311
AURMO_00068	hypothetical protein	#N/A	#N/A	M	5.07e-06	407.706	558.311	335.039	372.534	365.961	390.024	385.166	303.482	344.998	461.597	437.906	464.836	516.225	507.47	512.055	450.092	435.352	545.906	595.535	560.945
AURMO_00069	hypothetical protein	#N/A	#N/A	#N/A	0.180609	400.711	510.703	321.121	317.484	387.045	433.511	337.595	360.188	352.35	370.89	392.324	464.836	428.242	497.597	464.75	398.884	425.677	407.744	470.264	470.288
AURMO_00070	hypothetical protein	#N/A	#N/A	M	8.16e-10	410.704	419.815	361.882	368.01	374.997	388.665	356.01	312.933	336.072	408.517	396.394	492.671	454.278	507.47	504.586	417.076	439.867	500.413	532.9	496.999
AURMO_00071	hypothetical protein	#N/A	#N/A	A	0.00314	347.749	413.323	315.156	276.007	373.491	345.178	359.079	287.731	300.364	370.89	398.022	573.391	437.22	492.661	460.601	371.932	388.914	375.731	516.992	475.144
AURMO_00072	hypothetical protein	#N/A	#N/A	A	6.46e-05	1525.9	1689	1560.87	1423.02	1655.11	1708.22	1490.02	1732.68	1824.76	1718.73	1868.02	2056.97	2011.93	2306.32	2316.28	1641.35	1819.45	1770.82	2241.96	2349.82
AURMO_00073	ABC-type bacteriocin/lantibiotic exporter with double-glycine peptidase domain	C:cellular_component; F:ATPase activity; F:transmembrane transporter activity; F:ion binding	#N/A	#N/A	0.174754	756.455	776.875	832.13	800.874	745.476	873.817	834.781	896.796	864.859	773.36	830.23	943.59	916.636	872.77	903.773	907.595	860.384	849.186	906.725	936.528
AURMO_00074	NHLM bacteriocin system ABC transporter peptidase/ATP-binding protein	C:cellular_component; F:peptidase activity; F:ATPase activity; F:transmembrane transporter activity; F:ion binding	#N/A	#N/A	0.179387	1629.83	1689	1590.69	1650.77	1499.99	1583.2	1687.98	1589.87	1682.98	1615.25	1699.53	1664.5	1626.78	1698.15	1608.37	1485.71	1487.94	1620.87	1613.61	1648.03
AURMO_00075	HlyD family secretion protein	C:cellular_component	#N/A	#N/A	0.356903	839.395	827.729	822.188	788.054	727.403	856.15	894.628	737.179	814.448	790.83	756.974	882.354	818.778	776.015	632.392	741.169	695.918	780.106	715.836	642.699
AURMO_00076	galactosyltransferase-like protein	F:transferase activity, transferring glycosyl groups	#N/A	A	4.44e-05	580.581	617.821	570.66	553.523	558.73	536.793	575.447	686.773	647.463	591.274	672.323	651.328	713.737	774.04	787.585	651.555	704.947	653.739	759.581	645.128
AURMO_00077	hypothetical protein	C:membrane; C:integral component of membrane	#N/A	#N/A	0.0369213	246.822	310.534	298.254	272.237	280.118	251.409	313.043	307.683	272.008	289.59	357.325	328.447	331.282	333.706	356.862	291.751	323.128	360.567	335.051	326.206
AURMO_00078	glycosyltransferase involved in cell wall biosynthesis	F:transferase activity	#N/A	#N/A	0.709154	345.751	379.781	383.754	374.043	447.285	402.255	385.166	381.191	420.615	397.766	442.789	417.518	364.5	419.601	375.12	382.039	408.908	419.538	399.675	404.723
AURMO_00079	Anp1 protein	#N/A	#N/A	#N/A	0.991786	272.803	327.845	344.981	306.172	317.768	337.024	303.836	312.933	326.62	290.262	333.72	334.014	293.575	294.214	322.005	258.062	329.577	296.541	403.652	256.594
AURMO_00080	hypothetical protein	#N/A	#N/A	#N/A	0.422314	178.871	198.006	212.755	141.02	209.335	254.127	170.332	223.674	265.182	184.773	202.674	256.077	220.855	251.761	368.48	215.613	241.217	202.187	322.126	215.312
AURMO_00081	EmrB/QacA subfamily drug resistance transporter	C:plasma membrane; F:transmembrane transporter activity	Rhola_00000630	J	5.75e-07	605.563	623.231	526.916	579.163	730.415	549.023	560.101	840.09	644.312	505.943	516.859	595.659	452.482	454.156	373.46	415.728	493.399	411.114	418.565	367.488
AURMO_00082	HxlR family transcriptional regulator	#N/A	#N/A	#N/A	0.0387526	213.846	194.76	183.924	174.201	234.938	180.743	179.539	216.323	187.465	204.258	207.558	261.644	192.125	172.777	146.894	154.972	136.088	198.817	150.127	186.982
AURMO_00083	D-alanyl-D-alanine carboxypeptidase	F:peptidase activity	RHOLA_RS00320	#N/A	0.246579	270.805	298.632	330.068	314.467	349.395	315.281	240.92	387.491	364.953	297.653	312.557	311.747	266.641	289.278	305.407	273.559	287.655	271.268	258.496	264.688
AURMO_00084	phosphoglucomutase	P:carbohydrate metabolic process; F:isomerase activity; F:ion binding	Rhola_00000650	N	0.00276	1678.79	1658.7	1769.64	1627.39	1789.14	1600.87	1532.99	1651.83	1632.05	1763.07	1649.88	1592.13	1750.68	1838.35	2422.51	2070.56	1892.33	2020.19	1963.58	2778.82
AURMO_00085	prephenate dehydratase	P:cellular amino acid metabolic process; P:biosynthetic process; F:lyase activity; F:isomerase activity	Rhola_00000660	E	0.00312	2246.38	2164	2167.32	2275.93	2167.15	2065.63	2082.35	2056.12	2158.21	2037.88	1767.09	2101.51	1954.47	1916.34	1787.63	1960.73	1877.49	1973.01	1796.55	1864.15
AURMO_00086	seryl-tRNA synthetase	C:cytoplasm; P:tRNA metabolic process; P:translation; P:cellular amino acid metabolic process; F:ligase activity; F:ion binding	Rhola_00000700	J	0.000324	2452.23	2455.05	2575.92	2751.02	2798.17	2701.63	2456.77	2797.5	2839.8	2615.05	2635.57	2532.94	2450.05	2570.92	2473.13	2386.56	2407.66	2239.22	2307.57	2391.91
AURMO_00087	Cof subfamily protein (haloacid dehalogenase superfamily)/HAD superfamily hydrolase (TIGR01484 family)	F:phosphatase activity	Rhola_00000710	C	0.00314	1462.94	1478.01	1404.78	1515.02	1457.82	1478.56	1528.39	1677.03	1671.43	1507.75	1550.58	1561.52	1499.3	1656.68	1633.26	1321.3	1415.7	1310.85	1351.14	1501.52
AURMO_00089	LytR family transcriptional attenuator	C:cellular_component	Rhola_00000730	#N/A	0.03011	9183.38	8922.16	8314.34	9107.49	7391.5	7570.81	7990.27	7136.56	7590.49	7496.42	6679.28	6658.02	6850.98	6416.44	4806.84	8107.71	7063.66	8320	7131.51	5356.91
AURMO_00091	hypothetical protein	#N/A	#N/A	#N/A	0.0586815	2.99784	1.082	0	2.26235	3.01202	1.35897	3.06905	4.20045	0.525112	0	0	0	0.897783	0	0	0	0	1.68489	1.98843	1.61889
AURMO_00092	superfamily II DNA/RNA helicase	F:helicase activity; F:ion binding	RHOLA_RS01230	F	0.000152	23656.9	20675.9	26090.3	21350.6	19400.4	19035.1	14682.3	14600.8	13497	15499.5	10764.5	13474.7	11316.5	10482.1	3893.11	19489.4	20323.5	16426	13992.6	6567.03
AURMO_00093	uncharacterized membrane protein	C:cellular_component	#N/A	#N/A	0.0541149	1057.24	1143.67	1023.01	1049.73	984.931	1021.94	971.354	1081.62	1046.55	914.46	892.09	929.673	1046.81	1071.22	876.386	882.665	943.585	943.54	978.309	854.774
AURMO_00094	acyl-coenzyme A oxidase	C:peroxisome; P:lipid metabolic process; P:catabolic process; F:oxidoreductase activity; F:ion binding; P:small molecule metabolic process	Rhola_00013200	A	1.58e-19	1758.73	1640.31	1564.84	1699.78	2206.31	1246.17	1994.88	2680.94	1238.21	5067.49	4673.71	4420.12	4251	4035.08	6297.36	6629.42	5199.07	6495.27	4558.48	10561.6
AURMO_00095	EmrB/QacA subfamily drug resistance transporter	C:plasma membrane; F:transmembrane transporter activity	Rhola_00001510	#N/A	0.147204	1123.19	1243.22	1251.67	1171.9	1328.3	1425.56	1209.2	1431.3	1320.66	1281.99	1338.13	1455.74	1274.85	1507.6	1661.48	1284.24	1456.98	1383.3	1450.56	1673.12
AURMO_00096	hypothetical protein	C:cellular_component	#N/A	A	1.76e-07	509.632	588.607	485.161	539.949	512.044	588.433	659.845	589.113	611.23	665.856	567.324	612.359	817.88	687.158	751.899	763.404	592.078	834.022	769.523	798.113
AURMO_00097	FAR-17a/AIG1-like protein	C:cellular_component	Rhola_00012990	A	3.33e-08	135.902	144.988	119.302	141.02	152.107	126.384	141.176	140.715	130.228	131.693	148.139	150.306	162.499	153.031	204.158	195.399	185.105	187.023	256.508	230.692
AURMO_00098	polyphosphate kinase 2	F:kinase activity	#N/A	#N/A	0.551113	955.311	869.927	1036.93	947.927	768.066	970.304	949.87	839.04	926.297	948.055	971.043	1038.23	894.191	893.503	974.315	1015.4	980.993	999.142	1005.15	991.57
AURMO_00099	carboxymethylenebutenolidase	F:molecular_function	Rhola_00000940	#N/A	0.0255516	801.422	848.287	790.374	846.121	837.342	869.74	802.556	883.144	879.037	878.849	778.951	910.188	887.907	945.83	1069.76	877.274	989.377	918.267	965.384	1079.8
AURMO_00100	methionine synthase (B12-dependent)	P:cellular amino acid metabolic process; P:sulfur compound metabolic process; F:methyltransferase activity; P:biosynthetic process; F:ion binding	Rhola_00008090	J	3.02e-08	4696.61	4517.34	5143.9	5275.06	5155.08	4839.29	4890.53	5074.14	5469.56	5046.66	5016.38	4937.84	4351.55	4361.87	4018.43	4393.78	4358.03	4261.1	4001.72	4154.07
AURMO_00101	predicted nucleotidyltransferase	F:DNA binding	#N/A	#N/A	0.271527	184.867	185.022	205.796	197.579	212.348	197.05	205.626	186.92	220.022	205.602	181.511	169.791	158.907	174.751	142.745	186.64	225.093	158.38	231.652	157.842
AURMO_00102	energy-coupling factor transport system substrate-specific component	C:cellular_component; F:transmembrane transporter activity	#N/A	#N/A	0.149123	127.908	108.2	115.325	150.824	124.999	112.794	171.867	169.068	128.127	109.52	152.209	108.555	166.09	125.387	167.642	154.972	130.283	146.586	151.121	194.267
AURMO_00103	energy-coupling factor transport system ATP-binding protein	C:cellular_component; F:ATPase activity; F:ion binding	Rhola_00009220	#N/A	0.0455109	929.33	1020.32	973.304	951.697	1102.4	1019.23	1129.41	1212.88	1222.46	993.072	1068.72	1141.21	1222.78	1014.94	1449.02	1100.97	1038.39	1105.29	1161.24	1410.86
AURMO_00104	hypothetical protein	#N/A	#N/A	#N/A	0.805098	2684.07	2993.89	3020.32	2503.67	3134.01	2833.45	2527.36	3226.99	3097.11	2576.75	2723.48	3162	2993.21	2736.78	3134.57	2700.55	2522.46	2889.59	2882.23	3253.16
AURMO_00105	hypothetical protein	C:cellular_component	#N/A	A	7.31e-08	725.477	742.251	762.537	800.12	885.534	807.227	778.004	879.994	873.261	909.756	953.951	993.692	1048.61	1157.11	1425.79	873.232	888.118	901.418	979.303	1188.27
AURMO_00106	hypothetical protein	#N/A	#N/A	#N/A	0.161499	3768.28	3735.06	3473.67	3867.87	3347.86	3443.63	3073.65	3605.03	3576.54	3757.28	3182.55	3150.87	2603.57	2767.39	3117.14	3875.64	3307.38	4053.85	3485.72	2792.59
AURMO_00107	TetR family transcriptional regulator	F:DNA binding	#N/A	#N/A	0.143733	1491.92	1367.65	1474.37	1206.59	1061.74	1414.69	1157.03	1035.41	1190.95	1211.44	1168.83	1177.4	1221.88	918.185	1107.93	1408.89	1110.63	1534.94	1267.62	1065.23
AURMO_00108	glutamate-1-semialdehyde 2,1-aminomutase	C:cytoplasm; P:biosynthetic process; F:isomerase activity; P:cellular nitrogen compound metabolic process; F:ion binding; P:cofactor metabolic process	Rhola_00002860	L	3.96e-08	745.462	1107.97	990.205	992.42	1272.58	1507.1	1359.59	1548.91	1838.42	1802.71	2426.39	2613.66	1039.63	1784.04	1150.26	1171.72	1301.54	1127.19	872.922	714.74
AURMO_00109	porphobilinogen synthase	P:biosynthetic process; F:lyase activity; P:cellular nitrogen compound metabolic process; F:ion binding; P:cofactor metabolic process	Rhola_00002870	L	6.51e-07	1052.24	1424.99	1170.15	1264.66	1593.36	1837.33	1651.15	2122.28	2675.97	2301.27	2786.97	2761.18	1492.12	2327.06	1516.25	1618.44	1765.92	1405.2	1309.38	874.201
AURMO_00110	uroporphyrinogen-III synthase	P:biosynthetic process; F:lyase activity; P:cellular nitrogen compound metabolic process; P:small molecule metabolic process; P:cofactor metabolic process	#N/A	L	4e-07	469.661	515.031	416.562	479.619	475.899	597.946	684.398	627.967	812.348	724.983	836.742	773.799	552.136	676.298	380.929	514.102	485.014	389.21	399.675	233.93
AURMO_00111	hydroxymethylbilane synthase	P:cellular protein modification process; P:biosynthetic process; F:transferase activity, transferring alkyl or aryl (other than methyl) groups; P:cellular nitrogen compound metabolic process; P:cofactor metabolic process	Rhola_00002880	L	0.000993	1205.13	1434.73	1184.07	1441.12	1424.69	1743.56	1646.55	1584.62	2325.72	1834.97	2261.97	2126.56	1524.43	1872.9	997.553	1400.81	1375.07	1297.37	1036.97	594.133
AURMO_00112	glutamyl-tRNA reductase	P:biosynthetic process; F:oxidoreductase activity; P:cellular nitrogen compound metabolic process; P:cofactor metabolic process	Rhola_00002890	L	0.00207936	1736.75	1778.81	1563.85	1859.66	1635.53	2113.2	2203.58	1840.85	2681.22	2332.17	2651.85	2418.82	1986.79	2214.51	1255.65	1994.42	1895.55	1568.64	1440.62	869.344
AURMO_00113	uroporphyrinogen decarboxylase	C:cytoplasm; P:biosynthetic process; F:lyase activity; P:cellular nitrogen compound metabolic process; P:cofactor metabolic process	Rhola_00002900	#N/A	0.0197408	2451.23	2621.68	2359.19	2777.42	2450.28	3041.37	3210.22	2813.25	3856.42	3467.69	3701.03	3671.37	3119.79	3429.87	1783.48	2891.23	2670.8	2495.33	2235.99	1210.93
AURMO_00114	oxygen-dependent protoporphyrinogen oxidase	C:cytoplasm; P:biosynthetic process; F:oxidoreductase activity; P:cellular nitrogen compound metabolic process; P:cofactor metabolic process	Rhola_00002910	L	0.000612	1445.96	1817.76	1471.39	1761.62	1579.81	1869.94	2053.19	1988.91	2586.18	2362.41	2699.06	2691.6	2222.01	2605.47	1601.73	2002.5	1845.25	1765.77	1670.28	1037.71
AURMO_00115	chlorite dismutase	F:oxidoreductase activity	Rhola_00002920	D	1.81e-12	1787.71	2003.86	1593.67	2052.71	2173.17	2321.12	2743.73	2825.85	3357.57	3643.73	4331.03	4509.19	2766.07	3804.05	2467.32	2629.13	2567.61	2296.51	2143.53	1459.43
AURMO_00116	ferrochelatase	C:cytoplasm; P:biosynthetic process; F:oxidoreductase activity; F:lyase activity; P:cellular nitrogen compound metabolic process; F:ion binding; P:cofactor metabolic process	Rhola_00002930	D	3.36e-14	3212.68	3691.78	3054.13	3496.09	3987.92	4370.44	5094.62	5544.59	6395.34	6653.18	7195.33	7518.1	4696.3	6796.55	4588.58	4509.68	4787.58	3817.97	3708.43	2790.97
AURMO_00120	murein DD-endopeptidase MepM/ murein hydrolase activator NlpD	F:molecular_function; C:cellular_component	#N/A	#N/A	0.283621	6127.58	6276.67	6149.01	6896.41	6380.97	5468.49	5495.13	5680.06	6771.84	6431.45	6139.63	4999.08	5031.17	5440	5859.17	6078.93	5886.6	5442.21	5355.84	4958.66
AURMO_00121	transposase-like protein	F:DNA binding	#N/A	#N/A	0.876249	21.9841	25.968	16.9011	21.1153	27.1082	27.1794	26.0869	27.3029	19.9542	22.8447	16.279	33.4014	19.7512	25.6697	35.6862	26.9516	21.2839	32.013	25.8496	28.3306
AURMO_00122	transposase InsO family protein	F:molecular_function; P:DNA metabolic process; P:transposition	#N/A	#N/A	0.967984	79.9424	84.3958	87.488	72.3953	67.7705	74.7433	108.951	59.8564	56.187	74.5812	80.5811	91.8539	77.2093	77.0091	73.8621	78.1596	75.461	58.9713	102.404	57.4706
AURMO_00123	inorganic pyrophosphatase	C:cytoplasm; P:biological_process; F:ion binding	Rhola_00001580	#N/A	0.0878858	7935.28	8212.37	8506.22	8646.72	8823.72	7808.63	7935.02	8683.38	9041.38	9631.05	9084.51	8653.75	8611.53	9031.78	8700.78	8164.31	8693.49	7647.73	7955.72	8049.12
AURMO_00124	tRNA(Ile)-lysidine synthase	C:cytoplasm; P:tRNA metabolic process; F:ligase activity; F:ion binding	Rhola_00001590	#N/A	0.754672	657.526	706.545	822.188	841.596	784.632	649.587	603.068	682.573	814.448	789.486	727.672	620.71	656.279	690.12	863.937	826.066	884.893	679.012	797.361	833.728
AURMO_00125	hypoxanthine phosphoribosyltransferase	C:cytoplasm; P:biosynthetic process; F:transferase activity, transferring glycosyl groups; P:cellular nitrogen compound metabolic process; F:ion binding; P:small molecule metabolic process	Rhola_00001600	#N/A	0.956526	1045.25	1258.36	1139.33	1073.11	1299.69	1174.15	991.303	1246.48	1305.43	1194.64	1273.83	1169.05	1128.51	1271.64	1359.39	1157.57	1255.75	1054.74	1230.84	1164.79
AURMO_00126	membrane protease FtsH catalytic subunit	C:plasma membrane; F:peptidase activity; P:catabolic process; F:ATPase activity; F:ion binding; P:cell division	Rhola_00001610	F	1.76e-12	6807.09	6767.9	6708.74	6827.79	6972.83	6994.61	6184.13	6355.28	6530.29	6610.18	5824.63	6182.05	4803.14	5239.58	4502.27	7126	6765.69	6608.15	5958.34	5692.02
AURMO_00127	GTP cyclohydrolase I	P:biosynthetic process; F:hydrolase activity, acting on carbon-nitrogen (but not peptide) bonds; P:cellular nitrogen compound metabolic process; F:ion binding; P:small molecule metabolic process; P:cofactor metabolic process	Rhola_00001620	I	2.55e-05	1570.87	1480.17	1586.71	1584.4	1521.07	1456.81	1339.64	1302.14	1394.7	1289.38	1129.76	1216.37	1083.62	1089.97	956.057	1467.51	1431.18	1460.8	1359.09	970.524
AURMO_00128	dihydropteroate synthase	P:biosynthetic process; F:transferase activity, transferring alkyl or aryl (other than methyl) groups; P:cellular nitrogen compound metabolic process; F:ion binding; P:small molecule metabolic process; P:cofactor metabolic process	Rhola_00001630	F	0.00407	652.529	615.657	692.944	692.281	560.236	608.818	569.308	527.156	603.354	605.384	579.533	450.919	456.074	425.524	421.595	626.625	594.013	574.549	617.408	403.913
AURMO_00129	dihydroneopterin aldolase	P:biosynthetic process; F:lyase activity; P:cellular nitrogen compound metabolic process; P:small molecule metabolic process; P:cofactor metabolic process	#N/A	#N/A	0.446065	123.911	186.104	177.958	154.594	150.601	171.23	127.365	142.815	165.935	158.569	151.395	128.039	127.485	131.31	162.662	160.362	186.395	175.229	210.774	157.032
AURMO_00130	2-amino-4-hydroxy-6-hydroxymethyldihydropteridine diphosphokinase	P:biosynthetic process; F:kinase activity; P:cellular nitrogen compound metabolic process; P:small molecule metabolic process; P:cofactor metabolic process	Rhola_00001650	#N/A	0.413031	142.897	164.464	156.087	139.512	134.035	149.487	101.279	86.1092	151.757	160.585	117.209	100.204	112.223	116.501	117.847	160.362	114.804	146.586	142.173	131.13
AURMO_00131	uncharacterized protein DUF3180	C:cellular_component	#N/A	#N/A	0.222143	104.924	148.234	138.191	139.512	118.975	138.615	113.555	101.861	139.68	137.068	113.953	89.0704	109.529	135.26	126.976	161.71	146.407	139.846	144.161	176.459
AURMO_00132	predicted short-subunit dehydrogenase-like oxidoreductase (DUF2520 family)	#N/A	Rhola_00001670	#N/A	0.0927287	482.652	486.899	527.91	484.898	480.418	540.87	478.772	486.202	511.459	507.287	432.208	414.734	466.847	429.474	462.26	571.374	548.866	512.208	526.934	462.193
AURMO_00133	pantothenate synthetase	C:cytoplasm; P:biosynthetic process; F:ligase activity; P:cellular nitrogen compound metabolic process; F:ion binding; P:small molecule metabolic process; P:cofactor metabolic process	Rhola_00001680	#N/A	0.57662	219.841	208.826	222.697	248.105	213.854	263.64	228.644	241.526	247.853	249.948	201.046	186.491	225.343	209.307	267.231	282.318	221.223	227.461	280.369	263.879
AURMO_00134	lysyl-tRNA synthetase class II	C:cytoplasm; P:tRNA metabolic process; P:translation; P:cellular amino acid metabolic process; F:ligase activity; F:ion binding	Rhola_00001690	E	2.94e-07	3161.72	3194.06	3402.09	3328.68	3302.68	3404.22	3125.83	3076.83	3341.81	3218.41	3177.66	3365.19	2880.98	2902.65	2556.95	2920.2	2973.29	2817.14	2738.07	2714.07
AURMO_00135	hypothetical protein	C:cellular_component	#N/A	#N/A	0.0457661	112.919	85.4779	101.406	107.839	79.8186	97.8457	135.038	90.3096	93.4699	89.3631	74.8835	122.472	83.4938	90.8312	59.7536	86.9189	72.8811	55.6015	68.6009	67.1839
AURMO_00136	cardiolipin synthetase 2	F:molecular_function; C:plasma membrane; P:lipid metabolic process; P:biosynthetic process	#N/A	#N/A	0.479527	928.331	958.65	894.763	925.303	871.98	963.509	1032.73	842.19	899.517	853.317	828.602	882.354	949.854	847.1	712.893	811.243	809.432	943.54	797.361	774.639
AURMO_00137	maltooligosyl trehalose hydrolase	F:oxidoreductase activity	#N/A	#N/A	0.480735	758.453	787.695	793.357	766.184	736.439	762.381	699.743	753.981	816.549	782.767	861.974	843.386	737.08	824.392	900.453	791.029	777.184	871.09	783.442	895.246
AURMO_00138	Cys-tRNA(Pro) deacylase	P:tRNA metabolic process; P:translation; F:lyase activity; F:ligase activity	#N/A	F	7.38e-05	1348.03	1481.26	2084.8	1477.32	1557.22	1376.63	1242.96	1312.64	1598.97	1329.02	1325.93	1182.97	850.2	879.681	1097.14	1286.94	1522.76	1277.15	1221.89	1123.51
AURMO_00139	TfoX/Sxy family transcriptional regulator of competence genes	#N/A	#N/A	H	2.37e-07	2011.55	2165.08	2255.8	1782.74	1963.84	1868.58	1948.85	1879.7	1669.86	1486.25	1286.04	1728.52	1317.94	1216.35	1104.61	1487.05	1584.68	1932.57	1844.27	1315.35
AURMO_00140	AhpD family alkylhydroperoxidase	F:oxidoreductase activity	#N/A	H	7.47e-07	5573.98	6367.56	5800.06	5649.85	5307.18	4659.9	5294.11	4079.69	4868.84	4379.46	4268.36	4498.06	3789.54	3467.38	3803.48	4860.05	5035.25	6033.6	5269.35	4489.99
AURMO_00141	hypothetical protein	F:oxidoreductase activity	Rhola_00012420	E	3.61e-09	3542.45	4007.72	4189.48	3651.44	3295.15	2987.01	3273.14	2411.06	2775.74	2542.48	2167.55	2557.99	1888.93	1567.83	1234.91	2619.02	2494.73	3357.99	2425.89	1845.53
AURMO_00142	ATP-dependent Clp protease ATP-binding subunit ClpC	F:peptidase activity; F:ion binding	Rhola_00001760	I	7.07e-26	13006.6	12895.2	12495.9	11711.5	12737.8	12487.6	11222	10694.3	9613.22	11825.5	8776.02	10855.5	6386.82	6180.47	5998.6	14909	13554.6	12837.2	11831.2	10370.6
AURMO_00143	N-acetylglutamate synthase	C:cytoplasm; P:cellular amino acid metabolic process; P:biosynthetic process; F:transferase activity, transferring acyl groups	Rhola_00001770	#N/A	0.108837	1248.1	1275.68	1621.51	1442.63	1534.62	1339.94	1209.2	1094.22	1559.06	1339.77	1301.51	1238.64	1139.29	1143.29	1130.34	1427.76	1589.19	1240.08	1345.17	1029.61
AURMO_00144	hypothetical protein	C:membrane; C:integral component of membrane	#N/A	B	0.00105	3375.57	4072.64	3311.62	3790.2	4170.15	3574.09	3856.26	4361.12	3935.71	3665.23	3959.06	3796.63	4282.42	4147.63	5103.12	3137.84	3120.34	3411.91	3255.06	3927.43
AURMO_00145	GAF domain-containing protein	F:DNA binding; P:signal transduction; P:biosynthetic process; P:cellular nitrogen compound metabolic process	#N/A	M	5.56e-26	609.561	631.887	700.898	641.755	603.91	523.203	721.226	596.464	583.399	726.327	703.254	656.894	1315.25	957.677	1718.74	1182.5	943.585	1475.97	1476.41	1811.54
AURMO_00146	aldehyde dehydrogenase	F:oxidoreductase activity	#N/A	A	1.42e-39	6346.42	6289.65	5451.1	6722.96	8945.71	4324.24	7569.81	7615.41	4783.77	11546	13529.5	21624.6	34604.1	27323.4	40058.1	23928.3	24506.8	28757.8	30953.9	42097.6
AURMO_00147	hypothetical protein	#N/A	#N/A	M	9.13e-34	3633.38	3065.3	2986.52	3242.71	3263.53	2599.71	3290.02	3070.53	2372.45	3915.18	3828.01	5246.81	7391.44	6595.14	7304.88	6002.79	6071.06	6670.49	6886.94	8432.8
AURMO_00148	Fic/DOC family protein	F:nucleotidyltransferase activity	#N/A	#N/A	0.92664	182.868	204.498	205.796	180.988	204.817	194.333	161.125	171.168	207.419	169.991	223.023	231.026	220.855	213.256	187.56	196.747	207.034	193.763	203.814	185.363
AURMO_00149	hypothetical protein	#N/A	#N/A	#N/A	0.374342	1008.27	847.205	1208.92	949.435	890.053	1269.28	1045.01	1229.68	1229.81	926.554	1146.04	960.291	1161.73	1156.12	1495.5	1145.44	1217.05	1064.85	1414.77	1116.22
AURMO_00150	DNA repair protein RadA/Sms	F:DNA binding; P:DNA metabolic process; P:response to stress; F:peptidase activity; F:ATPase activity; F:ion binding	Rhola_00001850	#N/A	0.09296	2339.31	2551.35	2409.9	2567.02	2927.69	2480.12	2536.57	3064.23	2816.18	2782.35	2739.76	2825.2	2788.51	2977.68	3663.23	2692.46	2944.27	2759.86	2781.82	3542.13
AURMO_00152	LuxR family two component transcriptional regulator	F:DNA binding; P:signal transduction; P:biosynthetic process; P:cellular nitrogen compound metabolic process	#N/A	#N/A	0.967984	293.788	319.189	326.091	301.647	262.046	303.05	299.232	284.58	309.291	325.201	262.092	292.262	283.699	301.125	281.34	321.398	253.471	286.432	317.155	261.451
AURMO_00153	signal transduction histidine kinase	C:cellular_component; P:cellular protein modification process; P:signal transduction; F:kinase activity	#N/A	#N/A	0.986137	242.825	247.778	194.86	225.481	198.793	191.615	227.11	205.822	221.597	245.244	182.325	211.542	228.935	228.065	188.39	207.527	214.774	251.049	214.751	190.22
AURMO_00154	putative ABC transport system ATP-binding protein	F:ATPase activity; F:ion binding	#N/A	#N/A	0.936004	61.9553	46.5259	52.6916	46.7553	91.8667	65.2305	49.1048	77.7083	67.7394	55.096	70.8137	47.3187	55.6625	70.098	59.7536	59.9673	70.3013	48.8619	75.5604	54.2328
AURMO_00155	putative ABC transport system permease protein	C:plasma membrane	#N/A	#N/A	0.867266	99.9279	141.742	114.331	105.577	126.505	122.307	116.624	133.364	126.027	110.192	92.7904	130.822	112.223	119.463	104.569	102.416	115.449	99.4087	122.289	122.226
AURMO_00156	uncharacterized repeat protein (TIGR02543 family)	C:cellular_component	#N/A	#N/A	0.0633074	293.788	318.107	295.272	285.057	319.274	357.409	248.593	320.284	313.492	339.983	373.603	411.951	324.099	343.579	370.14	299.163	330.867	343.718	364.877	366.679
AURMO_00157	signal transduction histidine kinase	C:cellular_component	#N/A	A	0.00909	429.69	452.275	430.481	412.503	435.237	468.844	507.928	434.746	440.044	433.377	533.952	526.072	555.727	551.898	568.489	454.134	479.854	507.153	586.587	472.716
AURMO_00158	LuxR family two component transcriptional regulator	F:DNA binding; P:signal transduction; P:biosynthetic process; P:cellular nitrogen compound metabolic process	#N/A	#N/A	0.833875	113.918	140.66	148.133	119.905	134.035	120.948	113.555	99.7606	130.228	110.864	138.372	119.688	141.85	123.412	135.275	132.063	150.277	131.422	159.075	98.7523
AURMO_00159	hypothetical protein	#N/A	#N/A	#N/A	0.2347	13.9899	14.066	11.9302	9.04942	3.01202	2.71794	9.20715	13.6515	9.45201	6.71903	4.88371	13.9173	4.48891	11.8476	7.4692	9.43306	6.44966	15.164	8.94794	12.1417
AURMO_00160	DNA-binding NarL/FixJ family response regulator	F:DNA binding; P:signal transduction; P:biosynthetic process; P:cellular nitrogen compound metabolic process	#N/A	M	1.67e-05	1165.16	1143.67	1114.48	1035.4	1121.98	1057.28	1055.75	953.502	950.452	1038.09	923.834	1322.14	1284.73	1341.73	1643.22	1228.32	1283.48	1246.82	1548.99	1665.03
AURMO_00161	signal transduction histidine kinase	C:cellular_component	#N/A	A	9.96e-07	518.626	525.851	527.91	483.39	492.466	550.382	659.845	531.357	476.802	538.866	564.882	629.06	704.759	736.523	746.92	613.149	635.291	620.041	741.685	752.784
AURMO_00162	uncharacterized protein DUF285	C:cellular_component; F:peptidase activity	#N/A	#N/A	0.538127	617.555	709.791	577.619	570.867	673.187	517.767	543.222	642.669	542.966	540.882	549.417	548.34	521.612	585.466	512.885	578.112	608.848	623.411	657.177	535.043
AURMO_00163	hypothetical protein	#N/A	#N/A	#N/A	0.858516	5.99568	14.066	5.96509	6.03295	13.5541	8.15381	7.67262	13.6515	5.25112	8.06283	2.44185	5.5669	8.08004	2.96189	6.63929	7.41169	12.8993	10.1094	10.9364	2.42834
AURMO_00164	hypothetical protein	#N/A	#N/A	#N/A	0.997701	121.912	116.856	119.302	119.151	128.011	115.512	121.227	122.863	110.799	122.958	113.139	111.338	134.667	119.463	84.6509	117.913	108.999	131.422	146.15	88.2295
AURMO_00165	AbrB family transcriptional regulator	F:DNA binding	#N/A	#N/A	0.0325512	227.836	246.696	287.318	263.187	271.082	224.23	217.903	241.526	264.131	273.464	283.255	336.798	297.166	281.379	336.114	260.083	301.199	340.349	295.282	315.683
AURMO_00166	ATP-dependent RNA helicase CsdA	F:RNA binding; F:helicase activity; C:cytoplasm; P:response to stress; P:ribonucleoprotein complex assembly; P:nucleobase-containing compound catabolic process; P:ribosome biogenesis; F:ion binding	#N/A	#N/A	0.0521081	1266.09	1313.55	1225.83	1377.77	1405.11	1485.35	1298.21	1269.59	1435.13	1390.17	1286.86	1394.51	1168.91	1340.75	1205.03	1328.04	1351.85	1203.01	1279.56	1088.7
AURMO_00167	hypothetical protein	#N/A	#N/A	#N/A	0.617843	236.829	221.81	251.528	232.268	212.348	221.512	251.662	233.125	241.026	253.979	243.371	278.345	251.379	234.976	254.783	226.393	224.448	261.159	256.508	229.073
AURMO_00168	hypothetical protein	F:DNA binding; F:DNA-binding transcription factor activity; P:regulation of transcription, DNA-templated	#N/A	#N/A	0.841481	106.923	126.594	146.145	124.43	135.541	119.589	135.038	112.362	137.579	156.553	144.883	94.6373	120.303	137.234	150.214	138.801	144.472	119.627	146.15	171.602
AURMO_00169	uncharacterized protein DUF2834	F:molecular_function; C:cellular_component	Rhola_00013660	#N/A	0.0540316	133.904	128.758	116.319	135.741	115.963	142.692	125.831	153.316	126.027	126.99	135.93	155.873	170.579	168.828	165.982	133.41	138.668	151.64	175.976	136.796
AURMO_00170	hypothetical protein	#N/A	#N/A	#N/A	0.335876	6.99496	4.32799	3.97673	6.03295	9.03607	2.71794	3.06905	12.6014	3.67578	4.70332	3.2558	0	0.897783	10.8603	4.97947	3.36895	5.15972	3.36979	0.994216	0
AURMO_00171	ADP-ribose pyrophosphatase YjhB (NUDIX family)	P:biological_process; F:methyltransferase activity	#N/A	#N/A	0.594236	461.667	460.931	542.823	539.949	655.115	509.613	481.841	514.555	504.107	461.597	628.37	617.926	501.861	535.114	628.242	482.433	503.073	542.536	484.183	653.222
AURMO_00172	hypothetical protein	#N/A	#N/A	#N/A	0.0289522	1779.72	1777.72	1815.38	1624.37	1418.66	1573.69	1638.87	1312.64	1591.09	1628.69	1405.69	1277.6	1465.18	1369.38	1368.52	1615.07	1504.06	1521.46	1651.39	1500.71
AURMO_00173	hypothetical protein	#N/A	Rhola_00005410	#N/A	0.17733	1730.75	1738.77	1771.63	1612.31	1381.01	1632.12	1666.49	1434.45	1716.07	1563.52	1585.58	1466.88	1539.7	1412.82	1288.85	1716.82	1475.68	1666.36	1677.24	1457
AURMO_00174	hypothetical protein	C:cellular_component	#N/A	#N/A	0.839883	1010.27	924.026	1021.02	1085.93	1007.52	853.432	936.06	827.488	957.804	951.414	963.718	976.991	895.089	899.427	931.16	945.327	905.532	987.348	843.095	1124.32
AURMO_00175	SprT-like family protein	#N/A	RHOLA_RS05420	#N/A	0.108609	622.551	665.429	594.52	636.476	650.597	536.793	646.035	590.163	609.655	577.164	594.184	553.907	647.301	636.806	806.673	530.273	546.931	609.932	592.553	728.5
AURMO_00176	hypothetical protein	F:transferase activity, transferring alkyl or aryl (other than methyl) groups	#N/A	#N/A	0.241009	209.849	231.548	231.644	202.104	173.191	188.897	222.506	181.669	203.218	207.618	227.906	203.192	184.045	195.485	178.431	213.591	178.011	155.01	185.918	200.742
AURMO_00177	DNA-directed RNA polymerase subunit beta	F:DNA binding; P:biosynthetic process; F:nucleotidyltransferase activity; P:cellular nitrogen compound metabolic process	Rhola_00012500	E	1.03e-11	237541	230018	266609	219134	222594	228360	201957	196410	206412	205816	168407	203735	152860	151106	109981	166693	192813	160466	151041	129124
AURMO_00178	DNA-directed RNA polymerase subunit beta'	F:DNA binding; P:biosynthetic process; F:nucleotidyltransferase activity; P:cellular nitrogen compound metabolic process; F:ion binding	Rhola_00012490	E	2.34e-30	223088	215842	233849	220764	229591	228134	199798	207661	200799	194795	169628	197397	131335	141328	120623	158333	180744	153241	144070	131245
AURMO_00179	hypothetical protein	C:cellular_component	#N/A	D	4.25e-07	885.362	898.058	848.037	1005.24	865.956	1012.43	1006.65	1087.92	1038.67	1056.9	1137.09	918.539	1196.74	1279.54	1457.32	1018.77	987.442	953.65	1045.91	1074.94
AURMO_00180	SSU ribosomal protein S12P	F:structural constituent of ribosome; C:ribosome; P:translation; F:rRNA binding; C:protein-containing complex	Rhola_00012480	E	2.67e-07	14107.8	17055.5	17083	14056.8	15420	14497.5	12118.1	12532	13753.2	13434.7	12000.9	13296.5	9080.17	10082.3	5640.9	11224	13020.6	9993.1	9778.11	6609.93
AURMO_00181	SSU ribosomal protein S7P	F:structural constituent of ribosome; C:ribosome; P:translation; F:rRNA binding; C:protein-containing complex	Rhola_00012470	E	2.4e-13	12058.3	12236.3	13101.3	11492.8	11536	11280.8	10041.9	11439.9	10619.3	11062.2	9140.67	10106.7	7069.14	7751.26	5003.53	8703.34	9593.86	7814.54	6945.59	5931.61
AURMO_00182	translation elongation factor 2 (EF-2/EF-G)	F:GTPase activity; C:cytoplasm; F:translation factor activity, RNA binding; F:ion binding	Rhola_00012460	E	1.85e-10	131473	131685	141511	123494	123107	124539	109551	110926	113692	110927	96691.7	113520	82855.5	86814.9	60425	92163.7	105324	86300.2	85765.1	62061.8
AURMO_00183	translation elongation factor 1A (EF-1A/EF-Tu)	F:GTPase activity; C:cytoplasm; F:translation factor activity, RNA binding; F:ion binding	Rhola_00012450	E	0.000261	141030	148718	161619	135425	146630	162477	118835	174162	141548	132939	121780	153555	101793	120335	95380.8	106570	128603	106610	114822	87570.6
AURMO_00184	hypothetical protein	C:membrane; C:integral component of membrane	#N/A	#N/A	0.0406228	179.87	170.956	149.127	167.414	194.275	150.845	148.849	131.264	143.356	146.475	157.093	153.09	184.943	140.196	179.261	208.875	176.721	187.023	170.011	257.404
AURMO_00185	cytochrome b561-like protein	C:cellular_component; P:generation of precursor metabolites and energy; F:oxidoreductase activity	#N/A	#N/A	0.0315864	395.715	439.291	371.824	419.29	329.816	379.152	382.097	308.733	433.742	355.437	362.208	320.097	338.464	346.541	248.143	325.44	326.353	283.062	286.334	305.161
AURMO_00186	SulP family sulfate permease	C:cellular_component; F:transmembrane transporter activity	Rhola_00004690	A	5.56e-07	224.838	212.072	242.58	245.088	260.54	218.794	273.145	200.571	221.597	244.573	219.767	228.243	327.691	208.319	419.935	355.761	251.537	439.757	393.71	602.227
AURMO_00187	SSU ribosomal protein S10P	F:RNA binding; F:structural constituent of ribosome; C:ribosome; P:translation	RHOLA_RS06170	E	4.02e-05	36745.5	37068.2	36453.7	32510.8	30076.5	32015.9	27914.5	21217.5	26679.9	28612.3	23395.4	28705.7	19545.6	21395.7	9875.11	23600.2	25549.7	22178.3	21770.3	12261.5
AURMO_00188	LSU ribosomal protein L3P	F:structural constituent of ribosome; C:ribosome; P:translation; F:rRNA binding	Rhola_00012400	E	5.91e-16	21467.5	21880.2	26373.7	22459.2	23180.5	21127.9	19186.2	18592.2	19463.8	19052.5	16442.6	18106.3	11448.5	12417.2	7854.28	15389.4	16937.4	13587	12239.8	9290.81
AURMO_00189	LSU ribosomal protein L4P	F:structural constituent of ribosome; C:ribosome; P:translation; F:rRNA binding	Rhola_00012390	E	8.72e-15	19953.6	19773.5	21188	17940.5	19602.2	19050	17407.6	18186.9	16320	16272.1	14255.5	17018	9920.5	11063.6	6302.34	11862.1	13897.7	10968.7	10414.4	7524.6
AURMO_00190	LSU ribosomal protein L23P	F:structural constituent of ribosome; C:ribosome; P:translation; F:rRNA binding	Rhola_00012380	E	1.97e-17	8086.17	8133.38	8860.15	7485.38	8239.39	7925.51	6913.03	7331.88	6961.93	7014.66	6037.07	6866.77	4183.67	4441.84	2844.93	5325.64	6013.66	4694.11	4596.26	3321.15
AURMO_00191	LSU ribosomal protein L2P	F:structural constituent of ribosome; C:ribosome; P:translation; F:rRNA binding; C:protein-containing complex	Rhola_00012370	E	2.45e-18	30458	31207	35394.8	32397.7	33263.3	27281.3	25015.8	26102.6	28634.3	28813.9	24248.4	25802.6	16121.5	18090.2	12045.3	22364.4	24860.2	18116	17463.4	14355.5
AURMO_00192	SSU ribosomal protein S19P	F:structural constituent of ribosome; C:ribosome; P:translation; F:rRNA binding; C:protein-containing complex	Rhola_00012360	E	1.61e-13	9639.05	10261.7	9619.7	9081.09	9040.58	8420.17	8372.36	7656.37	7637.23	8252.31	6689.05	7584.9	5466.6	5362	3317.15	6154.4	6672.81	5492.75	5233.55	4029.42
AURMO_00193	large subunit ribosomal protein L22	F:structural constituent of ribosome; C:ribosome; P:translation; F:rRNA binding; C:protein-containing complex	Rhola_00012350	E	1.72e-14	12943.7	12888.8	13382.7	12101.3	12114.4	11702.1	11852.7	10737.4	10784.8	10909.7	9191.13	10368.4	6893.18	7462.97	4650.82	7958.13	9161.09	7194.5	7266.73	5080.89
AURMO_00194	SSU ribosomal protein S3P	F:mRNA binding; F:structural constituent of ribosome; C:ribosome; P:translation; F:rRNA binding	Rhola_00012340	E	4.66e-17	16173.3	16935.4	19936.3	18656.1	19414	17563.3	13537.6	17489.6	17612.2	16088	14559.1	14376.5	9180.73	11363.8	7979.59	13550.6	14389.2	9888.64	10613.3	8530.74
AURMO_00195	LSU ribosomal protein L16P	F:structural constituent of ribosome; C:ribosome; P:translation; F:rRNA binding	Rhola_00012330	E	2e-16	13356.4	14005.4	14054.7	12950.5	13582.7	12759.4	11674.7	13618.9	12946.6	12345.5	10736.8	11339.8	7517.13	8106.69	5567.87	9069.89	10612.9	7742.09	8063.09	5559.27
AURMO_00196	LSU ribosomal protein L29P	F:structural constituent of ribosome; C:ribosome; P:translation	#N/A	E	4.84e-16	7720.43	7814.19	8028.02	7728.2	7677.65	7039.46	6339.12	7754.03	7436.11	7122.17	6229.17	6051.22	4186.36	4727.17	3089.76	5314.18	5856.93	4591.34	4422.27	3407.76
AURMO_00197	small subunit ribosomal protein S17	F:structural constituent of ribosome; C:ribosome; P:translation; F:rRNA binding	Rhola_00012310	E	2.28e-15	7742.42	8086.85	7952.46	7355.67	7349.33	7292.23	7034.26	7594.41	7111.59	6897.75	6005.33	6535.54	4558.04	4919.69	3226.69	5287.23	6042.68	4471.71	4793.12	3525.94
AURMO_00198	LSU ribosomal protein L14P	F:structural constituent of ribosome; C:ribosome; P:translation; F:rRNA binding; C:protein-containing complex	Rhola_00012300	E	3.32e-11	4452.79	4870.07	4660.72	4121.26	4570.74	4201.93	4241.43	4322.26	4231.88	4111.37	3534.99	4150.13	2723.87	2904.62	1810.04	2965.35	3573.76	2788.5	2657.54	1890.86
AURMO_00199	LSU ribosomal protein L24P	F:structural constituent of ribosome; C:ribosome; P:translation; F:rRNA binding	Rhola_00012290	E	2.71e-13	9240.34	9859.17	9574.96	8869.94	9206.25	8927.07	8277.22	9129.67	8923.23	8453.88	7441.95	8216.75	5354.38	6069.9	3694.76	6150.35	7155.25	5401.77	5578.55	3950.09
AURMO_00200	large subunit ribosomal protein L5	F:structural constituent of ribosome; C:ribosome; P:translation; F:rRNA binding	Rhola_00012280	E	1.74e-13	15941.5	17834.6	16441.8	15513.7	15858.3	15587.4	14269.5	14808.7	15180.5	14836.3	12837.6	14615.9	9134.04	10370.6	6802.78	10936.3	12738.1	9512.91	10254.3	6949.89
AURMO_00201	SSU ribosomal protein S8P	F:structural constituent of ribosome; C:ribosome; P:translation; F:rRNA binding	Rhola_00012270	E	1.78e-17	7199.81	7631.33	8792.54	8400.88	8563.18	7221.56	6262.39	7416.94	8203.82	7774.59	6864.86	6079.06	4040.92	4896.99	3649.12	6103.86	6758.6	4281.31	4609.19	3908.81
AURMO_00202	large subunit ribosomal protein L6	F:structural constituent of ribosome; C:ribosome; P:translation; F:rRNA binding	Rhola_00012260	E	2.95e-18	12952.7	13491.4	14142.2	13382.6	13950.2	12941.5	11455.2	13106.5	12972.4	12487.3	10974.5	11954.9	7439.92	8664.51	5991.96	9558.38	10747.1	8325.06	7998.47	6369.52
AURMO_00203	LSU ribosomal protein L18P	F:structural constituent of ribosome; C:ribosome; P:translation; F:rRNA binding	Rhola_00012250	E	5.19e-22	7375.68	7513.4	8028.02	8175.4	7752.94	7088.38	6799.48	7512.5	7627.25	7491.04	6535.21	6304.52	4255.49	4938.45	3683.97	5702.28	6269.07	4778.36	4528.65	3929.86
AURMO_00204	SSU ribosomal protein S5P	F:structural constituent of ribosome; C:ribosome; P:translation; F:rRNA binding; C:protein-containing complex	Rhola_00012240	E	1.61e-13	11234.9	12694	14223.8	14779.2	14414	11536.3	10230.7	11594.3	12617.9	12170.2	10612.3	10493.6	6430.82	8341.66	5572.85	9180.39	10961.2	7487.67	7657.45	6659.3
AURMO_00205	LSU ribosomal protein L30P	F:structural constituent of ribosome; C:ribosome; P:translation; C:protein-containing complex	#N/A	E	2.49e-14	2361.3	2727.72	2698.21	2621.32	2682.21	2523.61	2464.45	2361.7	2430.74	2355.69	2025.11	2510.67	1524.43	1684.33	1136.98	1718.84	2050.99	1698.37	1580.8	1360.68
AURMO_00206	LSU ribosomal protein L15P	F:structural constituent of ribosome; C:ribosome; P:translation; F:rRNA binding; C:protein-containing complex	RHOLA_RS06075	E	3.17e-16	15399.9	16755.8	19942.3	19300.2	19361.3	16970.8	14079.3	15952.2	18294.9	16509.3	15730.4	15208.8	9367.46	11492.1	8792.91	12723.9	15390.8	10527.2	10398.5	9013.98
AURMO_00207	protein translocase subunit secY/sec61 alpha	C:plasma membrane; P:protein targeting; P:transmembrane transport	Rhola_00012210	E	2.07e-20	8536.84	8347.62	8625.52	8894.83	8212.28	8530.25	7652.67	7535.6	7973.82	7982.2	7101.72	7673.98	6213.55	6290.06	5475.75	6826.84	6999.81	6475.05	5966.29	5700.11
AURMO_00208	adenylate kinase	C:cytoplasm; P:biosynthetic process; F:kinase activity; P:cellular nitrogen compound metabolic process; F:ion binding; P:small molecule metabolic process	Rhola_00012200	#N/A	0.430217	2544.17	2336.03	2482.47	2692.96	2430.7	2488.27	2556.52	2463.56	2725.33	2864.99	2691.74	2232.33	2244.46	2342.85	2403.42	2586.68	2310.27	2244.28	2289.68	2463.14
AURMO_00209	methionyl aminopeptidase	P:cellular protein modification process; F:peptidase activity; F:ion binding	Rhola_00012190	#N/A	0.458626	1293.07	1139.34	1234.77	1490.14	1323.78	1212.2	1304.35	1208.68	1477.66	1347.84	1327.55	1205.23	1259.59	1227.21	1062.29	1421.7	1282.84	1177.74	1186.1	1293.49
AURMO_00210	alpha-tubulin suppressor-like RCC1 family protein	C:cellular_component	#N/A	#N/A	0.911252	221.84	179.612	178.953	193.808	192.769	161.717	247.058	182.72	177.488	192.836	192.092	200.409	189.432	198.446	154.363	155.645	198.649	188.708	182.936	158.651
AURMO_00211	translation initiation factor 1 (bIF-1)	C:cytoplasm; F:translation factor activity, RNA binding; F:rRNA binding	Rhola_00012180	F	0.00554	27569.1	26142.2	30445.8	24806.7	24347.7	28149.7	23478.2	20485.6	24510.7	23380.9	19342.7	24597.4	20583.5	19903.9	14229.6	22857.7	23068.5	22323.2	21632.2	14427.5
AURMO_00212	LSU ribosomal protein L36P	F:structural constituent of ribosome; C:ribosome; P:translation	#N/A	F	0.0008	4353.86	4532.49	6258.37	4841.44	5679.17	4056.52	4485.41	3372.96	4731.26	4839.04	4138.94	4506.41	3520.2	3107.02	2878.13	4312.26	4734.05	3989.83	3172.54	3483.04
AURMO_00213	SSU ribosomal protein S13P	F:structural constituent of ribosome; C:ribosome; P:translation; F:rRNA binding	Rhola_00012160	E	1.78e-08	10761.2	10330.9	12717.6	10185.9	10771	10103.9	10388.7	9398.5	9532.88	9932.74	8210.32	9987.02	7776.59	7391.88	5735.51	8332.08	8613.52	8207.12	7614.7	6910.23
AURMO_00214	SSU ribosomal protein S11P	F:structural constituent of ribosome; C:ribosome; P:translation; F:rRNA binding	Rhola_00012150	E	0.0007393	11594.6	12947.2	12994	11305.7	12182.1	10644.8	11283.4	10721.6	9958.22	11165.7	9602.99	11726.7	9134.94	9545.18	6239.27	8674.37	10420.7	9629.17	8949.93	7730.2
AURMO_00215	DNA-directed RNA polymerase subunit alpha	F:DNA binding; P:biosynthetic process; F:nucleotidyltransferase activity; P:cellular nitrogen compound metabolic process	Rhola_00012140	E	0.00752	48131.3	48112.1	48428.6	42925.2	44242.1	47501.4	43459.3	43884.2	40835.8	41354.9	37524.8	50901	39021.2	39169	27226.9	33081.1	39362.9	38496.4	36526.5	28773.3
AURMO_00216	large subunit ribosomal protein L17	F:structural constituent of ribosome; C:ribosome; P:translation	Rhola_00012130	E	6.27e-05	25388.7	27046.7	26050.5	24101.6	22909.4	24676.2	21610.7	22023	24314.2	23261.9	20120	24124.2	20408.4	20966.2	16350.9	18261	22075.9	19438.6	19505.5	16749.8
AURMO_00217	tRNA pseudouridine(38-40) synthase	F:RNA binding; P:tRNA metabolic process; F:isomerase activity	Rhola_00012120	#N/A	0.387644	1025.26	1117.7	1204.95	1080.65	1216.86	1145.61	1005.11	1080.57	1248.72	966.196	1006.86	904.622	978.583	959.652	1181.79	1059.87	1182.87	945.225	1160.25	951.098
AURMO_00218	serine/threonine-protein kinase HipA	F:kinase activity	Rhola_00000050	#N/A	0.0792497	580.581	556.147	614.404	594.999	575.296	611.536	506.393	584.912	501.482	550.96	602.324	631.843	634.732	611.136	592.556	557.224	616.587	670.588	600.506	720.406
AURMO_00219	helix-turn-helix protein	F:DNA binding	#N/A	#N/A	0.830194	101.927	109.282	113.337	94.2648	81.3246	108.718	119.693	90.3096	82.4426	95.4102	96.8602	122.472	137.361	93.7931	78.8415	91.6354	95.4549	101.094	104.393	135.177
AURMO_00220	LSU ribosomal protein L13P	F:structural constituent of ribosome; C:ribosome; P:translation	Rhola_00012110	E	7.46e-11	5566.99	5696.72	6323.99	5693.59	5891.52	6024.31	5286.44	4975.43	5784.11	5270.4	5429.05	5338.66	3361.3	3652.99	2141.17	4257	4712.76	3684.86	3532.45	2438.05
AURMO_00221	small subunit ribosomal protein S9	F:structural constituent of ribosome; C:ribosome; P:translation	Rhola_00012100	E	4.43e-10	4918.45	4942.57	5705.61	5040.53	5156.58	5246.98	4358.05	5516.24	5003.79	4800.07	4531.27	5344.23	3106.33	3523.66	2181.01	3995.57	4577.32	3361.36	3356.47	2632.32
AURMO_00222	phosphoglucosamine mutase	P:carbohydrate metabolic process; F:isomerase activity; F:ion binding	Rhola_00012090	E	1.06e-06	3686.34	3978.51	4524.52	4215.52	4040.63	3901.6	3682.86	3403.41	4275.46	3549.66	3280.22	3120.25	2658.33	2733.82	1833.27	3362.89	3704.68	2951.93	2892.17	2035.75
AURMO_00223	pantothenate kinase	C:cytoplasm; P:biosynthetic process; F:kinase activity; P:cellular nitrogen compound metabolic process; F:ion binding; P:small molecule metabolic process; P:cofactor metabolic process	Rhola_00012070	#N/A	0.735228	506.635	472.833	488.143	480.373	399.093	455.255	535.549	390.642	483.628	462.941	424.068	375.766	507.247	387.02	388.398	460.198	446.316	424.593	394.704	458.146
AURMO_00224	glucosamine--fructose-6-phosphate aminotransferase (isomerizing)	F:molecular_function; C:cytoplasm; P:carbohydrate metabolic process; P:cellular amino acid metabolic process; P:biosynthetic process	Rhola_00012060	#N/A	0.644488	7139.85	6966.99	7601.51	7770.43	7432.16	6948.41	6827.1	7449.49	8192.27	7940.55	7292.19	7153.47	6455.95	7581.44	7047.6	7236.5	7322.3	6242.53	6764.65	7186.25
AURMO_00225	holo-[acyl-carrier protein] synthase	C:cytoplasm; P:lipid metabolic process; P:biosynthetic process; F:ion binding; P:small molecule metabolic process	#N/A	#N/A	0.295554	129.906	164.464	152.11	187.775	135.541	157.64	170.332	208.972	207.419	172.679	202.674	130.822	166.988	176.726	175.111	187.987	176.076	153.325	182.936	190.22
AURMO_00226	alanine racemase	P:cellular amino acid metabolic process; P:biosynthetic process; F:isomerase activity; F:ion binding	Rhola_00012040	L	0.0117	890.358	787.695	810.258	932.844	905.113	871.099	1032.73	1081.62	1025.54	948.727	993.02	890.704	878.031	1018.89	935.309	884.012	897.147	849.186	809.292	976.191
AURMO_00227	tRNA threonylcarbamoyladenosine biosynthesis protein TsaE	F:molecular_function; P:tRNA metabolic process	Rhola_00012030	A	0.000813456	109.921	135.25	137.197	162.135	126.505	157.64	139.642	145.966	184.314	192.836	216.511	144.739	158.907	187.586	226.566	210.222	201.874	185.338	235.629	197.505
AURMO_00228	tRNA threonylcarbamoyl adenosine modification protein YeaZ	P:tRNA metabolic process	#N/A	#N/A	0.0203025	92.933	84.3958	114.331	147.807	117.469	126.384	119.693	150.166	158.059	134.381	128.604	133.606	122.996	131.31	174.281	138.801	147.697	128.052	148.138	165.936
AURMO_00229	ribosomal-protein-alanine N-acetyltransferase	P:cellular protein modification process; F:peptidase activity; F:transferase activity, transferring acyl groups; P:protein maturation	#N/A	#N/A	0.41464	199.856	188.268	203.807	231.514	221.384	243.255	190.281	283.53	269.382	235.838	257.209	200.409	231.628	229.053	309.557	262.104	240.572	215.666	213.756	285.734
AURMO_00230	N6-L-threonylcarbamoyladenine synthase	C:cytoplasm; P:tRNA metabolic process; F:peptidase activity; F:transferase activity, transferring acyl groups; F:ion binding	RHOLA_RS05970	#N/A	0.0403614	199.856	173.12	207.784	229.252	224.396	225.589	228.644	234.175	245.227	242.557	274.301	236.593	215.468	252.748	292.129	258.062	264.436	212.297	253.525	279.259
AURMO_00231	uncharacterized protein DUF4190	C:cellular_component	#N/A	#N/A	0.432489	3176.71	4008.8	3075	3430.48	3694.24	3799.68	2966.24	3341.46	4080.64	3740.48	3422.66	3568.38	3020.14	3440.73	2353.63	3517.18	3553.12	3479.3	3183.48	2266.45
AURMO_00232	4-aminobutyrate aminotransferase-like enzyme	F:lyase activity; F:ion binding	#N/A	#N/A	0.0505841	6048.64	5927.19	6405.51	6235.05	5920.13	5990.33	5444.49	5382.88	6069.77	6074	5478.7	6095.76	5434.28	5057.92	5835.1	6440.76	6236.17	6325.09	5989.16	6355.76
AURMO_00233	uncharacterized protein DUF4190	C:cellular_component	#N/A	#N/A	0.454624	1072.23	1056.03	965.35	1128.91	965.353	959.432	1069.56	1077.41	1094.86	1163.06	1009.3	1007.61	1133	1120.58	1238.23	1081.43	1069.35	1046.32	1089.66	1235.21
AURMO_00234	hypothetical protein	P:biological_process; F:methyltransferase activity	Rhola_00011990	#N/A	0.681465	282.796	334.337	292.289	314.467	344.877	331.588	332.992	338.136	315.067	318.482	331.278	308.963	359.113	338.642	301.258	331.505	312.163	343.718	345.987	353.727
AURMO_00235	chaperonin GroES	C:cytoplasm; P:protein folding; F:ion binding	Rhola_00011980	G	9.38e-07	2845.95	3445.08	3110.79	2269.9	3152.08	3175.91	2591.81	3368.76	2690.15	3669.26	3484.52	3830.03	2132.23	2274.73	1371.01	3715.28	4263.87	3238.37	3532.45	3819.77
AURMO_00236	hypothetical protein	#N/A	#N/A	M	2.29e-18	414.701	446.865	402.644	334.829	376.503	419.921	388.235	451.548	313.492	400.454	379.301	478.754	539.567	575.593	605.835	553.855	603.043	711.025	736.714	726.882
AURMO_00237	chloramphenicol-sensitive protein RarD	C:plasma membrane	Rhola_00011970	#N/A	0.194329	554.6	584.279	590.544	632.705	674.693	531.357	629.155	595.414	561.87	538.866	514.417	478.754	591.639	538.076	551.891	530.273	544.351	593.083	562.726	552.851
AURMO_00238	substrate-binding family protein	#N/A	#N/A	#N/A	0.155733	6154.56	7480.94	8344.17	8350.35	9709.25	7898.33	6882.34	8400.9	9053.45	7603.92	8621.37	8110.98	7427.35	8254.78	10081.8	6893.54	7273.28	6035.29	6420.65	7748.82
AURMO_00239	amino acid/amide ABC transporter substrate-binding protein (HAAT family)	P:transport	Rhola_00011960	A	0.000139	185829	188329	171974	174755	214153	187854	180400	248816	167871	226732	213979	268901	246012	322675	353886	230274	275925	215902	297153	379227
AURMO_00240	hypothetical protein	#N/A	#N/A	N	0.000804	328.763	281.32	291.295	289.581	262.046	270.435	313.043	231.025	259.93	261.37	260.464	214.326	337.566	306.062	335.284	309.269	296.684	335.294	367.86	337.538
AURMO_00241	helix-turn-helix protein	F:DNA binding	#N/A	A	4.88e-05	274.802	305.123	272.406	276.761	266.564	260.922	291.56	261.478	256.255	279.512	296.278	347.931	317.815	366.287	359.351	297.141	287.655	330.239	362.889	377.201
AURMO_00242	GMP synthase (glutamine-hydrolysing)	P:cellular amino acid metabolic process; P:biosynthetic process; F:ligase activity; P:cellular nitrogen compound metabolic process; F:ion binding	Rhola_00011870	#N/A	0.303286	10364.5	9759.62	10820.7	11246.2	10920.1	10915.2	10948.8	11968.1	11698.4	11247	11401	10964	10180.9	10954	11447.8	10437	10819.9	10569.3	9893.44	11398.6
AURMO_00243	integral membrane protein	C:cellular_component	#N/A	#N/A	0.73291	1499.92	1430.4	1381.91	1366.46	1359.93	1570.97	1730.94	1266.43	1441.43	1274.6	1297.44	1319.36	1484.93	1278.55	962.697	1466.84	1280.9	1524.83	1326.28	934.1
AURMO_00244	cytochrome oxidase assembly protein ShyY1	C:plasma membrane	#N/A	#N/A	0.117547	338.756	327.845	443.405	438.143	399.093	388.665	385.166	309.783	474.176	454.878	433.836	336.798	389.638	417.626	463.92	506.69	528.872	406.059	514.01	527.758
AURMO_00245	glycerol-3-phosphate dehydrogenase	C:cytoplasm; F:oxidoreductase activity; C:protein-containing complex	#N/A	#N/A	0.377187	2098.49	2166.16	2462.59	2372.46	2361.43	2167.55	2426.08	2029.87	2405.01	2255.58	2201.74	2101.51	2128.64	2066.41	2362.76	2360.96	2456.67	2475.11	2356.29	2663.88
AURMO_00246	IMP dehydrogenase	F:oxidoreductase activity	Rhola_00011900	#N/A	0.263346	4979.41	4984.77	6150.01	5670.22	5947.24	4842.01	4838.35	5355.57	5531	5126.62	5088.01	4807.02	4303.07	4650.16	4915.56	5343.83	5320.32	5491.07	5124.19	5357.72
AURMO_00247	IMP dehydrogenase	P:biosynthetic process; F:oxidoreductase activity; P:cellular nitrogen compound metabolic process; F:ion binding; P:small molecule metabolic process	Rhola_00011910	E	0.00372	13230.5	13173.3	14479.3	13686.5	12864.4	12586.8	12793.3	12953.1	12966.6	12557.9	12219.9	12572.9	11504.2	11876.2	10924.1	11850.6	12397.5	13672.9	12420.7	12085
AURMO_00248	amino acid/amide ABC transporter membrane protein 1 (HAAT family)	C:plasma membrane; F:transmembrane transporter activity	Rhola_00011920	A	1.05e-09	9147.4	9457.75	7743.68	8812.63	9698.71	8320.97	9474.15	9877.35	8447.47	10046.3	10129.6	10769.2	11896.5	13047.1	17509.5	11657.2	12647.8	12154.8	15162.8	17607.9
AURMO_00249	amino acid/amide ABC transporter membrane protein 2 (HAAT family)	C:plasma membrane; F:transmembrane transporter activity	Rhola_00011930	A	1.13e-13	3168.72	3208.12	2856.28	3243.46	3507.5	2924.5	3540.15	3837.11	3142.79	4272.63	4517.43	4175.18	5070.68	5378.79	8146.4	5179.42	5226.8	5160.83	6186.01	8421.47
AURMO_00250	amino acid/amide ABC transporter ATP-binding protein 1 (HAAT family)	F:ATPase activity; F:ion binding	Rhola_00011940	A	4.22e-10	2892.91	2939.79	2701.19	3121.3	3236.42	2723.37	3207.16	3613.44	3152.25	3873.52	4053.48	3807.76	4203.42	4781.47	6743.02	4513.72	4518.63	4131.36	5423.45	6812.29
AURMO_00251	amino acid/amide ABC transporter ATP-binding protein 2 (HAAT family)	F:ATPase activity; F:ion binding	Rhola_00011950	#N/A	0.0303886	6683.18	7816.35	5909.41	7217.67	7808.67	6461.9	6900.76	9133.88	6838.53	7951.97	8189.98	8261.28	8026.18	9336.86	11871	7467.61	8952.12	7629.2	9424.17	12033.2
AURMO_00252	excisionase family DNA binding protein	#N/A	#N/A	#N/A	0.038406	535.614	556.147	512.004	435.88	472.887	482.434	524.807	458.899	416.939	597.993	526.626	620.71	574.581	498.584	472.219	533.641	552.091	524.002	528.923	492.142
AURMO_00253	hypothetical protein	#N/A	#N/A	K	0.0113299	745.462	747.661	930.554	690.018	730.415	708.023	632.224	774.983	748.284	841.222	889.648	985.342	825.96	890.541	872.236	820.002	884.893	716.08	782.448	817.539
AURMO_00254	hypothetical protein	#N/A	#N/A	M	0.00263	651.53	719.529	822.188	708.117	781.62	669.972	658.311	678.372	750.385	838.535	988.136	812.768	807.106	822.418	1070.59	923.766	915.851	845.817	880.875	1067.66
AURMO_00255	hypothetical protein	#N/A	#N/A	#N/A	0.136126	425.693	454.439	480.19	411.749	447.285	464.767	374.424	473.601	424.815	491.833	490.812	617.926	427.344	526.229	562.679	493.888	517.907	502.098	472.253	570.659
AURMO_00256	NTP pyrophosphatase (non-canonical NTP hydrolase)	P:biosynthetic process; P:nucleobase-containing compound catabolic process; F:ion binding; P:small molecule metabolic process	#N/A	#N/A	0.69567	557.598	531.261	542.823	538.44	487.948	536.793	515.6	446.298	522.486	513.334	468.836	425.868	547.647	501.546	440.683	512.754	489.529	480.195	538.865	494.571
AURMO_00257	hypothetical protein	#N/A	#N/A	#N/A	0.446265	1329.04	1383.88	1266.59	1242.03	1266.56	1447.3	1431.71	1259.08	1340.61	1226.89	1337.32	1386.16	1484.04	1489.83	1478.07	1403.5	1350.56	1450.69	1581.8	1254.64
AURMO_00258	restriction endonuclease BglII	F:DNA binding; F:nuclease activity; P:DNA metabolic process; P:response to stress; F:ion binding	#N/A	A	3.19e-05	1214.12	1401.19	1147.29	1114.59	1266.56	1406.53	1183.12	1709.58	1274.45	1431.83	1885.92	1745.22	1764.14	2068.39	2212.54	1360.38	1493.74	1494.5	1911.88	1730.59
AURMO_00259	DNA (cytosine-5)-methyltransferase 1	P:DNA metabolic process; F:methyltransferase activity	#N/A	B	4.58e-05	1393	1531.03	1436.59	1444.14	1570.77	1562.81	1379.54	1669.68	1510.75	1385.46	1544.88	1433.48	1483.14	1645.82	1475.58	1212.15	1350.56	1085.07	1257.68	1129.18
AURMO_00260	hypothetical protein	#N/A	#N/A	N	0.00484	4644.65	4858.17	4517.56	4217.03	4847.85	4741.44	4862.91	4343.26	4200.9	4567.6	4525.57	5747.83	5209.83	4970.05	5269.93	4696.99	4597.31	6065.62	5276.31	5930.8
AURMO_00261	hypothetical protein	#N/A	#N/A	A	3.79e-07	1961.59	1825.33	1759.7	1800.08	1920.16	2064.27	1942.71	2222.04	1775.4	1982.11	2225.34	2307.48	2251.64	2494.9	2545.34	2156.8	2219.33	2417.82	2651.57	2799.87
AURMO_00262	PhoH-like protein	F:ion binding	#N/A	A	6.34e-12	2039.53	2061.21	1844.21	2012.74	2469.86	2365.97	2522.76	2719.79	2112.53	2828.04	2667.32	2994.99	3042.59	3709.27	3715.51	2758.5	3003.61	2924.97	3369.4	3772.01
AURMO_00263	helicase-like protein	F:helicase activity	#N/A	A	1.97e-17	3165.72	2983.07	2709.14	3180.12	3454.79	3436.83	3903.83	4312.81	3118.64	4224.25	4247.2	4598.26	4767.23	5795.43	5616.01	4706.42	4817.89	4774.99	5379.7	5675.02
AURMO_00264	uncharacterized protein DUF1998	#N/A	#N/A	A	1.44e-20	1542.89	1278.92	1259.63	1553.48	1740.95	1773.45	1936.57	2459.36	1668.28	2459.16	2454.06	2688.81	2857.64	3644.11	3111.34	2686.4	3016.5	2523.97	3324.66	2956.9
AURMO_00265	hypothetical protein	#N/A	#N/A	#N/A	0.0685354	115.916	141.742	129.244	81.4448	164.155	110.076	127.365	147.016	143.881	120.942	138.372	189.275	141.85	131.31	126.146	141.496	181.88	195.448	191.884	165.127
AURMO_00266	hypothetical protein	C:cellular_component	#N/A	A	5.47e-15	1044.25	1178.3	1166.17	891.368	1388.54	1156.48	992.837	1378.8	1123.21	1383.45	1307.2	1731.31	1633.07	1843.28	1998.42	1634.61	1968.43	2377.39	2268.8	2530.32
AURMO_00267	hypothetical protein	C:cellular_component	#N/A	A	1.29e-17	332.76	353.813	339.016	301.647	411.141	373.716	366.751	385.391	315.592	382.985	418.371	553.907	491.985	585.466	701.275	501.973	609.493	737.983	764.552	765.735
AURMO_00268	EndoU nuclease-like protein	#N/A	#N/A	#N/A	0.796344	8.99352	8.65598	11.9302	6.03295	10.5421	5.43588	7.67262	10.5011	3.67578	6.71903	4.06975	0	6.28448	4.93648	11.6188	4.71653	9.02952	5.05468	9.94216	4.04723
AURMO_00269	hypothetical protein	#N/A	#N/A	N	1.72e-08	2593.13	2617.35	2449.66	2094.94	2323.78	2041.17	2156.01	1950.06	1849.44	2248.86	1882.67	2513.46	2832.5	2499.83	3112.17	2599.48	2436.03	2972.15	2950.83	3486.28
AURMO_00270	hypothetical protein	#N/A	#N/A	H	0.00146	221.84	187.186	212.755	190.792	146.083	169.871	181.074	155.417	149.132	143.115	98.4881	139.173	172.374	153.031	155.193	152.95	160.596	193.763	204.809	161.079
AURMO_00271	hypothetical protein	#N/A	#N/A	M	1.16e-06	731.473	664.347	679.026	625.918	573.79	645.51	715.088	600.664	504.632	738.421	609.649	832.252	853.791	664.45	987.594	793.724	679.794	1031.15	972.343	1265.97
AURMO_00272	hypothetical protein	#N/A	#N/A	N	1.78e-06	375.729	322.435	375.801	288.827	308.732	335.665	412.787	260.428	320.318	293.622	314.185	311.747	421.958	383.071	444.832	398.884	361.826	448.182	490.149	511.569
AURMO_00273	EndoU nuclease-like protein	#N/A	#N/A	#N/A	0.405318	109.921	111.446	131.232	95.773	67.7705	127.743	130.435	124.963	106.073	94.0664	94.4183	89.0704	119.405	103.666	99.5893	87.5927	118.674	133.107	163.051	93.0862
AURMO_00274	hypothetical protein	#N/A	#N/A	M	2.03e-11	5104.32	4583.34	4794.94	4260.01	4150.57	4424.8	4500.76	4090.19	3838.04	4513.17	3977.78	4712.38	5919.98	5079.64	6463.35	5157.19	4950.11	6230.74	5849.97	6931.28
AURMO_00275	hypothetical protein	#N/A	#N/A	N	0.00938	708.489	715.201	805.287	582.179	635.537	687.638	629.155	517.705	587.075	595.978	509.533	704.213	809.8	666.425	611.644	646.838	655.285	877.83	834.147	696.932
AURMO_00276	hypothetical protein	#N/A	#N/A	N	8.35e-05	11751.5	11607.7	10418	9753.76	9722.81	10167.8	10562.1	9168.53	8972.59	9277.63	8559.51	10351.6	12068.9	10374.5	11718.3	10974.7	10316.2	12449.7	11594.5	12543.2
AURMO_00277	hypothetical protein	C:cellular_component	#N/A	A	1.5e-28	1227.12	1292.99	1395.83	1086.68	1423.18	1322.28	1275.19	1516.36	1242.41	1462.06	1554.65	1828.73	1992.18	2216.48	2237.44	2090.1	2247.06	2781.76	3021.42	2417
AURMO_00278	hypothetical protein	C:cellular_component	#N/A	#N/A	0.465014	20.9849	29.214	19.8836	28.6565	31.6262	25.8204	18.4143	35.7038	29.4063	25.5323	31.7441	25.0511	32.3202	33.5681	38.1759	29.6468	33.5382	18.5338	18.8901	31.5683
AURMO_00279	EndoU nuclease-like protein	#N/A	#N/A	G	0.0149	325.765	264.007	335.039	268.466	233.432	240.537	184.143	182.72	247.328	218.368	183.139	250.511	263.05	204.37	209.137	233.805	243.797	267.898	296.276	223.407
AURMO_00280	hypothetical protein	#N/A	#N/A	N	1.15e-06	1029.26	924.026	979.269	820.481	844.872	1132.02	948.336	938.8	985.635	878.849	930.346	999.259	1260.49	1011.98	1329.52	1177.11	1099.02	1415.31	1384.94	1338.01
AURMO_00281	hypothetical protein	C:cellular_component	#N/A	#N/A	0.970228	4.9964	6.49199	0.994181	3.77059	6.02404	4.07691	3.06905	6.30067	3.67578	3.35951	6.51161	13.9173	3.59113	2.96189	8.29911	2.02137	5.80469	1.68489	7.95373	4.85667
AURMO_00282	hypothetical protein	#N/A	Rhola_00002720	#N/A	0.967984	2725.03	2868.38	2863.24	2950.86	2798.17	2690.76	2593.35	3018.02	2929.6	2878.43	2654.29	2736.13	2836.09	2918.45	2981.04	2730.2	2959.1	2776.7	2884.22	2844.39
AURMO_00283	catalase-peroxidase	P:response to stress; P:catabolic process; F:oxidoreductase activity; F:ion binding; P:cofactor metabolic process	Rhola_00002730	#N/A	0.183677	20872	20313.4	22332.3	22063.2	24043.5	22490.9	21219.4	25928.3	24810	26690.7	23880.5	25925.1	21869.1	24152.2	30090.1	25273.2	25574.8	24173.2	24400	30291
AURMO_00284	hypothetical protein	#N/A	#N/A	#N/A	0.956526	83.9395	98.4618	102.401	89.7401	112.951	84.2561	81.3298	114.462	93.4699	90.035	92.7904	141.956	104.143	95.7677	83.821	100.395	99.9697	107.833	108.37	105.228
AURMO_00285	hypothetical protein	#N/A	#N/A	#N/A	0.392326	347.749	336.501	319.132	302.401	349.395	294.896	336.061	277.23	328.195	346.702	355.697	322.88	316.019	333.706	349.392	355.761	345.057	384.156	330.08	385.296
AURMO_00286	predicted nucleic acid-binding protein	F:nuclease activity; F:ion binding	#N/A	#N/A	0.304902	219.841	256.434	179.947	216.432	179.215	216.076	181.074	210.022	179.588	204.93	191.279	239.377	219.957	226.091	203.328	173.164	170.271	193.763	179.953	206.409
AURMO_00287	hypothetical protein	#N/A	#N/A	#N/A	0.914067	648.532	526.933	597.503	550.506	521.08	591.151	689.001	551.309	538.765	609.416	552.673	587.308	689.497	526.229	580.108	612.475	537.901	645.314	576.645	667.792
AURMO_00288	hypothetical protein	F:oxidoreductase activity; F:lyase activity	Rhola_00002770	N	3.03e-12	1607.84	1392.53	1255.65	1374	1471.37	1242.1	1206.14	1109.97	1125.84	1429.81	1241.28	1394.51	1761.45	1588.56	1810.87	1664.93	1573.72	1794.41	1838.31	1932.14
AURMO_00289	hypothetical protein	#N/A	#N/A	M	5.87e-05	773.442	754.153	888.798	714.904	721.379	671.331	791.814	680.473	826.526	1003.15	882.323	815.551	931	831.303	1456.49	1014.05	1013.89	1085.07	1121.48	1563.04
AURMO_00290	FtsP/CotA-like multicopper oxidase with cupredoxin domain	F:oxidoreductase activity; F:ion binding	#N/A	#N/A	0.563787	797.425	789.859	835.112	785.791	724.391	864.304	753.451	718.277	754.061	739.765	774.067	840.602	876.236	775.027	744.43	803.158	821.041	896.363	813.269	829.681
AURMO_00291	Cu2+-exporting ATPase	C:plasma membrane; F:transmembrane transporter activity; F:ion binding	#N/A	#N/A	0.180304	1245.1	1164.23	1239.74	1165.11	1237.94	1367.12	1284.4	1300.04	1230.34	1339.77	1172.9	1285.95	1362.83	1350.62	1290.51	1304.46	1497.61	1288.94	1419.74	1470.76
AURMO_00292	hypothetical protein	#N/A	Rhola_00002980	#N/A	0.915626	183.867	195.842	185.912	162.889	207.829	211.999	167.263	184.82	184.314	185.445	175.813	189.275	160.703	173.764	189.22	190.683	201.874	176.914	193.872	176.459
AURMO_00293	hypothetical protein	#N/A	#N/A	J	9.65e-08	32.9762	25.968	21.872	29.4106	21.0842	23.1025	32.225	27.3029	32.5569	20.1571	19.5348	13.9173	14.3645	12.8348	13.2786	9.43306	11.6094	5.05468	14.9132	5.66611
AURMO_00295	nucleotidyltransferase AbiEii toxin of type IV toxin-antitoxin system	F:transferase activity	#N/A	#N/A	0.026634	109.921	86.5598	92.4589	73.9036	99.3967	85.615	96.675	86.1092	77.7165	94.0664	108.255	97.4208	111.325	85.8947	102.079	107.133	119.964	136.476	115.329	117.37
AURMO_00296	putative AbiEi antitoxin of type IV toxin-antitoxin system	#N/A	#N/A	#N/A	0.265547	274.802	276.991	247.551	235.285	224.396	186.179	256.266	247.827	163.31	229.119	269.418	267.211	243.299	219.18	235.695	241.891	230.898	261.159	258.496	293.019
AURMO_00297	DNA polymerase-3 subunit gamma/tau	F:DNA binding; C:intracellular; P:DNA metabolic process; P:biosynthetic process; F:nucleotidyltransferase activity; C:protein-containing complex; F:ion binding	Rhola_00003110	#N/A	0.895492	5084.33	4503.28	4475.81	5140.07	4887.01	4613.7	5321.73	4869.37	4869.89	4935.8	4747.78	4709.6	4976.41	4467.51	4841.7	4818.94	4370.29	4756.45	4308.93	5204.73
AURMO_00298	DNA replication and repair protein RecR	F:DNA binding; P:DNA metabolic process; P:response to stress; F:ion binding	Rhola_00003120	#N/A	0.166796	538.612	537.753	503.056	564.835	668.669	630.562	627.62	787.584	622.258	595.306	548.603	623.493	561.114	685.183	676.377	676.485	671.409	579.603	606.472	874.201
AURMO_00299	acetylornithine deacetylase	F:hydrolase activity, acting on carbon-nitrogen (but not peptide) bonds	#N/A	A	6.92e-07	432.688	379.781	356.911	425.323	524.092	459.331	428.132	510.354	461.573	536.85	577.905	506.588	519.816	581.517	639.861	547.117	525.002	539.166	644.252	717.168
AURMO_00300	aspartate kinase	P:cellular amino acid metabolic process; P:biosynthetic process; F:kinase activity; F:ion binding	Rhola_00003130	J	0.0147	4807.53	5006.4	5493.85	5201.15	5340.31	5120.59	4746.28	5629.65	5997.3	5360.44	5640.68	5811.85	4733.11	5396.56	4473.22	4477.33	4988.81	4092.61	4865.69	3865.91
AURMO_00301	aspartate-semialdehyde dehydrogenase	P:cellular amino acid metabolic process; P:sulfur compound metabolic process; P:biosynthetic process; F:oxidoreductase activity	Rhola_00003140	L	0.000662	6607.24	7369.49	7310.22	7744.04	7415.6	7085.66	6966.74	8296.94	9014.59	8377.28	8337.3	8110.98	7411.19	8017.83	6903.2	6688.04	7348.74	6288.02	6288.42	6337.95
AURMO_00302	malate dehydrogenase (quinone)	P:generation of precursor metabolites and energy; F:oxidoreductase activity	Rhola_00007070	#N/A	0.826425	5014.38	4421.04	4692.54	4909.31	4649.06	4650.39	5103.83	4443.02	4796.37	4711.38	4357.89	4125.07	4724.13	4175.27	4474.88	5081.05	4439.3	4518.89	4284.08	5092.22
AURMO_00303	signal transduction histidine kinase	C:cellular_component; P:cellular protein modification process; F:kinase activity	#N/A	#N/A	0.970228	1076.22	1064.69	1126.41	1196.03	972.883	966.227	1124.81	1024.91	1106.94	1029.36	1088.25	993.692	1090.81	961.626	1011.66	1131.97	977.123	1081.7	961.407	1078.99
AURMO_00304	hypothetical protein	C:cellular_component	#N/A	#N/A	0.182393	1021.26	944.584	965.35	1061.8	871.98	971.663	1146.29	992.356	1018.19	927.226	918.137	832.252	1015.39	974.461	916.221	923.766	897.792	899.733	931.58	916.292
AURMO_00305	LuxR family two component transcriptional regulator	F:DNA binding; P:signal transduction; P:biosynthetic process; P:cellular nitrogen compound metabolic process	#N/A	#N/A	0.82261	1564.87	1628.41	1794.5	1901.13	1948.78	1653.87	1668.03	1800.94	1899.33	1890.06	1870.46	1619.97	1883.55	1765.29	2333.71	1766.68	1825.9	1575.38	1554.95	2339.3
AURMO_00306	thymidine kinase	C:cytoplasm; P:DNA metabolic process; P:biosynthetic process; F:kinase activity; F:ion binding; P:small molecule metabolic process	Rhola_00006470	B	0.0104	12423	13646.2	12383.5	13182	13504.4	13168.4	12394.4	14158.7	13400.9	12100.3	13025.7	12567.3	12659.6	14063	14703.5	11124.9	12473.6	10808.6	11944.5	11556.5
AURMO_00307	UDPglucose 6-dehydrogenase	P:carbohydrate metabolic process; P:biosynthetic process; F:oxidoreductase activity	#N/A	J	0.00239	2571.15	2676.86	2756.86	2833.98	2911.12	2658.14	2861.89	2938.21	2826.15	2713.82	2788.6	2666.55	2348.6	2660.76	2892.24	2312.45	2454.09	2038.72	2072.94	2561.08
AURMO_00308	polysaccharide deacetylase	P:carbohydrate metabolic process; P:catabolic process; F:hydrolase activity, acting on glycosyl bonds; F:hydrolase activity, acting on carbon-nitrogen (but not peptide) bonds; P:cell wall organization or biogenesis	#N/A	#N/A	0.922516	89.9351	82.2319	107.372	88.986	79.8186	91.0509	115.089	95.5602	92.9448	94.0664	93.6044	91.8539	110.427	72.0726	92.1201	91.6354	81.2657	101.094	94.4505	97.9428
AURMO_00309	putative peptidoglycan lipid II flippase	C:cellular_component	Rhola_00013960	#N/A	0.977181	1603.84	1546.17	1577.77	1640.21	1551.19	1432.35	1775.44	1354.64	1548.03	1609.21	1566.86	1405.64	1592.67	1551.04	1520.4	1495.14	1442.14	1435.53	1526.12	1580.04
AURMO_00310	lipid II:glycine glycyltransferase (peptidoglycan interpeptide bridge formation enzyme)	P:biosynthetic process; F:transferase activity, transferring acyl groups; P:cell wall organization or biogenesis	#N/A	#N/A	0.636415	859.38	774.711	819.206	802.382	734.933	895.56	825.574	756.081	839.129	773.36	867.672	695.863	835.836	830.316	717.043	751.276	766.864	766.627	698.934	704.217
AURMO_00311	predicted MPP superfamily phosphohydrolase	F:molecular_function; C:cellular_component	Rhola_00003160	E	0.0129	1477.93	1470.43	1538.99	1636.44	1722.88	1738.12	1668.03	1725.33	1669.33	1581.66	1603.48	1753.57	1350.27	1422.69	1461.47	1599.58	1373.78	1656.25	1294.47	1485.33
AURMO_00312	membrane peptidoglycan carboxypeptidase	F:ion binding	Rhola_00003170	E	0.00205	24972	24421.8	23393.1	24913.8	25064.5	24291.6	23117.6	24954.9	23733	24214	22885	24299.5	20687.6	21406.5	21443.2	22859.7	21345.1	24163.1	21118.1	21062.6
AURMO_00313	hypothetical protein	#N/A	#N/A	#N/A	0.0878963	657.526	782.285	632.299	611.59	621.983	634.638	656.776	558.66	594.427	700.123	699.184	782.15	703.861	776.015	599.196	583.502	646.256	584.658	619.397	594.133
AURMO_00314	enamine deaminase RidA (YjgF/YER057c/UK114 family)	#N/A	Rhola_00003190	#N/A	0.82906	1161.16	1262.69	1302.38	1380.79	1308.72	1081.74	1284.4	1262.23	1236.11	1370.68	1308.83	1322.14	1298.19	1522.41	1360.22	1318.61	1337.66	1106.97	1217.91	1526.61
AURMO_00315	acetyl-coenzyme A synthetase	P:sulfur compound metabolic process; P:biosynthetic process; F:ligase activity; P:cellular nitrogen compound metabolic process; F:ion binding; P:small molecule metabolic process; P:cofactor metabolic process	Rhola_00003200	#N/A	0.0331659	10406.5	9480.47	13489	12093	12838.7	12107	11676.2	10721.6	11731.5	12256.2	12862	17352	14838.5	12379.7	14978.2	14948.7	13153.4	15743.6	13087.9	15676.5
AURMO_00316	pilus assembly protein CpaF	F:helicase activity	Rhola_00003210	#N/A	0.186343	24.982	15.148	20.8778	19.6071	18.0721	14.9487	24.5524	34.6537	23.63	16.7976	17.9069	19.4842	14.3645	15.7967	16.5982	22.9089	23.8637	32.013	31.8149	15.3795
AURMO_00317	tight adherence protein B	C:cellular_component	#N/A	#N/A	0.3045	1.99856	3.24599	8.94763	6.03295	4.51803	4.07691	4.60357	10.5011	1.57534	6.04712	4.06975	0	7.18226	7.89837	4.14955	4.71653	3.86979	0	0	2.42834
AURMO_00318	uncharacterized protein DUF4244	C:cellular_component	#N/A	#N/A	0.533425	7.99424	1.082	4.97091	2.26235	6.02404	1.35897	3.06905	3.15034	2.62556	0.671903	0.813951	2.78345	4.48891	7.89837	1.65982	4.71653	2.57986	6.73958	0.994216	1.61889
AURMO_00319	hypothetical protein	C:cellular_component	#N/A	#N/A	0.838685	3.99712	0	2.98254	2.26235	1.50601	4.07691	1.53452	3.15034	5.77623	3.35951	3.2558	2.78345	3.59113	4.93648	6.63929	4.71653	3.22483	5.05468	6.95951	1.61889
AURMO_00320	secretion/DNA translocation related TadE-like protein	C:cellular_component	#N/A	#N/A	0.808929	4.9964	4.32799	0	1.50824	1.50601	6.79484	6.1381	8.4009	2.10045	3.35951	5.69766	2.78345	2.69335	8.88566	4.97947	4.04274	3.86979	0	4.97108	0.809445
AURMO_00321	DNA topoisomerase I	F:DNA binding; P:DNA metabolic process; F:isomerase activity; F:ion binding; P:chromosome organization	Rhola_00003260	K	9.2e-09	2135.46	2184.55	2022.16	2291.76	2228.9	2304.81	2340.15	2465.66	2559.39	2669.47	2818.71	2794.59	2330.64	2686.43	2615.05	2618.35	2703.7	2574.52	2539.23	2640.41
AURMO_00322	thymidylate kinase	P:biosynthetic process; F:kinase activity; P:cellular nitrogen compound metabolic process; F:ion binding; P:small molecule metabolic process	Rhola_00003270	#N/A	0.0839635	239.827	275.909	251.528	280.532	249.998	282.666	245.524	305.583	350.775	313.779	356.51	300.613	312.428	317.909	338.604	313.312	325.708	298.226	333.062	267.926
AURMO_00323	DNA polymerase-3 subunit delta'	P:DNA metabolic process; P:biosynthetic process; F:nucleotidyltransferase activity	Rhola_00003280	#N/A	0.931998	3567.43	3432.1	3517.41	3843.74	3630.99	3226.19	3432.73	3265.85	3847.49	3635.67	3408.83	3437.56	3493.27	3341.01	3493.09	3445.76	3271.91	3519.74	3139.73	3415.86
AURMO_00324	alpha/beta hydrolase family protein	F:molecular_function	Rhola_00003290	#N/A	0.110889	1127.19	1044.13	1089.62	1115.34	1180.71	1178.23	1164.7	1428.15	1294.4	1188.6	1286.04	1015.96	1168.91	1301.26	1294.66	1229.67	1173.19	1315.9	1199.03	1338.82
AURMO_00325	peptidase M48-like protein	C:cellular_component; F:peptidase activity	#N/A	#N/A	0.858911	192.861	216.4	163.046	196.825	179.215	172.589	234.782	171.168	194.816	172.679	203.488	183.708	237.015	162.904	239.844	198.768	191.555	222.406	180.947	225.835
AURMO_00326	predicted transcriptional regulator	F:DNA binding; P:biosynthetic process; P:cellular nitrogen compound metabolic process	#N/A	#N/A	0.0208396	296.786	307.288	270.417	212.661	263.552	232.384	188.746	263.578	233.15	286.902	288.953	281.129	269.335	272.494	281.34	258.062	220.578	281.377	267.444	373.964
AURMO_00327	hypothetical protein	#N/A	#N/A	#N/A	0.533425	941.321	943.502	976.286	864.974	1061.74	913.227	754.986	989.206	876.412	1016.59	1013.37	1054.93	1065.67	937.931	857.298	908.269	873.928	950.28	935.557	925.196
AURMO_00328	dye decolorizing peroxidase	C:cellular_component; F:oxidoreductase activity	Rhola_00013630	#N/A	0.716373	416.7	425.225	421.533	366.502	444.273	366.922	383.631	430.546	381.231	436.737	437.092	420.301	430.936	379.122	349.392	419.771	394.074	409.429	394.704	415.245
AURMO_00329	hypothetical protein	C:cellular_component; P:transport; F:ion binding	#N/A	#N/A	0.024211	1120.19	1075.51	1165.18	1134.19	1097.88	1127.94	1176.98	1287.44	1304.38	1333.06	1432.55	1274.82	1162.63	1263.74	1417.49	1330.06	1369.91	1228.29	1235.81	1567.89
AURMO_00331	transposase InsO family protein	F:DNA binding; P:DNA metabolic process; P:transposition	#N/A	#N/A	0.447422	22.9834	20.558	20.8778	22.6236	22.5902	14.9487	15.3452	30.4533	13.1278	24.1885	10.5814	19.4842	21.5468	23.6951	31.5366	17.5185	13.5443	23.5885	24.8554	30.7589
AURMO_00332	RND superfamily putative drug exporter	C:cellular_component	Rhola_00002240	#N/A	0.55363	4962.42	4767.28	5286.06	5016.4	5058.69	5155.93	4938.1	5073.09	5243.24	5316.09	5232.89	5202.27	5176.61	5308.69	5894.86	5039.95	5161.66	5165.88	5066.52	5959.94
AURMO_00333	succinate semialdehyde dehydrogenase	F:oxidoreductase activity	Rhola_00003450	#N/A	0.0457806	4639.65	3704.76	3238.05	3974.2	4716.83	2885.09	2975.44	4633.1	1898.28	4251.13	4807.19	4189.09	3383.74	3652.01	3019.22	4965.16	6057.52	4208.86	4595.27	6181.73
AURMO_00334	transposase InsO family protein	F:molecular_function; P:DNA metabolic process; P:transposition	#N/A	A	0.0139409	60.956	72.4939	72.5752	62.5918	57.2284	76.1022	53.7084	91.3598	93.995	69.206	73.2556	75.1532	96.0627	92.8058	117.017	85.5713	78.0409	94.3541	94.4505	82.5634
AURMO_00335	hypothetical protein	F:DNA binding	#N/A	#N/A	0.826241	15.9885	11.902	6.95927	9.04942	12.0481	16.3076	10.7417	9.45101	11.5525	8.73474	4.06975	11.1338	14.3645	12.8348	5.80938	16.171	8.38455	15.164	12.9248	10.5228
AURMO_00336	ATP-binding cassette subfamily B protein	C:cellular_component; F:ATPase activity; F:transmembrane transporter activity; F:ion binding	Rhola_00011660	M	0.00947867	5521.02	5268.25	6564.58	5987.7	6403.56	6013.44	5300.25	5106.69	6162.71	6033.69	5555.22	6468.74	5570.74	6324.62	7289.94	7213.59	7367.44	6813.71	6884.95	7604.73
AURMO_00337	hypothetical protein	C:cellular_component	#N/A	G	0.00493	3204.69	3185.4	3188.34	3229.89	3545.15	3458.57	2906.39	2863.66	3204.23	3066.56	2954.64	3287.26	2957.3	3389.39	3122.12	3727.41	3474.43	3428.76	3442.97	3431.24
AURMO_00338	6,7-dimethyl-8-ribityllumazine synthase	P:biosynthetic process; F:transferase activity, transferring alkyl or aryl (other than methyl) groups; C:protein-containing complex; P:cellular nitrogen compound metabolic process; P:small molecule metabolic process	Rhola_00011630	J	2.19e-20	1089.21	956.486	1196.99	1686.96	1554.2	1346.74	1749.36	1354.64	1738.12	1265.19	1137.09	940.807	593.434	555.848	344.413	844.259	813.302	744.723	491.143	410.389
AURMO_00339	3,4-dihydroxy 2-butanone 4-phosphate synthase/GTP cyclohydrolase II	P:biosynthetic process; F:hydrolase activity, acting on carbon-nitrogen (but not peptide) bonds; F:lyase activity; P:cellular nitrogen compound metabolic process; F:ion binding; P:small molecule metabolic process	Rhola_00011620	J	2.58e-12	8753.69	8551.03	10001.5	13267.2	12891.5	11138.1	13328.9	12017.5	12855.8	9578.65	8872.07	8954.36	5096.71	4817.02	2446.58	6309.37	6867.59	7556.75	4509.76	3406.14
AURMO_00340	riboflavin synthase alpha chain	F:transferase activity, transferring alkyl or aryl (other than methyl) groups	Rhola_00011610	E	1.5e-08	3107.76	3268.72	3574.08	4487	4463.82	3894.8	4565.21	4148.99	4317.47	3389.08	3036.85	3008.91	1957.17	1743.57	758.538	2350.85	2449.58	2759.86	1807.48	1195.55
AURMO_00341	diaminohydroxyphosphoribosylaminopyrimidine deaminase/5-amino-6-(5-phosphoribosylamino)uracil reductase	P:biosynthetic process; F:oxidoreductase activity; F:hydrolase activity, acting on carbon-nitrogen (but not peptide) bonds; P:cellular nitrogen compound metabolic process; F:ion binding; P:small molecule metabolic process	Rhola_00011600	E	3.71e-07	5975.69	5774.62	7282.38	8430.29	7515	6289.31	7574.41	5719.96	7362.59	5885.87	4768.94	4681.77	3063.23	2817.74	1258.14	4378.96	4363.19	5174.31	3093.01	1988.81
AURMO_00342	hypothetical protein	#N/A	#N/A	#N/A	0.545555	0.999279	2.164	0	5.27883	1.50601	4.07691	1.53452	2.10022	1.57534	2.68761	1.6279	0	0.897783	4.93648	0.829911	0	1.28993	3.36979	0	0.809445
AURMO_00343	tryptophanyl-tRNA synthetase	C:cytoplasm; P:tRNA metabolic process; P:translation; P:cellular amino acid metabolic process; F:ligase activity; F:ion binding	Rhola_00011590	#N/A	0.530326	878.367	993.274	1012.08	948.681	959.329	989.329	919.18	1094.22	1063.88	1012.56	1071.97	1052.14	939.978	967.55	941.119	918.375	981.638	909.843	920.644	1032.85
AURMO_00344	exodeoxyribonuclease-3	F:nuclease activity; P:DNA metabolic process; P:response to stress	Rhola_00011580	#N/A	0.649168	435.686	432.799	538.846	644.017	552.706	502.818	471.099	355.988	545.591	522.74	541.277	442.569	459.665	419.601	497.947	570.026	484.369	422.908	442.426	638.652
AURMO_00345	membrane protein	C:plasma membrane	#N/A	#N/A	0.0809963	362.738	282.401	283.342	303.91	299.696	304.409	316.112	285.63	279.885	311.763	314.999	308.963	333.975	288.29	375.12	264.799	251.537	323.5	324.114	405.532
AURMO_00346	phosphocarrier protein HPr	F:molecular_function; C:cytoplasm; P:transport	#N/A	A	3.84e-06	706.491	856.942	675.049	792.578	884.029	703.946	919.18	1266.43	931.023	847.941	806.625	963.074	1331.41	1214.37	2083.08	964.867	1059.03	1037.89	1268.62	2102.94
AURMO_00347	PTS system fructose-specific IIC component	C:plasma membrane; F:transmembrane transporter activity	#N/A	#N/A	0.0352798	11471.7	13768.4	15772.7	16730.9	21730.2	12359.8	13034.2	18621.6	19423.9	18553.2	22309.6	18014.5	20424.5	23590.5	55010.6	21491.9	23860.5	17354.4	24237	47017.4
AURMO_00348	PTS system IIB component (Fru family)	C:plasma membrane; F:transmembrane transporter activity	#N/A	A	0.000670932	1628.83	1801.53	1763.68	1643.98	2108.42	1943.33	1813.81	2155.88	1720.79	1829.59	2012.9	2622.01	2211.24	2304.35	2977.72	1782.17	2005.84	2576.2	2310.56	3051.61
AURMO_00349	PTS system fructose-specific IIA component	C:cellular_component; F:kinase activity; F:transmembrane transporter activity	Rhola_00012910	A	0.00617	941.321	1118.79	1162.2	1096.49	1632.52	1187.74	1190.79	1396.65	1208.28	1336.41	1586.39	1753.57	1308.97	1608.31	1597.58	1266.72	1383.45	1529.88	1460.5	1708.74
AURMO_00350	1-phosphofructokinase	P:carbohydrate metabolic process; F:kinase activity; F:ion binding	#N/A	A	0.00744	101.927	96.2978	81.5229	115.38	96.3847	111.435	107.417	110.262	89.7941	108.848	139.186	80.7201	117.609	89.8439	146.064	134.084	112.224	153.325	131.237	230.692
AURMO_00351	DeoR family transcriptional regulator	F:DNA binding; F:DNA-binding transcription factor activity; P:biosynthetic process; P:cellular nitrogen compound metabolic process	#N/A	#N/A	0.294758	110.92	90.8878	85.4996	107.839	108.433	80.1792	119.693	90.3096	90.8444	88.6912	189.651	77.9366	126.587	79.971	131.126	100.395	78.6858	149.956	92.4621	221.788
AURMO_00352	hypothetical protein	#N/A	#N/A	#N/A	0.600493	2.99784	1.082	0.994181	4.52471	0	1.35897	4.60357	1.05011	1.05022	0.671903	0	2.78345	0.897783	0.987296	0	0	1.28993	0	0	0.809445
AURMO_00353	phosphoenolpyruvate--protein phosphotransferase	C:cytoplasm; P:transport; F:kinase activity; F:ion binding	Rhola_00012930	#N/A	0.319424	1439.96	1250.79	1439.58	1478.83	1343.36	1199.97	1609.72	1535.26	1110.61	1445.26	2097.55	1260.9	1452.61	1284.47	1415	1505.25	1446.66	1782.62	1488.34	2002.57
AURMO_00354	succinate dehydrogenase / fumarate reductase iron-sulfur subunit	P:generation of precursor metabolites and energy; F:oxidoreductase activity; F:ion binding	Rhola_00011560	#N/A	0.902812	8081.17	8266.47	7623.38	8323.96	9040.58	7875.22	8243.47	9436.31	7995.88	9224.55	8417.88	8720.55	8078.25	8161.98	9986.32	8145.44	7912.44	7354.56	7162.33	9918.13
AURMO_00355	succinate dehydrogenase subunit A	C:cellular_component; P:generation of precursor metabolites and energy; F:oxidoreductase activity; F:ion binding	Rhola_00011550	#N/A	0.681428	15503.8	14244.5	13648.1	16020.5	15781.5	13661.7	15794.9	16449	14777.2	17184.6	14876.6	15022.3	16553.3	14988.1	20033.2	15477	14657.5	14897.8	14155.6	19847.6
AURMO_00356	succinate dehydrogenase / fumarate reductase membrane anchor subunit	C:cellular_component; P:generation of precursor metabolites and energy; F:oxidoreductase activity	Rhola_00011540	#N/A	0.0484577	2499.2	2459.38	2219.01	2592.66	2626.48	2448.86	2861.89	2725.04	2650.24	2824.68	2524.88	2505.11	2976.15	2782.2	3281.47	2820.48	2615.34	2572.83	2747.02	3477.38
AURMO_00357	succinate dehydrogenase subunit C	C:intracellular; P:generation of precursor metabolites and energy; F:oxidoreductase activity; C:protein-containing complex; F:ion binding	Rhola_00011530	#N/A	0.465516	2127.47	1870.78	2011.23	2141.7	2036.13	1962.35	2171.35	1931.16	2076.82	2202.5	2091.04	1948.42	2216.62	2044.69	2765.26	2358.94	2027.77	2087.58	2123.64	2769.11
AURMO_00358	mannose-1-phosphate guanylyltransferase	P:carbohydrate metabolic process; P:biosynthetic process; F:nucleotidyltransferase activity	Rhola_00011520	#N/A	0.256364	1197.14	1224.82	1177.11	1334.04	1305.71	1235.3	1285.93	1265.38	1277.07	1357.91	1361.74	1219.15	1291.01	1308.17	1297.98	1287.61	1226.72	1268.72	1315.35	1442.43
AURMO_00359	adenosine deaminase	F:hydrolase activity, acting on carbon-nitrogen (but not peptide) bonds; F:ion binding	Rhola_00011450	E	0.00284	2800.98	2814.28	2905	3033.82	2998.47	2958.47	2898.72	2937.16	3123.89	2883.81	2804.88	2802.93	2527.26	2863.16	2768.58	2633.84	2850.75	2470.05	2571.04	2636.36
AURMO_00360	purine-nucleoside phosphorylase	F:transferase activity, transferring glycosyl groups; P:cellular nitrogen compound metabolic process; P:small molecule metabolic process	#N/A	M	0.000824	308.777	238.04	286.324	274.499	283.13	241.896	308.439	215.273	272.533	311.091	276.743	264.428	314.224	292.24	342.753	367.889	321.193	375.731	356.924	400.675
AURMO_00361	dihydrolipoamide dehydrogenase	C:cell; P:generation of precursor metabolites and energy; F:oxidoreductase activity; P:homeostatic process; F:ion binding	Rhola_00006760	#N/A	0.991118	2653.09	2723.39	2720.08	2941.06	2923.17	2537.2	2465.98	2727.14	2917.52	2808.55	2896.85	2596.96	2693.35	2787.14	2884.77	2604.87	2994.58	2473.42	2730.12	2900.24
AURMO_00362	acetyl/propionyl-CoA carboxylase alpha subunit	F:ligase activity; F:ion binding	Rhola_00011390	#N/A	0.0353128	7532.57	6672.68	7148.16	8214.61	7987.88	7341.15	8323.26	8189.82	7462.36	8884.57	8158.23	7977.37	8273.96	8286.37	9460.15	9297.63	8990.82	8208.8	7744.94	10235.4
AURMO_00363	septum formation protein	F:molecular_function; C:cytoplasm; P:cellular nitrogen compound metabolic process; P:small molecule metabolic process	Rhola_00011380	A	8.47e-05	154.888	155.808	135.209	165.906	121.987	171.23	162.66	178.519	170.661	196.868	202.674	214.326	208.286	203.383	226.566	199.442	193.49	195.448	186.913	232.311
AURMO_00364	tRNA/tmRNA/rRNA uracil-C5-methylase (TrmA/RlmC/RlmD family)	F:methyltransferase activity; P:cellular nitrogen compound metabolic process	Rhola_00011370	J	1.22e-06	1698.78	1667.36	1776.6	1945.62	1942.75	1937.89	1846.03	1981.56	1991.75	1851.09	1911.97	1720.17	1644.74	1741.59	1712.11	1695.26	1710.45	1556.84	1529.1	1682.84
AURMO_00365	hypothetical protein	#N/A	#N/A	A	3.36e-05	358.741	326.763	346.969	368.764	397.587	369.639	420.46	452.598	389.108	401.126	319.069	353.498	390.535	485.75	439.023	497.257	517.263	406.059	455.351	429.006
AURMO_00366	propionyl-CoA carboxylase beta chain	C:cytoplasm; P:lipid metabolic process; P:biosynthetic process; F:ligase activity; C:protein-containing complex; P:small molecule metabolic process	Rhola_00011320	A	2.1e-07	3427.53	2828.34	3073.01	3584.32	3367.44	3181.35	3527.87	3683.79	3192.68	4152.36	3502.43	3387.46	3990.64	4146.64	4359.52	5029.84	4371.58	4217.29	4072.31	4940.85
AURMO_00367	BirA family biotin operon repressor/biotin-[acetyl-CoA-carboxylase] ligase	P:cellular protein modification process; F:ligase activity	Rhola_00011310	#N/A	0.663824	775.441	730.349	791.369	851.399	817.764	748.792	791.814	882.094	820.225	864.067	855.462	851.736	768.502	830.316	857.298	774.858	797.822	871.09	730.749	859.63
AURMO_00368	membrane protein YdbS with pleckstrin-like domain	C:cellular_component	#N/A	E	3.31e-11	296.786	352.731	341.004	329.55	314.756	327.512	345.268	324.485	317.693	264.058	330.464	322.88	266.641	296.189	258.102	218.982	219.933	222.406	211.768	185.363
AURMO_00369	dolichol-phosphate mannosyltransferase	P:biological_process; F:transferase activity, transferring glycosyl groups	Rhola_00001450	#N/A	0.0159593	274.802	292.139	289.307	313.713	283.13	292.178	276.214	329.735	334.496	311.091	283.255	233.81	262.152	246.824	162.662	315.334	296.039	239.255	249.548	165.127
AURMO_00370	putative flippase GtrA	C:cellular_component; P:carbohydrate metabolic process; P:biosynthetic process	#N/A	#N/A	0.563787	303.781	363.551	316.15	313.713	314.756	346.537	339.13	331.835	345.524	323.857	298.72	297.829	289.086	295.202	221.586	314.66	309.584	362.252	336.045	211.265
AURMO_00371	5-(carboxyamino)imidazole ribonucleotide synthase	P:biosynthetic process; F:lyase activity; F:ligase activity; P:cellular nitrogen compound metabolic process; F:ion binding; P:small molecule metabolic process	Rhola_00011290	#N/A	0.480124	1988.57	1938.94	1981.4	1989.36	1864.44	1921.58	2040.92	1776.79	1877.8	1896.78	2155.34	1628.32	1878.16	1628.05	1586.79	1887.96	1736.89	1969.64	1762.74	1750.02
AURMO_00372	5-(carboxyamino)imidazole ribonucleotide mutase	P:biosynthetic process; F:lyase activity; F:isomerase activity; P:cellular nitrogen compound metabolic process; P:small molecule metabolic process	Rhola_00011280	#N/A	0.732896	1473.94	1389.29	1415.71	1552.73	1409.63	1492.15	1397.95	1535.26	1708.19	1529.25	1713.37	1263.69	1537	1473.05	1837.42	1518.72	1383.45	1413.63	1384.94	1498.28
AURMO_00373	LytR family transcriptional attenuator	C:cellular_component	Rhola_00011270	B	0.00133	2118.47	2249.47	2177.26	2519.51	2210.82	2643.19	2129.92	2809.05	2444.92	2199.81	2297.78	2407.68	2387.2	2530.44	2259.02	2046.3	1880.72	1917.41	2041.13	1871.44
AURMO_00374	O-antigen ligase	C:cellular_component; F:ligase activity	#N/A	#N/A	0.584155	845.39	802.843	940.496	941.894	876.499	797.715	859.334	841.14	854.357	886.912	839.183	765.449	828.653	860.922	962.697	918.375	902.307	950.28	918.656	966.477
AURMO_00375	O-antigen ligase-like membrane protein	C:cellular_component; F:ligase activity	Rhola_00011240	#N/A	0.102724	934.326	787.695	852.014	829.53	715.355	872.458	893.093	645.819	778.216	815.69	743.137	893.488	937.285	860.922	959.377	933.199	879.088	943.54	912.69	1040.14
AURMO_00376	glutaryl-CoA dehydrogenase	F:oxidoreductase activity; F:ion binding	#N/A	M	9.94e-09	3618.39	3222.19	3305.65	3475.73	3555.69	2817.14	3293.09	2902.51	2711.68	3357.5	3123.94	3718.69	4058.88	3907.72	4848.34	4123.59	4002.66	4897.99	4380.52	6036.03
AURMO_00377	mannose-6-phosphate isomerase type 1	P:carbohydrate metabolic process; P:biosynthetic process; F:isomerase activity; P:cellular nitrogen compound metabolic process; F:ion binding; P:small molecule metabolic process	Rhola_00011230	#N/A	0.572361	1261.09	1189.12	1258.63	1365.71	1131.01	1123.87	1338.11	1271.69	1368.44	1238.32	1246.16	1074.41	1344.88	1272.62	1308.77	1338.82	1187.38	1263.67	1278.56	1397.91
AURMO_00378	transcription factor WhiB	F:DNA binding; C:cytoplasm; P:biosynthetic process; P:cellular nitrogen compound metabolic process; F:ion binding	Rhola_00011220	#N/A	0.245904	29995.4	29361.1	25956.1	27439.3	25677.5	24070	26841.9	20330.2	24231.3	25578	20889.2	24157.6	25222.3	23976.5	22836.7	25104.1	24475.2	23325.7	22927.6	27203.8
AURMO_00379	GT2 family glycosyltransferase	F:molecular_function; C:cellular_component	Rhola_00011210	E	0.00528	4305.9	4323.66	4458.9	4391.23	4037.62	4087.78	4227.61	3721.6	4042.84	3793.56	3802.78	3810.55	4091.2	3706.31	3848.3	3595.34	3633.74	3378.21	3530.46	4056.94
AURMO_00380	hypothetical protein	C:cellular_component	Rhola_00011200	L	0.000187	1113.2	1140.43	1215.88	1259.38	1195.77	1204.05	1275.19	1339.94	1305.95	1214.13	1410.58	1266.47	1302.68	1275.59	1294.66	1109.73	1085.48	1159.21	1060.83	1108.94
AURMO_00381	hypothetical protein	#N/A	#N/A	#N/A	0.91876	170.877	164.464	134.214	156.857	138.553	138.615	153.452	165.918	149.657	145.131	161.162	128.039	176.863	134.272	166.812	199.442	141.248	143.216	155.098	173.221
AURMO_00382	uncharacterized protein DUF3499	#N/A	#N/A	#N/A	0.931423	135.902	129.84	111.348	126.692	147.589	106	128.9	108.162	120.776	128.333	96.0462	119.688	123.894	102.679	123.657	126.672	120.609	114.573	91.4679	126.273
AURMO_00383	phosphomannomutase	P:carbohydrate metabolic process; F:isomerase activity	Rhola_00011180	#N/A	0.518828	8769.68	9148.29	9834.44	9512.45	10099.3	9573.93	8950.88	9363.85	10134.1	9249.41	9490.67	9722.59	8560.36	9696.23	10249.4	8257.29	9203.01	8079.06	8255.97	9623.49
AURMO_00384	adenosylhomocysteinase	F:molecular_function; C:cytoplasm; P:small molecule metabolic process	Rhola_00011170	J	0.000638	7035.93	7519.89	7101.44	7252.35	7228.85	7395.51	7040.4	7956.7	7564.24	7089.25	7314.98	7203.57	6780.05	7256.62	6845.1	6403.7	6790.84	6498.64	6548.9	6030.36
AURMO_00385	two-component system response regulator MtrA	F:DNA binding; P:signal transduction; P:biosynthetic process; P:cellular nitrogen compound metabolic process	Rhola_00011160	A	3.62e-09	4912.46	4846.27	5288.05	5109.15	4537.61	4995.57	5077.74	5225.36	5347.21	4976.78	4872.31	4795.89	5893.94	5892.18	8051.8	6083.65	6092.99	6589.62	7160.34	7177.35
AURMO_00386	two-component system sensor histidine kinase MtrB	C:cellular_component; P:cellular protein modification process; P:signal transduction; F:kinase activity; F:ion binding	Rhola_00011150	#N/A	0.384319	714.485	607.001	690.956	681.723	611.441	660.459	718.157	569.161	677.394	756.562	751.277	698.646	684.11	677.285	829.081	749.254	713.332	689.121	732.737	782.733
AURMO_00387	sporulation and spore germination protein	#N/A	Rhola_00011140	#N/A	0.0409193	442.681	419.815	417.556	450.963	390.057	418.562	569.308	451.548	432.692	501.911	471.278	459.269	465.949	462.055	510.395	578.112	489.529	515.577	489.154	569.849
AURMO_00388	ComF family protein	P:cellular nitrogen compound metabolic process; P:small molecule metabolic process	#N/A	#N/A	0.526521	45.9669	59.5099	45.7323	39.2141	46.6863	31.2563	38.3631	52.5056	46.7349	40.9861	41.5115	50.1021	51.1736	46.4029	63.9031	47.1653	44.5026	40.4374	52.6934	34.8061
AURMO_00389	ribosomal subunit interface protein	P:biological_process	#N/A	M	3.36e-14	4437.8	4494.62	4378.38	4137.85	4887.01	3927.42	4333.5	4700.3	4260.23	6133.13	5894.63	6557.81	7158.92	6684.98	11070.2	6616.62	5878.22	8488.49	7582.89	11901.3
AURMO_00390	protein translocase subunit secA	C:cytoplasm; C:plasma membrane; P:protein targeting; F:ion binding; P:transmembrane transport	Rhola_00011110	E	9.98e-09	8755.69	9043.34	8681.19	8943.09	8921.61	8906.68	8043.98	8598.32	9222.01	8846.94	8536.72	8419.94	7042.21	7732.5	6767.09	8094.24	8416.16	7396.68	7454.63	6857.62
AURMO_00391	hypothetical protein	F:helicase activity; C:cellular_component	#N/A	#N/A	0.0196274	279.798	308.37	269.423	254.892	251.504	275.871	239.386	196.371	239.976	274.808	239.302	189.275	310.633	233.989	283.829	286.361	256.051	306.651	312.184	329.444
AURMO_00392	hypothetical protein	#N/A	#N/A	#N/A	0.0437114	48.9647	38.9519	35.7905	46.0012	34.6383	42.128	58.3119	23.1025	35.7076	30.9075	30.1162	25.0511	23.3423	15.7967	19.9179	34.3633	20.6389	37.0677	30.8207	12.1417
AURMO_00393	hypothetical protein	#N/A	#N/A	#N/A	0.631104	238.828	217.482	211.761	219.448	243.974	203.845	253.196	213.173	214.771	223.072	196.976	180.924	158.01	212.269	265.572	269.516	229.608	261.159	274.404	217.741
AURMO_00394	hypothetical protein	#N/A	Rhola_00001200	N	0.00572337	1862.66	2128.29	2183.22	1742.01	1882.51	2121.35	1841.43	2085.52	1875.7	1865.2	1937.2	2193.36	2345.91	2174.03	2601.77	1901.43	2045.83	2304.93	2278.74	2397.58
AURMO_00395	nucleotidyltransferase-like protein	F:transferase activity	Rhola_00001210	#N/A	0.72334	569.589	641.625	631.305	465.291	593.368	645.51	572.378	511.405	591.276	546.929	596.626	623.493	614.083	597.314	695.465	538.358	609.493	641.944	616.414	580.372
AURMO_00396	excisionase family DNA binding protein	F:DNA binding	#N/A	#N/A	0.798259	54.9604	29.214	41.7556	41.4765	27.1082	55.7177	61.381	45.1548	49.3605	45.0175	38.2557	44.5352	35.0135	47.3902	67.2228	49.1867	29.0235	53.9166	60.6472	42.0911
AURMO_00397	hypothetical protein	C:cellular_component	#N/A	#N/A	0.967984	82.9402	72.4939	86.4938	90.4942	78.3126	89.6919	82.8643	89.2595	80.3421	82.644	87.0927	80.7201	63.7426	92.8058	82.1612	88.9403	82.5556	89.2994	84.5084	60.7084
AURMO_00398	MinD-like ATPase involved in chromosome partitioning or flagellar assembly	F:molecular_function	RHOLA_RS05495	#N/A	0.92664	145.895	119.02	124.273	145.545	105.421	122.307	110.486	128.114	136.004	131.021	112.325	94.6373	131.076	131.31	130.296	135.432	138.023	146.586	104.393	128.702
AURMO_00399	NYN domain-containing protein	F:oxidoreductase activity	#N/A	M	2.94e-07	155.888	167.71	158.075	122.921	137.047	137.256	164.194	144.916	123.401	153.866	169.302	150.306	187.637	199.434	164.322	204.158	207.679	229.145	245.571	190.22
AURMO_00400	acetyl esterase/lipase	F:molecular_function; C:cellular_component	#N/A	#N/A	0.564734	1436.96	1518.04	1441.56	1410.95	1573.78	1493.51	1467.01	1549.96	1477.66	1449.29	1478.95	1617.18	1504.68	1585.6	1704.64	1496.49	1519.54	1560.21	1632.5	1526.61
AURMO_00401	two-component sensor histidine kinase	P:cellular protein modification process; F:kinase activity; F:ion binding	Rhola_00011060	#N/A	0.698866	1520.9	1547.26	1631.45	1479.58	1624.99	1628.05	1509.97	1525.81	1541.73	1418.39	1453.72	1739.66	1490.32	1532.28	1427.45	1444.61	1407.96	1563.58	1496.3	1425.43
AURMO_00402	CBS domain containing-hemolysin-like protein	C:cellular_component; F:ion binding	Rhola_00009520	#N/A	0.820459	1243.1	1236.72	1186.06	1260.13	1040.65	1167.35	1187.72	897.846	1270.25	1170.45	1164.76	988.125	1285.62	1133.42	1156.9	1278.18	1184.8	1315.9	1255.69	1156.7
AURMO_00403	CBS domain containing-hemolysin-like protein	C:cellular_component	Rhola_00009510	M	0.0118	616.555	609.165	572.649	620.639	459.333	668.613	567.774	528.206	605.454	625.541	664.184	612.359	712.839	735.535	746.09	711.522	635.291	679.012	668.113	786.78
AURMO_00404	hydroxyethylthiazole kinase-like uncharacterized protein yjeF	F:lyase activity; P:cellular nitrogen compound metabolic process; F:ion binding; P:small molecule metabolic process; P:cofactor metabolic process	#N/A	A	0.00841	296.786	294.303	269.423	294.86	262.046	296.255	354.475	256.227	311.916	307.731	311.743	281.129	353.726	342.592	364.331	344.98	316.678	333.609	357.918	403.104
AURMO_00405	uncharacterized protein DUF2029	C:cellular_component; F:transferase activity, transferring glycosyl groups	Rhola_00009480	#N/A	0.596996	258.813	256.434	268.429	250.367	224.396	292.178	271.611	227.874	277.259	293.622	316.627	264.428	270.233	277.43	279.68	278.275	294.104	251.049	268.438	317.302
AURMO_00406	homoserine O-acetyltransferase	C:cytoplasm; P:cellular amino acid metabolic process; P:sulfur compound metabolic process; P:biosynthetic process; F:transferase activity, transferring acyl groups	Rhola_00009470	#N/A	0.0199384	1557.88	1494.24	1518.12	1672.63	1509.02	1379.35	1580.56	1405.05	1601.07	1427.12	1477.32	1400.08	1453.51	1326.93	953.567	1340.84	1325.4	1285.57	1195.05	993.998
AURMO_00407	enoyl-CoA hydratase/carnithine racemase	F:lyase activity	Rhola_00013210	#N/A	0.735265	2693.06	2946.28	2574.93	2514.23	2570.76	2802.19	2620.97	2374.3	2472.75	2420.19	2749.53	3075.71	2740.93	2698.28	2473.96	2516.61	2526.33	2737.95	2516.36	2536.8
AURMO_00408	mRNA-degrading endonuclease toxin of MazEF toxin-antitoxin module	F:DNA binding	#N/A	#N/A	0.424521	1448.95	1593.78	1417.7	1270.69	1435.23	1494.87	1522.25	1279.04	1325.38	1345.82	1476.51	1664.5	1582.79	1592.51	1494.67	1320.63	1366.04	1459.12	1612.62	1399.53
AURMO_00409	hypothetical protein	#N/A	#N/A	#N/A	0.290039	1514.91	1595.95	1321.27	1321.21	1296.68	1464.97	1351.92	1302.14	1185.18	1265.87	1351.16	1703.47	1506.48	1410.85	1241.55	1187.22	1247.36	1504.61	1568.87	1359.06
AURMO_00410	uncharacterized protein DUF3467	#N/A	#N/A	#N/A	0.265833	3503.47	3594.4	3173.43	2966.7	3144.55	3296.86	3423.52	2959.22	2724.28	3151.9	3058.83	3568.38	3431.32	3461.46	3171.09	2979.5	2875.9	3378.21	3247.11	3216.73
AURMO_00411	O-acetylhomoserine sulfhydrylase	P:cellular amino acid metabolic process; P:sulfur compound metabolic process; F:transferase activity, transferring alkyl or aryl (other than methyl) groups; F:lyase activity; F:ion binding	Rhola_00009460	#N/A	0.876355	20377.3	20001.8	22390	18006.1	22436.5	23097	18133.5	28077.9	21196.7	19379.7	20582.4	25902.8	19353.5	21415.4	21362.7	19854.6	20719.5	17421.8	21459.2	18820.4
AURMO_00412	fucose 4-O-acetylase-like acetyltransferase	C:cellular_component; F:transferase activity, transferring acyl groups	#N/A	E	0.00783	262.81	271.582	269.423	236.039	173.191	252.768	286.956	206.872	203.743	210.977	240.929	219.893	225.343	167.84	156.853	175.859	165.111	207.242	200.832	165.936
AURMO_00413	voltage-gated potassium channel	C:plasma membrane; F:transmembrane transporter activity; C:protein-containing complex	#N/A	#N/A	0.109879	419.697	453.357	414.574	392.896	465.357	531.357	452.685	493.553	482.578	446.143	522.557	470.403	537.772	491.673	531.143	469.632	457.281	495.359	553.778	531.805
AURMO_00414	uracil-DNA glycosylase	C:cytoplasm; P:DNA metabolic process; P:response to stress; F:hydrolase activity, acting on glycosyl bonds	Rhola_00009450	#N/A	0.248815	151.891	180.694	157.081	131.217	149.095	197.05	188.746	179.569	171.712	143.115	170.93	144.739	169.681	219.18	178.431	172.49	185.75	180.284	241.595	181.316
AURMO_00415	phosphinothricin acetyltransferase	F:transferase activity, transferring acyl groups	Rhola_00009440	#N/A	0.0895364	166.88	148.234	132.226	154.594	143.071	142.692	187.212	155.417	141.78	192.836	186.395	169.791	219.059	166.853	200.008	183.945	156.082	180.284	151.121	205.599
AURMO_00416	transcription factor WhiB	F:DNA binding; C:cytoplasm; P:biosynthetic process; P:cellular nitrogen compound metabolic process; F:ion binding	#N/A	I	0.00304	60132.6	49590.1	51866.4	54037.8	42660.8	39313.6	43021.9	21113.5	30402.4	42832.4	28516.8	38336.5	32290.5	28796.5	21036.6	44138.6	39246.2	46791.2	32762.4	28460.9
AURMO_00417	hypothetical protein	C:cellular_component	#N/A	#N/A	0.285858	599.568	716.283	680.02	567.097	632.525	679.484	547.825	666.821	653.764	596.65	643.835	648.544	580.865	594.352	497.947	553.181	604.333	520.632	621.385	547.994
AURMO_00418	hypothetical protein	#N/A	#N/A	#N/A	0.197888	2881.92	3028.51	2611.72	2719.35	2665.64	2705.71	2814.32	2465.66	2759.99	2793.1	2641.27	2811.29	3132.36	3190.94	2818.38	2791.51	2940.4	2771.65	2964.75	3042.7
AURMO_00419	DNA-binding XRE family transcriptional regulator	F:DNA binding	#N/A	#N/A	0.156414	523.622	553.983	525.922	466.799	519.574	588.433	558.567	482.002	465.249	504.599	525.812	609.576	585.354	565.721	620.773	522.187	490.174	616.671	627.35	542.328
AURMO_00420	peroxiredoxin Q/BCP	C:cell; F:oxidoreductase activity; P:homeostatic process	Rhola_00011030	A	0.00569	662.522	750.907	813.24	767.692	873.486	796.356	896.162	678.372	733.056	835.175	759.416	1071.63	1049.51	898.439	985.104	867.841	836.52	1128.88	877.893	1198.79
AURMO_00421	dTDP-glucose 4,6-dehydratase	F:lyase activity; P:cellular nitrogen compound metabolic process; P:small molecule metabolic process	Rhola_00000200	#N/A	0.833032	2801.98	3064.22	2986.52	2781.94	2834.31	3041.37	2808.18	2901.46	3025.17	2645.28	2855.34	3031.18	2896.25	2799.97	2746.18	2724.13	2781.74	2800.29	2950.83	2569.99
AURMO_00422	dTDP-4-dehydrorhamnose 3,5-epimerase	P:biosynthetic process; F:oxidoreductase activity; F:isomerase activity; P:cellular nitrogen compound metabolic process; P:small molecule metabolic process	#N/A	#N/A	0.790245	944.319	998.684	984.24	936.615	959.329	1057.28	994.372	938.8	991.936	911.772	1032.9	1093.9	935.489	999.143	881.365	923.092	933.91	896.363	977.314	894.437
AURMO_00423	UDP-glucose 4-epimerase	P:carbohydrate metabolic process; F:isomerase activity; P:small molecule metabolic process	Rhola_00012830	D	0.00304	3124.75	3295.77	2851.31	2930.5	3034.61	3196.29	3245.52	3232.24	2948.5	3225.8	3349.41	3560.03	3633.33	3555.25	3575.26	3145.25	2953.94	3356.31	3303.78	3465.23
AURMO_00424	ribosome biogenesis GTPase	F:GTPase activity; C:cytoplasm; F:rRNA binding; P:ribosome biogenesis; F:ion binding	Rhola_00009580	A	0.0133	1319.05	1193.44	1053.83	1217.9	1158.12	1205.4	1364.19	1209.73	1270.77	1261.16	1199.76	1194.1	1475.95	1387.15	1488.03	1299.07	1177.06	1255.25	1240.78	1304.02
AURMO_00425	3-phosphoshikimate 1-carboxyvinyltransferase	C:cytoplasm; P:cellular amino acid metabolic process; P:biosynthetic process; F:transferase activity, transferring alkyl or aryl (other than methyl) groups	Rhola_00009570	#N/A	0.297021	900.351	898.058	879.851	851.399	709.331	837.125	980.561	753.981	842.804	835.847	849.765	804.417	953.445	788.849	696.295	786.986	716.557	721.135	760.575	713.93
AURMO_00426	RNA polymerase sigma-70 factor (ECF subfamily)	F:DNA binding; F:DNA-binding transcription factor activity; P:biosynthetic process; P:cellular nitrogen compound metabolic process	Rhola_00009560	H	2.63e-05	1647.81	1571.06	1944.62	1451.68	1253	1579.12	1519.18	936.7	1280.75	1005.84	1315.35	960.291	1024.37	813.532	805.843	1269.42	1140.94	1464.17	1387.93	1078.99
AURMO_00427	mycothiol system anti-sigma-R factor	#N/A	#N/A	G	6.46e-05	3152.73	4277.14	3635.72	3461.4	3477.38	3266.96	3257.8	3018.02	3240.47	3089.41	3004.29	3086.85	2660.13	2804.91	2657.37	3193.76	3713.07	3609.04	4023.59	3508.13
AURMO_00428	IS30 family transposase	F:DNA binding; P:DNA metabolic process; P:transposition	#N/A	#N/A	0.0457806	333.759	258.598	313.167	302.401	349.395	305.768	323.785	349.687	265.707	298.325	279.999	283.912	342.055	358.388	424.914	305.227	359.246	362.252	378.796	365.869
AURMO_00429	2-oxoglutarate dehydrogenase E1 component	P:generation of precursor metabolites and energy; F:oxidoreductase activity; F:transferase activity, transferring acyl groups; F:ion binding	Rhola_00009530	#N/A	0.581153	26663.8	24004.1	24738.2	26391.9	24936.5	25191.2	27070.5	26499.6	23951.4	27056.8	24948.4	26025.3	26797	25498.9	27770.5	27392.2	25919.9	27334	25504.6	31595.1
AURMO_00430	peptidoglycan/LPS O-acetylase OafA/YrhL	C:cellular_component; F:transferase activity, transferring acyl groups	#N/A	#N/A	0.539063	1362.02	1357.91	1312.32	1272.2	1185.23	1390.22	1292.07	1282.19	1250.29	1073.7	1117.56	1132.87	1402.34	1224.25	922.031	1156.22	1196.41	1213.12	1352.13	929.243
AURMO_00431	predicted membrane protein DUF2142	C:cellular_component	#N/A	#N/A	0.664521	10234.6	10288.7	9440.75	9274.15	9383.95	10419.2	10394.9	7942	9577.51	9467.78	9344.97	9897.95	10631.5	9544.19	9195.41	8833.39	8586.43	9935.82	9016.55	8608.45
AURMO_00432	glycosyl transferase family 2	P:biological_process; F:transferase activity, transferring glycosyl groups	#N/A	#N/A	0.400637	1393.99	1500.73	1255.65	1395.87	1435.23	1572.33	1463.94	1775.74	1440.91	1313.57	1487.9	1469.66	1516.36	1640.89	1568.53	1476.95	1529.21	1499.56	1542.03	1638.32
AURMO_00433	hypothetical protein	C:cellular_component	#N/A	#N/A	0.347249	332.76	346.239	284.336	368.764	325.298	309.845	408.183	310.833	327.67	357.452	402.092	367.416	364.5	409.728	376.779	373.953	307.004	355.513	361.895	449.242
AURMO_00434	ABC-type bacteriocin/lantibiotic exporter with double-glycine peptidase domain	C:cellular_component; F:ATPase activity; F:transmembrane transporter activity; F:ion binding	#N/A	A	1.68e-07	1537.89	1581.88	1375.95	1516.53	1475.89	1793.84	1732.48	1809.34	1653.05	1720.74	1929.88	1895.53	2002.95	2228.33	2099.67	1866.4	1891.68	1836.53	2104.76	2032.52
AURMO_00435	glycosyltransferase involved in cell wall biosynthesis	F:transferase activity	#N/A	A	5.24e-07	526.62	549.655	502.062	505.259	561.742	614.254	618.413	683.623	572.897	600.009	716.277	656.894	724.51	800.697	773.477	632.015	622.392	670.588	696.945	708.264
AURMO_00436	hypothetical protein	F:molecular_function	#N/A	#N/A	0.129295	1667.8	1721.46	1577.77	1506.73	1597.88	1732.68	1605.11	1673.88	1588.99	1577.63	1852.55	1839.86	1748.88	1795.89	1778.5	1510.64	1562.11	1514.72	1663.32	1540.37
AURMO_00437	glycosyltransferase involved in cell wall biosynthesis	F:molecular_function	#N/A	D	0.0142	1006.27	1141.51	941.49	988.649	1022.58	1151.05	1209.2	1332.59	1052.32	1122.08	1335.69	1483.58	1279.34	1421.71	1266.44	1097.6	1170.61	1226.6	1302.42	1201.22
AURMO_00438	hypothetical protein	F:transferase activity	#N/A	D	9.01e-06	1024.26	1091.74	902.717	978.846	1018.06	1073.59	1216.88	1202.38	1092.76	1200.02	1381.28	1411.21	1233.55	1474.03	1346.94	1107.71	1175.77	1064.85	1163.23	1123.51
AURMO_00439	glycosyl transferase family 2	F:molecular_function	#N/A	D	0.00371	1051.24	1054.95	950.438	939.631	960.835	1028.74	1117.13	1209.73	1022.39	1187.25	1303.95	1124.51	1156.34	1321.99	1206.69	1095.58	1082.25	1041.26	1060.83	1189.88
AURMO_00440	predicted dehydrogenase	F:oxidoreductase activity	#N/A	#N/A	0.0291573	4564.71	4926.34	5088.22	4792.42	5409.59	5420.93	5083.88	5800.82	5418.1	5307.36	5852.31	5873.08	5598.57	6200.22	6485.75	5444.9	5855.64	5186.1	5532.81	6282.1
AURMO_00441	dTDP-4-amino-4,6-dideoxygalactose transaminase	F:molecular_function	#N/A	#N/A	0.0796011	7952.27	8199.38	8044.92	7424.29	8465.29	8537.04	8613.28	8040.71	7952.82	8277.17	9022.65	9494.35	8377.21	9366.48	8827.76	7396.86	8000.15	7723.55	7988.53	8258.77
AURMO_00442	succinyltransferase-like protein	F:transferase activity, transferring acyl groups	#N/A	#N/A	0.085299	10663.3	11770	10572.1	10424.2	11158	11439.8	10433.2	10784.6	10524.8	10535.4	10906.9	11014.1	10989.8	11824.8	11242	9534.13	10506.5	9602.21	10692.8	9732.77
AURMO_00443	VCBS repeat protein	#N/A	Rhola_00011250	#N/A	0.0161736	20628.1	20430.3	17652.7	19518.8	18355.3	19253.9	19336.5	17235.5	17621.7	18074.8	17924.8	16934.5	17946.7	16568.8	15014.8	17079.2	15270.2	17780.7	15479.9	15806.8
AURMO_00444	hypothetical protein	F:ATP binding	#N/A	A	0.000266593	3028.82	3085.86	2636.57	2672.59	3002.99	3025.06	2841.94	2867.86	2660.22	2989.97	3085.69	3565.6	3328.98	3750.74	3836.68	2925.59	3082.29	3169.28	3511.57	3444.19
AURMO_00445	glucose-1-phosphate thymidylyltransferase	P:carbohydrate metabolic process; P:biosynthetic process; F:nucleotidyltransferase activity; F:ion binding	Rhola_00000190	#N/A	0.587598	2076.5	2422.59	2278.66	1975.04	2075.28	2596.99	2071.61	2176.88	2189.72	2269.01	2657.55	2627.58	2523.67	2537.35	2183.49	2225.53	2328.33	2271.24	2620.75	2102.13
AURMO_00446	ABC-2 type transport system permease protein	C:plasma membrane; C:protein-containing complex; P:transmembrane transport	#N/A	#N/A	0.846745	1105.2	1132.85	1008.1	944.91	1010.53	1119.79	1129.41	1088.97	1070.7	1044.14	966.974	1152.35	1164.42	1118.61	894.644	960.15	975.188	1069.91	1083.69	883.914
AURMO_00447	ABC-type polysaccharide/polyol phosphate transport system ATPase subunit	F:ATPase activity; F:ion binding	Rhola_00012870	#N/A	0.408245	1356.02	1395.78	1270.56	1302.36	1400.59	1488.07	1298.21	1426.05	1384.72	1439.22	1425.23	1519.76	1610.62	1663.59	1319.56	1321.98	1384.74	1352.97	1443.6	1216.6
AURMO_00448	glycosyl transferase family 1	F:molecular_function	#N/A	#N/A	0.0308861	2932.89	2860.8	2631.6	2631.12	2664.13	3318.6	2996.93	3072.63	2987.36	3050.44	3487.78	3690.86	3282.29	3769.5	3356.99	2823.85	3095.19	2955.3	3391.27	3030.56
AURMO_00449	transposase	F:DNA binding; P:DNA metabolic process; P:transposition	#N/A	#N/A	0.72837	11.9914	14.066	20.8778	10.5577	21.0842	25.8204	6.1381	14.7016	15.7534	14.11	14.6511	19.4842	19.7512	22.7078	19.9179	15.4972	16.7691	13.4792	19.8843	21.0456
AURMO_00450	hypothetical protein	F:DNA binding; P:DNA metabolic process; P:transposition	#N/A	#N/A	0.0701217	8.99352	3.24599	11.9302	5.27883	12.0481	1.35897	4.60357	4.20045	5.25112	6.71903	11.3953	11.1338	10.7734	9.87296	11.6188	10.1068	5.80469	15.164	18.8901	11.3322
AURMO_00452	arginyl-tRNA synthetase	C:cytoplasm; P:tRNA metabolic process; P:translation; P:cellular amino acid metabolic process; F:ligase activity; F:ion binding	Rhola_00004090	#N/A	0.0758971	4030.09	4062.9	4415.16	4321.1	4397.55	4234.55	4258.31	4537.53	4501.26	4316.98	4454.75	4459.09	4280.63	4243.4	3362.8	3988.84	4113.59	3964.55	3786.97	3529.99
AURMO_00453	diaminopimelate decarboxylase	P:cellular amino acid metabolic process; P:biosynthetic process; F:lyase activity; F:ion binding	Rhola_00004100	E	3.63e-08	3043.8	3147.53	3604.9	3088.87	2960.82	3169.11	2731.45	2595.88	3684.71	2536.43	2353.95	2304.7	2392.59	2142.43	1845.72	2287.52	2372.83	2069.05	2141.54	1562.23
AURMO_00454	homoserine dehydrogenase	P:cellular amino acid metabolic process; P:sulfur compound metabolic process; P:biosynthetic process; F:oxidoreductase activity	Rhola_00004110	E	6.18e-12	2632.1	2531.88	2981.55	2749.51	2742.45	2770.94	2321.74	2538.12	3120.22	2475.96	2612.78	2299.13	1982.3	2025.93	1780.99	1986.33	2087.75	1947.74	1718.01	1669.08
AURMO_00455	threonine synthase	P:cellular amino acid metabolic process; P:biosynthetic process; F:lyase activity; F:ion binding	Rhola_00004120	J	4.17e-08	8595.8	8370.34	8368.03	8610.52	8679.14	8670.22	8547.3	8518.51	9470.39	8525.77	8657.18	8929.31	7900.49	8333.76	7548.04	7437.97	7738.3	7110.25	7267.72	6317.72
AURMO_00456	homoserine kinase	C:cytoplasm; P:cellular amino acid metabolic process; P:biosynthetic process; F:kinase activity; F:ion binding	Rhola_00004130	J	6.46e-05	1690.78	1719.3	1618.53	1696.77	1641.55	1768.02	1760.1	1510.06	1861	1549.41	1463.48	1661.72	1437.35	1543.14	1341.97	1350.28	1504.06	1346.23	1365.06	1163.17
AURMO_00457	N-acetylglucosaminyl-diphospho-decaprenol L-rhamnosyltransferase	F:transferase activity, transferring glycosyl groups	#N/A	#N/A	0.124559	627.548	690.315	666.102	583.688	533.128	644.151	604.603	572.311	574.472	525.428	527.44	531.639	555.727	556.835	414.125	570.7	538.546	547.59	604.483	402.294
AURMO_00458	transcription termination factor Rho	F:RNA binding; F:helicase activity; P:biosynthetic process; P:cellular nitrogen compound metabolic process; F:ion binding	Rhola_00004140	E	3.99e-11	4401.83	4450.26	4629.9	4107.68	4542.13	4329.67	3750.38	5016.39	4096.4	3669.93	3735.22	3657.45	2527.26	2612.39	1641.56	2859.56	3049.4	2884.54	2504.43	1734.64
AURMO_00459	peptide chain release factor 1 (bRF-1)	C:cytoplasm; F:translation factor activity, RNA binding	Rhola_00004150	E	1.94e-09	2554.16	2514.56	2430.77	2420.72	2487.93	2471.96	2218.92	2793.3	2461.2	2135.98	2108.95	1828.73	1442.74	1602.38	915.392	1621.14	1832.35	1475.97	1540.04	932.481
AURMO_00460	dTDP-4-amino-4,6-dideoxygalactose transaminase	F:molecular_function	#N/A	E	0.00252	1927.61	1948.68	1816.37	1806.87	1646.07	1738.12	1738.62	1750.54	1857.85	1613.24	1596.16	1614.4	1551.37	1662.61	1380.97	1563.19	1589.84	1524.83	1638.47	1223.07
AURMO_00461	glycosyltransferase involved in cell wall biosynthesis	F:transferase activity	#N/A	B	0.0073	900.351	932.682	945.467	917.008	930.715	959.432	897.697	960.853	941	866.755	891.276	807.201	897.783	865.859	819.122	854.365	859.094	832.337	803.327	782.733
AURMO_00462	rhamnosyltransferase	F:molecular_function	#N/A	#N/A	0.753659	623.55	588.607	533.875	569.359	570.778	655.023	426.598	601.714	589.701	546.257	528.254	512.155	575.479	586.454	486.328	496.583	540.481	571.179	551.79	472.716
AURMO_00463	serine O-acetyltransferase	C:cytoplasm; P:cellular amino acid metabolic process; P:sulfur compound metabolic process; P:biosynthetic process; F:transferase activity, transferring acyl groups	Rhola_00009720	#N/A	0.0325512	952.313	1006.26	957.397	1013.53	914.149	895.56	837.85	803.336	907.393	1011.21	944.183	837.819	856.485	945.83	899.623	1034.27	1046.13	1029.47	1048.9	960.811
AURMO_00464	AAA ATPase-like protein	F:ATP binding	#N/A	M	0.00278029	3229.67	3172.42	3076	2637.91	3088.83	2868.78	2975.44	2864.71	2487.45	3115.61	2926.97	3256.64	3097.35	3230.43	3119.64	3719.32	3667.28	3696.66	3461.86	2905.1
AURMO_00465	cysteine synthase	P:cellular amino acid metabolic process; P:sulfur compound metabolic process; P:biosynthetic process; F:transferase activity, transferring alkyl or aryl (other than methyl) groups	Rhola_00009710	F	2.3e-05	58421.9	62626.1	54486.1	60341.5	58918.2	51536.2	49669.5	53440.2	50339.8	58034.2	50966.3	56370.4	47311.3	50812.2	43405.2	49897.5	52404.1	44343	46338.4	44896.7
AURMO_00466	release factor glutamine methyltransferase	P:cellular protein modification process; F:methyltransferase activity	Rhola_00004160	#N/A	0.396899	210.848	243.45	197.842	242.072	239.456	210.64	184.143	166.968	198.492	223.744	193.72	214.326	205.592	235.964	190.05	194.725	221.223	220.721	194.866	191.839
AURMO_00467	glycosyl transferase family 2	F:transferase activity, transferring glycosyl groups	#N/A	#N/A	0.959508	1237.11	1328.69	1360.04	1236.75	1280.11	1456.81	1189.26	1283.24	1323.81	1202.03	1257.55	1469.66	1325.13	1430.59	1375.99	1307.15	1434.4	1320.96	1589.75	1157.51
AURMO_00468	translation factor SUA5	F:RNA binding; F:nucleotidyltransferase activity	Rhola_00004170	#N/A	0.64081	957.31	901.304	924.589	1015.04	867.462	960.791	1000.51	777.083	949.927	929.913	813.951	732.048	983.072	823.405	904.603	998.557	853.934	1015.99	907.719	1039.33
AURMO_00469	UDP-GlcNAc:undecaprenyl-phosphate GlcNAc-1-phosphate transferase	C:cellular_component; F:transferase activity, transferring glycosyl groups	Rhola_00004180	#N/A	0.64081	787.432	715.201	787.392	758.643	679.211	728.407	804.091	690.974	756.161	781.423	725.23	612.359	707.453	673.336	644.011	735.779	700.433	795.27	735.72	715.549
AURMO_00470	hypothetical protein	C:cellular_component	#N/A	#N/A	0.0488297	282.796	309.452	276.382	321.254	293.672	271.794	346.803	295.082	363.902	338.639	379.301	247.727	360.909	342.592	360.181	377.996	368.275	343.718	350.958	398.247
AURMO_00471	Fic family protein	F:DNA binding; P:biosynthetic process; F:nucleotidyltransferase activity; P:cellular nitrogen compound metabolic process	#N/A	#N/A	0.058773	633.543	670.839	632.299	585.196	573.79	597.946	630.689	682.573	622.258	599.337	717.905	609.576	679.621	659.514	780.946	630.667	675.924	690.806	689.986	855.583
AURMO_00472	ATP synthase F0 subcomplex A subunit	C:intracellular; C:plasma membrane; P:biosynthetic process; F:transmembrane transporter activity; C:protein-containing complex; P:cellular nitrogen compound metabolic process; P:small molecule metabolic process	Rhola_00004200	#N/A	0.178082	4395.83	3893.03	3730.17	3787.94	3271.06	3877.14	4454.72	3008.57	3151.2	3108.22	3593.59	2964.38	3649.49	3030.01	2080.59	3210.61	3039.72	3337.77	2913.05	2823.34
AURMO_00473	ATP synthase F0 subcomplex C subunit	C:intracellular; C:plasma membrane; F:lipid binding; P:biosynthetic process; F:transmembrane transporter activity; C:protein-containing complex; P:cellular nitrogen compound metabolic process; P:small molecule metabolic process	#N/A	#N/A	0.0755173	11733.5	12252.5	11035.4	10624	11703.2	11163.9	11835.8	11271.9	9920.41	11512.4	10532.5	11943.8	10285.9	10499.9	8470.07	9699.2	10521.3	9593.78	9822.85	10717.9
AURMO_00474	ATP synthase F0 subcomplex B subunit	C:intracellular; C:plasma membrane; P:biosynthetic process; F:transmembrane transporter activity; C:protein-containing complex; P:cellular nitrogen compound metabolic process; P:small molecule metabolic process	Rhola_00004220	#N/A	0.174358	20179.5	19147	19513.8	20704.3	19365.8	17396.2	18593.8	17562.1	17702.6	20853.2	17295.6	17407.7	16302.8	17128.6	16607.3	18179.5	19260	15902	15907.5	19267.2
AURMO_00475	ATP synthase F1 subcomplex delta subunit	C:intracellular; C:plasma membrane; P:biosynthetic process; F:transmembrane transporter activity; C:protein-containing complex; P:cellular nitrogen compound metabolic process; P:small molecule metabolic process	Rhola_00004230	#N/A	0.0333713	16890.8	15747.4	16402	16058.2	16706.2	15462.4	15779.5	14464.2	15523.9	16628.2	14385	15832.3	13565.5	14784.8	14515.1	14712.2	16300.2	13610.6	13938.9	14891.4
AURMO_00476	ATP synthase F1 subcomplex alpha subunit	C:intracellular; C:plasma membrane; P:biosynthetic process; F:transmembrane transporter activity; C:protein-containing complex; P:cellular nitrogen compound metabolic process; F:ion binding; P:small molecule metabolic process	Rhola_00004240	#N/A	0.631104	48717.9	48362.1	53841.9	51240.1	55853.4	50227.5	48672	50067.2	45413.8	50619.1	50357.5	52946.8	45856	46448.3	48107.4	46082.5	52776.2	46388.5	43873.8	55375.8
AURMO_00477	ATP synthase F1 subcomplex gamma subunit	C:intracellular; C:plasma membrane; P:biosynthetic process; F:transmembrane transporter activity; C:protein-containing complex; P:cellular nitrogen compound metabolic process; F:ion binding; P:small molecule metabolic process	Rhola_00004250	#N/A	0.0212102	14278.7	13700.3	13987.1	12967.1	14008.9	13996	13881.3	12859.7	12374.8	13604	13041.1	13702.9	11298.6	12381.7	12313.4	11588.5	13212.8	10992.2	12253.7	12915.5
AURMO_00478	F-type H+-transporting ATPase subunit beta	C:intracellular; C:plasma membrane; P:biosynthetic process; F:transmembrane transporter activity; C:protein-containing complex; P:cellular nitrogen compound metabolic process; F:ion binding; P:small molecule metabolic process	Rhola_00004260	#N/A	0.596996	25056.9	24255.2	27704.9	26133.2	28410.9	27176.7	23047	28861.3	26768.1	28468.5	26110.7	26183.9	22897.9	24675.5	26050.1	26199.6	29534.9	23504.3	24425.9	27339
AURMO_00479	ATP synthase F1 subcomplex epsilon subunit	C:intracellular; C:plasma membrane; P:biosynthetic process; F:transmembrane transporter activity; C:protein-containing complex; P:cellular nitrogen compound metabolic process; F:ion binding; P:small molecule metabolic process	#N/A	#N/A	0.59867	4414.82	4386.42	4338.61	4058.66	3954.78	4714.26	4003.57	3944.22	4436.15	4499.06	3894.76	4439.6	3930.49	4179.22	4125.49	4418.04	4683.74	3799.43	4293.02	4088.51
AURMO_00480	hypothetical protein	#N/A	#N/A	N	0.00752742	1187.14	1212.92	1311.33	1230.72	1185.23	1201.33	1250.64	1258.03	1326.96	1261.83	1133.02	1177.4	1338.59	1275.59	1625.8	1422.37	1500.19	1288.94	1510.21	1482.09
AURMO_00481	transcriptional regulator with XRE-family HTH domain	F:DNA binding	#N/A	#N/A	0.590402	184.867	202.334	172.988	168.923	140.059	216.076	150.383	181.669	166.46	179.398	176.627	189.275	192.125	193.51	203.328	180.576	208.969	183.653	206.797	193.457
AURMO_00482	pilus assembly protein CpaF	#N/A	Rhola_00009400	#N/A	0.108457	197.857	170.956	122.284	167.414	140.059	149.487	156.522	160.667	153.858	127.662	107.442	178.141	119.405	124.399	100.419	140.822	128.993	141.531	136.208	106.847
AURMO_00483	tight adherence protein B	C:cellular_component	#N/A	#N/A	0.0330134	49.964	43.2799	51.6974	51.28	39.1563	35.3332	32.225	37.804	53.5614	33.5951	31.7441	41.7518	33.218	36.5299	27.3871	36.3847	30.3134	25.2734	30.8207	25.0928
AURMO_00484	tight adherence protein C	C:cellular_component	#N/A	#N/A	0.932181	25.9813	25.968	31.8138	25.64	25.6022	36.6922	38.3631	28.353	26.7807	28.2199	26.0464	8.35035	17.9556	26.657	27.3871	30.3205	25.7986	38.7525	22.867	21.855
AURMO_00485	hypothetical protein	C:cellular_component	#N/A	#N/A	0.833032	15.9885	11.902	13.9185	15.0824	9.03607	16.3076	19.9488	10.5011	13.1278	13.4381	24.4185	8.35035	12.569	16.784	17.4281	18.8661	18.704	23.5885	23.8612	12.1417
AURMO_00486	TadE-like protein	C:cellular_component	#N/A	#N/A	0.805098	36.9733	43.2799	35.7905	46.7553	48.1924	40.7691	29.156	34.6537	35.7076	39.6423	36.6278	33.4014	30.5246	41.4664	42.3254	39.0798	32.2483	48.8619	45.7339	27.5211
AURMO_00487	hypothetical protein	C:cellular_component	#N/A	#N/A	0.802055	35.9741	40.0339	23.8604	44.493	43.6743	33.9742	32.225	43.0546	43.0592	32.9232	29.3022	41.7518	35.0135	40.4791	32.3665	39.7536	25.1537	33.6979	36.786	35.6156
AURMO_00488	putative Flp pilus-assembly TadE/G-like protein	C:cellular_component	#N/A	#N/A	0.977181	15.9885	8.65598	13.9185	12.82	13.5541	9.51278	6.1381	11.5512	11.5525	10.7504	9.76741	8.35035	2.69335	11.8476	16.5982	12.802	10.3194	6.73958	11.9306	9.71334
AURMO_00489	asparaginase	#N/A	Rhola_00012440	#N/A	0.660949	2626.11	2340.36	2422.82	2481.05	2733.41	2291.22	2556.52	2384.8	1993.33	2366.44	2463.83	2666.55	2160.96	2288.55	2357.78	2196.55	2105.81	2382.44	2001.36	2768.3
AURMO_00490	4-aminobutyrate aminotransferase/(S)-3-amino-2-methylpropionate transaminase	P:cellular amino acid metabolic process; F:ion binding	Rhola_00004410	#N/A	0.873456	18518.7	16266.8	20292.2	18833.3	19569.1	15345.5	15399	16674.7	15524.4	19223.8	16944	15556.7	13924.6	13759	19156.8	17916.8	17487	15132	13525.3	23502.2
AURMO_00491	1-deoxy-D-xylulose 5-phosphate reductoisomerase	P:lipid metabolic process; P:biosynthetic process; F:oxidoreductase activity; F:isomerase activity; F:ion binding; P:small molecule metabolic process	Rhola_00004420	#N/A	0.918007	610.56	636.215	538.846	611.59	561.742	618.331	580.05	509.304	593.376	643.011	600.696	534.423	584.457	582.505	541.102	650.207	577.889	542.536	591.558	629.748
AURMO_00492	RIP metalloprotease RseP	C:cellular_component; F:peptidase activity; F:ion binding	Rhola_00004430	N	0.00205	4692.62	4396.16	4272.99	4519.43	4423.15	4475.08	4358.05	4183.65	4407.79	4445.98	3956.62	3977.55	4234.84	4639.3	4697.3	5059.49	5068.14	5676.41	5493.04	4484.32
AURMO_00493	4-hydroxy-3-methylbut-2-en-1-yl diphosphate synthase	P:lipid metabolic process; P:biosynthetic process; F:oxidoreductase activity; F:ion binding; P:small molecule metabolic process	Rhola_00004440	#N/A	0.880093	8590.81	8217.78	8558.91	8508.72	9224.32	7831.74	8504.33	9111.82	8404.94	8527.12	8334.86	8289.12	8731.83	8467.05	9221.14	8229	8056.27	8547.47	7561.01	8943.56
AURMO_00494	hypothetical protein	#N/A	#N/A	#N/A	0.674342	189.863	179.612	162.052	192.3	156.625	184.82	233.248	182.72	175.912	176.038	148.953	161.44	230.73	188.573	163.492	179.902	168.336	183.653	158.08	171.602
AURMO_00495	predicted MFS family arabinose efflux permease	C:cellular_component; P:transmembrane transport	Rhola_00010670	#N/A	0.776082	140.898	103.872	115.325	143.282	100.903	125.025	122.762	113.412	127.602	108.848	126.976	100.204	140.952	99.7169	132.786	134.758	113.514	133.107	146.15	143.272
AURMO_00496	prolyl-tRNA synthetase	C:cytoplasm; P:tRNA metabolic process; P:translation; P:cellular amino acid metabolic process; F:ligase activity; F:ion binding	Rhola_00004450	J	0.000941	3837.23	3919	4016.49	4088.83	4185.2	4307.93	3929.92	4569.04	4598.93	4190.66	4441.73	4431.25	3984.36	4196.99	3776.09	3750.99	3968.47	3617.47	3691.52	3647.36
AURMO_00497	NusA antitermination factor	F:DNA-binding transcription factor activity; C:cytoplasm; F:translation factor activity, RNA binding	Rhola_00004460	#N/A	0.463864	5806.81	5437.04	5947.19	6324.04	5668.63	4942.57	5208.18	5120.35	5879.68	6284.98	6149.4	5180	5137.11	4833.8	5188.6	6073.54	5328.06	5088.38	4472.98	5788.34
AURMO_00498	hypothetical protein	F:DNA binding	#N/A	E	0.0044	3419.53	3317.41	3603.91	3533.04	3183.71	3152.81	3475.7	2876.26	3391.17	3321.89	2918.01	2805.72	2952.81	2567.96	2351.14	3179.61	2819.79	2983.95	2724.15	2474.47
AURMO_00499	translation initiation factor 2 (bIF-2)	F:GTPase activity; C:cytoplasm; F:translation factor activity, RNA binding; F:ion binding	Rhola_00004480	E	7.74e-10	29290.9	29988.7	31599.1	29610.5	27826.6	27747.4	26538.1	27501.4	27077.4	24021.9	21379.2	21006.7	16432.1	16844.3	9011.17	18237.5	19257.4	16129.5	15880.6	8786.52
AURMO_00500	ribosome-binding factor A	C:cytoplasm; P:cellular nitrogen compound metabolic process; P:ribosome biogenesis	Rhola_00004490	E	2.03e-09	3700.33	3959.03	3962.81	3717.05	3596.36	3390.63	3207.16	3162.94	3719.89	2946.29	2632.32	2894.79	2295.63	2062.46	1214.16	2096.83	2488.92	2013.45	2111.72	1188.27
AURMO_00501	2TM domain-containing protein	C:cellular_component	#N/A	A	4.85e-24	1108.2	1231.31	1322.26	1073.11	1179.21	1497.58	1141.69	1195.03	1388.4	1476.84	1594.53	1603.27	2349.5	2075.3	2859.04	1833.38	2009.07	2227.43	2553.15	2700.31
AURMO_00502	A/G-specific DNA-adenine glycosylase	F:DNA binding; P:DNA metabolic process; P:response to stress; F:hydrolase activity, acting on glycosyl bonds	#N/A	#N/A	0.198847	480.653	498.801	476.213	515.817	496.984	508.254	573.912	524.006	476.802	505.271	489.998	464.836	568.296	560.784	559.36	523.535	467.6	534.111	503.073	615.988
AURMO_00503	putative membrane protein	C:cellular_component	#N/A	A	1.47e-12	831.4	933.764	813.24	894.384	1079.81	899.637	998.975	900.996	856.457	1009.87	1019.88	1027.09	1256.9	1345.68	1635.75	1127.25	1255.1	1310.85	1349.15	1705.5
AURMO_00504	VIT1/CCC1 family predicted Fe2+/Mn2+ transporter	C:cell; F:transmembrane transporter activity; P:homeostatic process	Rhola_00002410	#N/A	0.164617	383.723	400.339	428.492	387.617	284.636	312.563	371.355	305.583	379.131	364.171	385.813	292.262	363.602	359.376	373.46	433.247	400.524	372.361	401.663	405.532
AURMO_00505	hypothetical protein	C:cellular_component	#N/A	#N/A	0.172666	198.857	169.874	260.476	236.039	215.36	209.281	190.281	182.72	248.378	219.712	212.441	147.523	164.294	143.158	182.58	251.997	220.578	198.817	140.185	194.267
AURMO_00506	cell division transport system ATP-binding protein	C:plasma membrane; P:cell cycle; F:ATPase activity; F:ion binding; P:cell division	Rhola_00009310	B	5.15e-22	3664.36	3775.09	3758.01	3827.9	3908.1	4071.47	4091.04	3891.72	4165.71	3764	4006.27	3682.51	3985.26	3915.62	3841.66	3281.36	3212.57	3113.68	3008.5	2977.14
AURMO_00507	cell division transport system permease protein	C:plasma membrane; P:cell cycle; P:cell division	Rhola_00009300	B	5.12e-08	8692.73	9140.72	7434.49	8728.17	8563.18	8865.91	8967.76	9985.52	8705.83	7865.97	8113.46	7977.37	8236.26	8536.16	9182.96	6608.53	6634.12	6576.14	6560.83	7471.99
AURMO_00508	SsrA-binding protein	F:RNA binding; C:cytoplasm; P:translation	Rhola_00009280	E	0.00236471	1384	1337.35	1272.55	1313.67	1134.03	1274.71	1285.93	1045.91	1289.15	1229.58	1130.58	1191.32	1117.74	1014.94	995.063	1120.51	1052.58	1042.95	1078.72	1123.51
AURMO_00510	uncharacterized 5xTM membrane YitT family protein	C:cellular_component	#N/A	#N/A	0.379494	1266.09	1347.09	891.781	1055.77	1036.14	977.098	1017.39	979.755	817.599	965.524	1089.07	885.138	1044.12	1107.75	1190.92	982.386	1138.36	1066.54	1022.05	1268.4
AURMO_00511	hypothetical protein	#N/A	#N/A	#N/A	0.100037	13458.3	15231.3	13313.1	14648	16274	13774.5	13750.9	16672.6	14693.7	15179	15737.7	15256.1	14385.2	17515.6	18566.8	12009.6	13965.4	11634.2	12701.1	15524.3
AURMO_00512	glutathione peroxidase	P:response to stress; F:oxidoreductase activity	Rhola_00005540	H	7.19e-08	10068.7	10094	8041.93	8511.73	8590.29	8183.71	7362.65	6498.09	5198.61	7615.35	5612.19	7609.96	5805.96	6024.48	6017.68	8976.9	8968.89	9379.8	9064.27	8663.49
AURMO_00513	flavin reductase (DIM6/NTAB) family NADH-FMN oxidoreductase RutF	F:oxidoreductase activity; F:ion binding	#N/A	E	5.05e-09	1684.79	1724.7	1721.92	1671.88	1543.66	1452.74	1511.51	1242.28	1351.64	1282.66	1169.65	1149.57	1007.31	973.474	824.931	1272.79	1231.88	1418.68	1179.14	887.152
AURMO_00514	uncharacterized protein (DUF2236 family)	#N/A	Rhola_00003330	H	2.09e-08	2272.36	2380.4	2560.02	2238.22	2213.84	2174.35	2090.02	2208.39	2165.04	1843.03	1765.46	1714.61	1964.35	1734.68	1802.57	2060.45	2146.45	2611.59	2420.92	2089.18
AURMO_00515	histidinol-phosphate phosphatase	P:lipid metabolic process; F:phosphatase activity	Rhola_00009590	#N/A	0.829111	912.342	856.942	989.211	963.763	926.197	1127.94	936.06	991.306	1061.25	965.524	1062.21	890.704	936.387	959.652	961.037	1027.53	978.413	946.91	1001.18	955.145
AURMO_00517	metallo-beta-lactamase family protein	F:oxidoreductase activity	Rhola_00003400	A	0.00031	1394.99	1261.61	1317.29	1387.58	1403.6	1367.12	1327.36	1395.6	1402.57	1406.29	1496.86	1530.9	1480.44	1633.97	1887.22	1506.59	1582.1	1588.86	1598.7	1853.63
AURMO_00518	SdpI/YhfL family protein	C:cellular_component	#N/A	#N/A	0.81228	378.727	414.405	413.579	369.518	353.913	422.639	368.286	468.35	406.437	413.22	407.789	395.25	375.273	438.359	512.055	387.429	414.713	333.609	396.692	434.672
AURMO_00519	formiminoglutamase	F:hydrolase activity, acting on carbon-nitrogen (but not peptide) bonds; F:ion binding	Rhola_00000270	#N/A	0.477742	1742.74	1801.53	1905.85	1910.94	1995.46	1992.25	1764.7	2134.88	2235.93	1882	2057.67	1734.09	1896.12	2012.11	2728.75	1908.85	2005.2	1875.29	2087.85	2327.96
AURMO_00520	imidazolonepropionase	C:cytoplasm; P:cellular amino acid metabolic process; P:catabolic process; F:hydrolase activity, acting on carbon-nitrogen (but not peptide) bonds; P:cellular nitrogen compound metabolic process; F:ion binding	Rhola_00000290	H	0.0041	1814.69	2135.86	1719.93	1570.83	1968.36	1584.56	1379.54	1782.04	1331.16	1246.38	1310.46	1425.13	1138.39	1370.37	1508.78	1253.92	1546.63	1294	1458.52	1511.23
AURMO_00521	urocanate hydratase	F:DNA binding; C:cytoplasm; P:cellular amino acid metabolic process; P:catabolic process; P:biosynthetic process; F:lyase activity; P:cellular nitrogen compound metabolic process	Rhola_00000300	E	0.000585	3464.5	4104.02	3075	2971.98	4043.64	2707.07	2449.1	3102.03	2262.71	2290.52	2743.01	2435.52	1758.76	2288.55	2315.45	1965.44	2771.42	1998.28	1849.24	2641.22
AURMO_00522	histidine ammonia-lyase	C:cytoplasm; P:cellular amino acid metabolic process; P:catabolic process; F:lyase activity; P:cellular nitrogen compound metabolic process	Rhola_00000280	E	3.38e-10	1361.02	1551.59	1168.16	1190.75	1596.37	1087.17	948.336	958.752	673.718	848.613	1089.07	924.106	597.025	742.447	615.794	700.068	851.355	788.53	640.275	829.681
AURMO_00523	IclR family transcriptional regulator	F:DNA binding; P:biosynthetic process; P:cellular nitrogen compound metabolic process	Rhola_00000310	#N/A	0.0906344	277.8	254.27	271.411	218.694	262.046	232.384	250.127	178.519	170.136	186.789	249.883	211.542	230.73	195.485	195.029	223.024	197.359	188.708	186.913	228.263
AURMO_00524	small multidrug resistance pump	C:plasma membrane	#N/A	A	0.00825342	435.686	504.211	409.603	466.045	483.43	491.947	478.772	445.248	518.811	487.13	518.487	470.403	554.83	585.466	595.046	507.364	527.582	513.893	582.611	507.522
AURMO_00525	hypothetical protein	#N/A	#N/A	M	0.00217	698.496	985.7	1066.76	925.303	902.101	635.997	1028.13	854.791	809.722	1015.92	711.393	818.335	1210.21	786.875	1499.65	1486.38	1253.81	1189.54	1175.16	2841.96
AURMO_00527	uncharacterized protein YbjT (DUF2867 family)	C:cellular_component; F:isomerase activity	Rhola_00003570	M	1.05e-10	1677.79	1471.52	1690.11	1703.55	1635.53	1330.43	1505.37	1409.25	1366.34	1630.04	1465.93	1611.62	1976.02	1795.89	2437.45	2245.74	1917.48	2406.03	2259.85	2935.86
AURMO_00528	hypothetical protein	C:cellular_component	#N/A	#N/A	0.557557	1897.63	1550.5	2440.72	2481.05	2507.51	1667.45	2042.45	1915.4	2331.5	3197.59	2225.34	2226.76	2370.15	1719.87	2645.76	3185	2278.66	2589.68	1870.12	2918.86
AURMO_00529	Cu+-exporting ATPase	C:plasma membrane; F:transmembrane transporter activity; F:ion binding	#N/A	H	2.56e-12	37009.3	35848.8	38422.1	35154	32698.5	32094.8	33957.5	32463.2	30974.2	29320.5	27045.2	30501.1	27723.5	24809.8	25546.3	30043.6	31338.9	38934.5	34339.2	34149.7
AURMO_00530	fatty acid desaturase	C:cellular_component; P:lipid metabolic process; F:oxidoreductase activity	Rhola_00009740	I	0.000609033	1557.88	1505.06	1317.29	1658.31	1463.84	1585.92	1275.19	1024.91	1232.96	1115.36	778.951	988.125	1089.91	959.652	756.879	1445.95	1282.84	1408.57	1256.69	767.354
AURMO_00531	hypothetical protein	C:cellular_component	#N/A	H	0.00176	1364.02	1189.12	1271.56	1361.94	1164.15	1266.56	1129.41	1153.02	1083.83	1085.12	865.23	879.571	1163.53	1097.87	966.846	1262.01	1211.25	1422.05	1275.58	1114.61
AURMO_00532	helicase-like protein	F:helicase activity; F:ion binding	#N/A	E	3.46e-06	4762.57	4773.78	5049.45	4809.77	4471.35	5033.62	4522.24	5024.79	5181.28	4340.49	4545.92	4464.66	3563.3	3794.18	2449.07	3900.57	4205.82	3725.3	3625.91	2934.24
AURMO_00533	ZIP family zinc transporter	C:cellular_component	#N/A	#N/A	0.317386	791.429	759.563	905.699	877.794	816.258	888.765	730.434	768.682	931.548	757.906	717.905	701.43	688.599	693.082	734.471	789.682	819.106	834.022	935.557	655.65
AURMO_00534	pimeloyl-ACP methyl ester carboxylesterase	F:molecular_function	#N/A	A	0.00998	721.48	640.543	652.183	738.282	724.391	701.228	681.329	638.468	656.39	754.547	769.998	698.646	769.4	743.434	722.022	722.976	697.208	807.064	739.697	824.824
AURMO_00535	PiT family inorganic phosphate transporter	C:cellular_component; F:transmembrane transporter activity	Rhola_00003470	#N/A	0.424521	401.71	434.963	380.772	386.863	388.551	347.896	362.148	386.441	373.88	396.423	396.394	475.97	429.14	412.69	417.445	354.413	389.559	365.622	418.565	390.152
AURMO_00536	hypothetical protein	C:cellular_component	#N/A	#N/A	0.571019	231.833	226.138	191.877	213.416	179.215	139.974	222.506	194.271	221.597	202.243	241.743	275.562	226.241	253.735	175.111	204.158	215.418	176.914	232.647	195.886
AURMO_00537	AGZA family xanthine/uracil permease-like MFS transporter	C:cellular_component; F:transmembrane transporter activity	#N/A	A	1.09e-07	6460.34	8112.82	7582.62	6121.93	8880.95	8641.68	7741.68	11167.9	7831.52	7425.87	10129.6	10276.5	13948	12633.4	18034	8743.1	9945.37	11189.4	13570	16849.4
AURMO_00538	hypothetical protein	#N/A	#N/A	#N/A	0.664521	53.9611	62.7559	40.7614	41.4765	40.6623	62.5126	59.8464	53.5557	48.8354	56.4398	41.5115	58.4525	39.5024	46.4029	34.8563	59.9673	36.1181	55.6015	36.786	33.9967
AURMO_00539	hypothetical protein	#N/A	#N/A	#N/A	0.329863	39.9712	35.7059	31.8138	29.4106	43.6743	38.0511	42.9667	33.6036	28.356	34.9389	32.558	47.3187	32.3202	22.7078	19.0879	23.5826	30.9583	28.6432	34.7976	20.2361
AURMO_00540	3-methyladenine DNA glycosylase AlkD	#N/A	Rhola_00013550	#N/A	0.0890096	456.671	416.569	396.678	407.978	373.491	411.767	377.493	295.082	377.03	342.67	371.976	347.931	371.682	333.706	294.618	390.124	310.873	357.197	352.947	292.21
AURMO_00541	putative serine protease PepD	C:cellular_component; F:peptidase activity	Rhola_00004010	E	0.013	6019.66	5757.31	4819.79	5169.48	5762	5034.98	4944.24	5641.2	4717.08	5438.38	4807.19	4431.25	3355.91	3621.4	3684.8	5416.6	4766.3	6008.33	4636.03	3248.3
AURMO_00542	cellulose synthase/poly-beta-1,6-N-acetylglucosamine synthase-like glycosyltransferase	C:cellular_component; F:transferase activity, transferring glycosyl groups	Rhola_00012860	#N/A	0.666873	1826.68	1987.63	2075.85	2027.82	2221.37	1826.45	2060.87	2021.47	2041.63	2000.25	2093.48	1717.39	1817.11	1901.53	1816.67	2131.2	1996.17	2035.35	1951.65	1824.49
AURMO_00543	phosphatidylglycerophosphate synthase	F:molecular_function; C:cellular_component; P:lipid metabolic process; P:biosynthetic process	#N/A	#N/A	0.86572	983.291	1033.31	974.298	951.697	939.751	1068.15	1058.82	1038.56	970.932	942.679	979.183	915.755	1007.31	1053.44	984.274	937.915	950.034	1049.69	1037.96	847.489
AURMO_00544	GT2 family glycosyltransferase	F:molecular_function	#N/A	#N/A	0.495725	139.899	138.496	112.343	125.938	138.553	156.281	168.798	145.966	147.031	124.974	161.976	111.338	121.201	118.475	123.657	130.715	127.058	126.367	125.271	138.415
AURMO_00545	hypothetical protein	F:molecular_function; C:cellular_component	#N/A	#N/A	0.525836	1095.21	1270.27	1144.3	1205.84	1231.92	1194.53	1169.31	1261.18	1274.97	1286.69	1246.97	1330.49	1218.29	1168.96	1171.83	1171.72	1235.75	1098.55	1221.89	1177.74
AURMO_00546	superfamily I DNA/RNA helicase	F:DNA binding; F:helicase activity; F:nuclease activity; P:DNA metabolic process; P:response to stress; F:ion binding; P:chromosome organization	Rhola_00003900	A	8.19e-05	1710.77	1602.44	1685.14	1625.88	1638.54	1629.4	1752.43	1650.78	1603.69	1644.82	1741.86	1603.27	1854.82	1742.58	1824.97	1691.89	1649.18	1966.27	1878.07	1954
AURMO_00547	DNA helicase-2/ATP-dependent DNA helicase PcrA	F:DNA binding; F:helicase activity; F:nuclease activity; P:DNA metabolic process; P:response to stress; F:ion binding; P:chromosome organization	Rhola_00003910	#N/A	0.240635	1017.27	916.452	1014.07	1092.72	1140.05	1038.25	1203.07	1277.99	1107.99	1119.39	1220.11	1004.83	1067.46	1100.84	1560.23	1093.56	1106.76	1076.65	1196.04	1601.89
AURMO_00548	aminoglycoside phosphotransferase (APT) family kinase protein	F:kinase activity; P:phosphorylation; F:transferase activity	Rhola_00003920	C	0.00015	1608.84	1773.39	1664.26	1799.33	1887.03	1874.02	1938.1	2016.21	1895.13	1736.87	2149.64	1750.79	1922.15	1831.43	1966.06	1561.17	1511.8	1583.8	1430.68	1664.22
AURMO_00549	NAD+ diphosphatase	F:molecular_function	Rhola_00003930	#N/A	0.377187	465.664	530.179	529.899	523.358	498.49	531.357	546.291	385.391	495.18	462.941	476.975	473.187	430.936	426.512	391.718	499.952	488.884	502.098	520.969	366.679
AURMO_00550	Rep family ATP-dependent DNA helicase	F:DNA binding; F:helicase activity; F:ion binding; P:chromosome organization	Rhola_00003940	#N/A	0.0700368	779.438	720.611	861.955	791.07	685.235	782.766	727.365	713.026	748.809	671.231	755.346	626.277	699.373	633.844	567.659	714.217	690.113	717.765	676.067	624.891
AURMO_00551	hypothetical protein	#N/A	#N/A	I	0.000462	101.927	104.954	105.383	85.2154	118.975	97.8457	99.7441	85.0591	84.543	72.5655	58.6045	64.0194	71.8226	71.0853	54.7741	86.2451	93.52	99.4087	85.5026	81.7539
AURMO_00552	putative hydrolase	F:molecular_function	Rhola_00003960	G	1.03e-07	1625.83	1558.08	1437.59	1459.97	1506.01	1386.15	1459.33	1342.04	1207.23	1503.05	1179.41	1210.8	1150.96	1020.86	1089.67	1768.02	1531.15	1740.49	1571.86	1655.32
AURMO_00553	PDZ domain-containing protein	C:cellular_component; F:peptidase activity; P:catabolic process; F:ATPase activity; F:ion binding	Rhola_00003970	F	1.45e-05	2395.27	2367.41	1918.77	2127.37	1945.77	1917.51	1965.73	1574.12	1684.03	1892.75	1487.09	1653.37	1310.76	1271.64	902.943	1860.33	1776.88	1785.99	1665.31	1124.32
AURMO_00554	hypothetical protein	C:plasma membrane	Rhola_00003980	F	0.0107	8337.99	7941.87	7189.92	7458.98	7728.85	7830.38	7430.17	7542.95	7134.69	7827.67	6908.82	7835.41	6027.71	6540.84	5877.43	7728.37	7509.34	8011.67	7705.17	6254.58
AURMO_00555	cytochrome bd-I ubiquinol oxidase subunit 1 apoprotein	C:plasma membrane; P:generation of precursor metabolites and energy; F:oxidoreductase activity; C:protein-containing complex; F:ion binding	#N/A	A	0.0103	5637.94	5341.82	5361.62	4778.85	5715.31	6126.23	7807.66	8390.4	5571.44	5475.34	8037.77	6822.24	8028.87	7358.32	8571.32	5746.75	7393.89	7143.95	7085.78	11554
AURMO_00556	cytochrome bd-I ubiquinol oxidase subunit 2 apoprotein	C:cellular_component; F:oxidoreductase activity	#N/A	A	0.0092	5877.76	6866.36	6248.43	5396.47	7356.86	6963.36	6791.81	9795.45	7007.09	6396.51	6063.12	7969.02	7845.72	8511.48	9868.47	6775.63	9519.69	8132.98	9496.75	11478.7
AURMO_00557	ATP-binding cassette subfamily C protein CydD	C:cellular_component; F:ATPase activity; F:transmembrane transporter activity; F:ion binding	#N/A	A	1.01e-11	984.29	1118.79	1043.89	998.453	1105.41	1231.23	1117.13	1183.48	1122.69	1054.89	958.02	1127.3	1372.71	1321.99	1545.29	1242.47	1456.98	1546.73	1627.53	1532.28
AURMO_00558	ATP-binding cassette subfamily C protein CydC	C:cell; F:ATPase activity; F:transmembrane transporter activity; P:homeostatic process; F:ion binding	#N/A	N	3.61e-09	872.371	918.616	910.67	936.615	846.378	911.868	877.748	844.29	865.384	800.908	751.277	768.232	966.912	886.592	1083.03	1019.44	1065.48	1149.1	1260.67	1053.09
AURMO_00559	predicted MFS family arabinose efflux permease	C:cellular_component; P:transmembrane transport	Rhola_00009330	#N/A	0.34539	317.771	210.99	255.505	247.351	222.89	220.153	259.335	195.321	215.821	229.791	211.627	172.574	243.299	190.548	199.179	258.735	211.549	281.377	239.606	259.832
AURMO_00560	peptide chain release factor 2 (bRF-2)	C:cytoplasm; F:translation factor activity, RNA binding	Rhola_00009320	#N/A	0.625337	721.48	695.725	769.496	780.512	658.127	727.048	627.62	703.575	814.974	700.123	723.602	592.875	705.657	668.399	576.788	715.565	708.817	680.697	689.986	518.045
AURMO_00561	sugar phosphate isomerase/epimerase	F:isomerase activity	#N/A	E	0.0105	1754.73	1757.16	1668.24	1923	1777.09	1698.71	1744.75	1720.08	1851.02	1750.98	1724.76	1555.95	1438.25	1494.77	1250.68	1608.34	1551.14	1733.76	1461.5	1176.12
AURMO_00562	dihydroxy-acid dehydratase	P:cellular amino acid metabolic process; P:biosynthetic process; F:lyase activity; F:ion binding	Rhola_00010840	L	1.31e-07	16988.8	16302.5	16679.4	17335.7	16864.3	16182.6	17036.3	17778.4	17987.7	17593.1	17496.7	17805.7	16460.8	17631.1	17129.4	15200	15928.7	14958.5	14544.4	15393.2
AURMO_00563	acetolactate synthase large subunit	P:cellular amino acid metabolic process; P:biosynthetic process; F:ion binding	Rhola_00010830	J	7.58e-07	8488.88	8676.54	8816.4	8349.6	9167.09	9217.89	9181.06	10151.4	9649.98	9418.06	9428.81	10120.6	7896	8765.21	7235.16	7766.77	8885.05	7239.99	7516.27	7088.31
AURMO_00564	acetolactate synthase small subunit	P:cellular amino acid metabolic process; P:biosynthetic process; F:enzyme regulator activity	Rhola_00010820	L	0.00739	1376.01	1459.62	1604.61	1283.51	1614.44	1705.51	1539.13	1911.2	1689.29	1584.35	1750.81	1850.99	1335	1531.3	1345.29	1378.57	1622.73	1169.32	1394.88	1183.41
AURMO_00565	ketol-acid reductoisomerase	P:cellular amino acid metabolic process; P:biosynthetic process; F:oxidoreductase activity; F:isomerase activity; F:ion binding	Rhola_00010810	#N/A	0.0374304	12454	13382.1	15588.8	14553	15966.7	14906.5	12710.5	18818	17085.6	16520.1	16988.8	15456.5	11582.3	14807.5	13594.8	13388.2	16319.6	10975.4	13033.2	12239.6
AURMO_00566	hypothetical protein	C:cellular_component	#N/A	#N/A	0.259082	1401.99	1261.61	1348.11	1220.16	1498.48	1562.81	1463.94	1583.57	1548.56	1605.85	1391.04	1839.86	1320.64	1621.14	1451.51	1365.1	1584.04	1169.32	1433.66	1285.4
AURMO_00567	hypothetical protein	C:cellular_component	#N/A	#N/A	0.168346	393.716	404.667	356.911	372.534	367.467	403.614	448.081	433.696	419.564	459.582	430.58	526.072	381.558	432.436	366.821	354.413	479.209	323.5	432.484	315.683
AURMO_00568	D-3-phosphoglycerate dehydrogenase	P:cellular amino acid metabolic process; P:biosynthetic process; F:oxidoreductase activity	Rhola_00010800	F	0.0144	3911.18	4150.55	5030.56	4587.3	5183.69	4591.95	4223.01	3856.01	4801.1	4636.13	4983.01	4781.97	3599.21	3970.9	3961.16	4079.8	4549.59	3597.25	3549.35	4208.3
AURMO_00569	3-isopropylmalate dehydrogenase	C:cytoplasm; P:cellular amino acid metabolic process; P:biosynthetic process; F:oxidoreductase activity; F:ion binding	Rhola_00010770	#N/A	0.0218927	901.35	1016	1045.88	1036.91	1248.48	1338.58	1063.42	1202.38	1085.93	1107.97	1095.58	1455.74	895.987	1053.44	903.773	1032.25	958.419	926.692	1066.79	927.624
AURMO_00570	branched chain amino acid aminotransferase	F:molecular_function; P:cellular amino acid metabolic process; P:biosynthetic process	Rhola_00010760	#N/A	0.808709	3909.18	4014.21	4912.25	4804.49	5283.09	4140.78	4430.17	4638.35	5502.12	5039.94	5108.36	4459.09	4338.98	4495.16	6518.12	5008.28	5618.3	4122.94	4571.4	6206.82
AURMO_00571	glutamyl-tRNA synthetase	F:RNA binding; C:cytoplasm; P:tRNA metabolic process; P:translation; P:cellular amino acid metabolic process; F:ligase activity; F:ion binding	Rhola_00010740	#N/A	0.0156718	1723.76	1751.76	1867.07	1729.19	1954.8	2128.14	1867.52	1888.1	2011.18	1907.53	1981.97	2151.61	1553.16	1766.27	1875.6	1590.14	1723.99	1518.09	1627.53	1737.07
AURMO_00573	diacylglycerol kinase	F:kinase activity	Rhola_00010690	#N/A	0.780185	519.625	621.067	539.841	644.771	602.404	549.023	581.585	529.256	556.619	479.738	567.324	523.289	572.785	542.025	611.644	488.498	525.647	463.346	512.021	714.74
AURMO_00575	tellurite resistance protein TerC	C:cellular_component	Rhola_00005480	#N/A	0.279304	2410.26	2572.99	2290.59	2608.49	2394.56	2660.86	2357.03	2496.12	2682.27	2723.22	2681.15	2318.61	2182.51	2322.12	1755.26	2559.73	2334.78	2481.85	2375.18	1599.46
AURMO_00576	3-isopropylmalate/(R)-2-methylmalate dehydratase large subunit	P:cellular amino acid metabolic process; P:biosynthetic process; F:lyase activity; F:ion binding	Rhola_00010660	#N/A	0.0208947	6588.25	6770.06	7244.6	7095.5	6816.21	7123.71	7258.3	7295.13	7788.98	7312.99	7161.95	6958.63	6785.44	6879.48	6250.89	6731.16	6787.62	6849.09	6325.2	6000.41
AURMO_00577	3-isopropylmalate/(R)-2-methylmalate dehydratase small subunit	C:cytosol; P:cellular amino acid metabolic process; P:biosynthetic process; F:lyase activity; F:isomerase activity; C:protein-containing complex	Rhola_00010650	L	4.25e-06	4060.07	4034.77	4132.81	4148.4	3989.42	4234.55	4328.89	4307.56	4623.61	4488.98	4231.73	4670.63	4126.21	4369.77	4029.22	3790.74	3842.06	3777.53	3759.13	3724.26
AURMO_00578	UDP-N-acetylglucosamine 1-carboxyvinyltransferase	P:cell morphogenesis; C:cytoplasm; P:cell cycle; P:biosynthetic process; F:transferase activity, transferring alkyl or aryl (other than methyl) groups; P:cellular nitrogen compound metabolic process; P:small molecule metabolic process; P:cell division; P:cell wall organization or biogenesis	Rhola_00010640	#N/A	0.194329	6237.5	6239.88	6950.32	7005.76	7224.34	6675.25	6478.76	6647.21	8209.07	7179.28	7533.12	7128.42	6276.4	6944.64	7065.86	6925.89	6902.42	5743.8	6484.28	6287.77
AURMO_00579	1-acyl-sn-glycerol-3-phosphate acyltransferase	C:cellular_component; F:transferase activity, transferring acyl groups	Rhola_00010630	L	0.00101376	962.306	987.864	933.536	958.484	975.895	970.304	1046.55	1059.56	1171	1100.58	1089.88	1163.48	1039.63	1070.23	1034.07	1045.05	1111.28	1007.57	947.488	928.433
AURMO_00580	glycerol-3-phosphate dehydrogenase (NAD(P)+)	C:cytoplasm; P:carbohydrate metabolic process; P:lipid metabolic process; P:catabolic process; P:biosynthetic process; F:oxidoreductase activity; C:protein-containing complex	Rhola_00010620	#N/A	0.780002	1823.68	1855.63	1991.35	2022.55	2024.08	1906.63	1979.54	1977.36	1997	2046.62	2016.97	1967.9	2001.16	2142.43	1997.6	2195.88	1947.8	1882.03	1892.99	2196.83
AURMO_00581	D-alanine-D-alanine ligase	P:cell morphogenesis; C:cytoplasm; P:biosynthetic process; F:ligase activity; F:ion binding; P:cell wall organization or biogenesis	Rhola_00010610	A	0.0047	3379.56	3269.8	3257.93	3407.11	3499.97	3439.55	3449.61	3751	3600.17	3381.01	3806.03	3732.61	3674.62	3979.79	4567	3378.38	3533.77	3787.64	3723.34	4145.98
AURMO_00582	uncharacterized protein DUF3515	#N/A	Rhola_00010600	#N/A	0.702679	2629.1	2346.85	2442.7	2631.87	2442.75	2610.58	2607.16	2638.93	2671.77	2611.69	2566.39	2157.18	2680.78	2508.72	2791.82	2423.62	2509.56	2581.26	2260.85	2584.56
AURMO_00583	thiamine-phosphate kinase	P:sulfur compound metabolic process; P:biosynthetic process; F:kinase activity; P:cellular nitrogen compound metabolic process; F:ion binding; P:small molecule metabolic process; P:cofactor metabolic process	Rhola_00010590	#N/A	0.801568	1374.01	1417.42	1706.02	1634.17	1643.06	1228.51	1378	1307.39	1587.41	1471.47	1328.37	1263.69	1323.33	1343.71	1488.03	1380.6	1433.76	1287.26	1241.78	1456.19
AURMO_00584	16S rRNA (guanine966-N2)-methyltransferase	F:methyltransferase activity; P:cellular nitrogen compound metabolic process; P:ribosome biogenesis	Rhola_00009120	#N/A	0.480124	226.836	231.548	234.627	254.892	251.504	228.307	260.869	247.827	217.396	246.588	264.534	211.542	217.263	228.065	244.824	200.116	202.519	264.528	187.907	229.882
AURMO_00585	ATP-dependent DNA helicase RecG	F:helicase activity; F:ion binding; P:chromosome organization	Rhola_00009110	#N/A	0.373143	1211.13	1216.17	1272.55	1286.53	1203.3	1217.64	1072.63	1283.24	1300.18	1125.44	1347.09	1144	1266.77	1252.88	1727.87	1316.59	1258.97	1334.44	1396.87	1423.81
AURMO_00586	phosphopantetheine adenylyltransferase	C:cytoplasm; P:biosynthetic process; F:nucleotidyltransferase activity; P:cellular nitrogen compound metabolic process; F:ion binding; P:small molecule metabolic process; P:cofactor metabolic process	Rhola_00009100	#N/A	0.2347	2166.44	2159.67	1803.44	2212.58	2203.29	1973.22	2343.22	2345.95	2090.47	2066.1	2185.46	2140.47	2314.48	2388.27	2805.1	2069.88	2016.16	1952.79	2080.89	2644.46
AURMO_00587	signal recognition particle-docking protein FtsY	F:GTPase activity; C:cytoplasm; C:plasma membrane; P:protein targeting; F:ion binding	RHOLA_RS04500	#N/A	0.361498	826.404	891.567	896.752	898.909	871.98	981.175	1009.72	1018.61	982.484	901.021	1001.97	846.169	850.2	857.96	1039.05	870.536	806.852	763.257	831.165	972.143
AURMO_00588	signal recognition particle subunit FFH/SRP54 (srp54)	F:RNA binding; F:GTPase activity; C:cytoplasm; P:protein targeting; C:protein-containing complex; F:ion binding	Rhola_00009030	#N/A	0.0405852	3225.67	3203.8	3609.87	3411.63	3783.1	3401.5	3154.98	3170.29	3507.22	3397.81	3469.87	3543.33	2983.33	3230.43	3079.8	3166.14	3248.05	3128.85	2965.75	3137.41
AURMO_00589	peptide-methionine (R)-S-oxide reductase	P:response to stress; F:oxidoreductase activity; F:ion binding	Rhola_00010490	A	0.00575017	4050.08	4101.85	3560.16	3998.34	4094.84	3904.32	4450.12	4559.59	4205.62	4198.72	4187.78	4545.38	4557.14	4807.14	5249.19	3906.63	4298.05	4138.1	4285.07	4886.62
AURMO_00590	2-phosphosulfolactate phosphatase	F:phosphatase activity; F:ion binding	#N/A	#N/A	0.504522	401.71	355.977	369.836	337.845	394.575	400.896	363.682	330.785	318.218	360.14	365.464	403.6	347.442	363.325	372.63	355.761	359.246	414.484	368.854	386.105
AURMO_00591	SSU ribosomal protein S16P	F:structural constituent of ribosome; C:ribosome; P:translation	RHOLA_RS04490	E	2.55e-05	12878.7	15528.8	15037	14638.2	13956.2	14944.6	11122.2	15266.5	15083.3	12754.1	13005.3	11829.7	8664.5	10445.6	5848.38	10517.2	11828.7	8864.23	10180.8	5524.46
AURMO_00592	hypothetical protein	F:RNA binding	#N/A	E	0.000433	1510.91	1795.04	1635.43	1570.83	1271.07	1721.81	1353.45	1465.96	1670.38	1417.04	1258.37	1291.52	1065.67	1159.09	824.931	1321.98	1390.55	1049.69	1263.65	669.411
AURMO_00593	16S rRNA processing protein RimM	F:molecular_function; C:cytoplasm; C:ribosome; P:cellular nitrogen compound metabolic process; P:ribosome biogenesis	Rhola_00009000	E	1.09e-05	353.745	413.323	399.661	416.273	355.419	449.819	417.391	315.034	438.993	308.403	341.046	336.798	266.641	277.43	161.003	301.184	292.169	225.776	287.328	178.887
AURMO_00594	tRNA (guanine37-N(1)-) methyltransferase	C:cytoplasm; P:tRNA metabolic process; F:methyltransferase activity	Rhola_00005110	#N/A	0.523964	1205.13	1261.61	1313.31	1257.87	1191.26	1291.02	1164.7	1230.73	1398.9	1241.68	1162.32	1336.06	1207.52	1176.86	685.506	1131.29	1246.72	1123.82	1247.74	837.775
AURMO_00595	large subunit ribosomal protein L19	F:structural constituent of ribosome; C:ribosome; P:translation	Rhola_00005120	E	4.95e-09	8586.81	9166.69	8740.84	8967.97	8579.75	9311.65	8139.12	8027.06	9247.22	8337.64	7715.44	7740.78	5778.13	5873.42	3698.91	6837.62	6828.9	6114.48	5502.99	3943.62
AURMO_00596	signal peptidase I	C:cellular_component; F:peptidase activity	Rhola_00005130	E	0.00606557	3199.69	3152.94	2619.67	3395.04	2953.29	2815.78	2932.48	2590.63	2890.74	2894.56	2446.74	2424.39	2533.54	2388.27	2259.85	2550.29	2329.62	2667.19	2416.94	2068.94
AURMO_00597	RNase HII	F:RNA binding; F:nuclease activity; C:cytoplasm; F:ion binding	Rhola_00005140	#N/A	0.0382359	671.516	682.741	697.915	801.628	746.981	599.305	681.329	631.117	761.937	653.089	673.138	503.805	509.94	559.797	692.976	620.56	597.883	493.674	463.305	592.514
AURMO_00598	uncharacterized protein DUF2469	#N/A	Rhola_00005150	#N/A	0.0860145	362.738	410.077	326.091	377.059	353.913	357.409	374.424	344.437	358.651	354.093	334.534	264.428	297.166	312.973	263.082	349.697	300.554	310.02	345.987	284.925
AURMO_00599	DNA processing protein	P:biological_process	Rhola_00005180	#N/A	0.232114	79.9424	165.546	105.383	127.446	194.275	107.359	130.435	176.419	136.004	106.161	141.627	66.8028	90.676	123.412	58.0938	99.7209	114.159	92.6692	114.335	46.9478
AURMO_00600	integrase/recombinase XerC	F:DNA binding; C:cytoplasm; P:DNA metabolic process; P:cell cycle; P:chromosome segregation; P:transposition; P:cell division	Rhola_00005190	#N/A	0.53211	258.813	235.876	254.511	280.532	284.636	262.281	274.68	276.18	288.812	247.26	292.208	167.007	245.992	299.151	292.959	236.5	230.253	217.351	291.305	244.452
AURMO_00601	potassium/proton antiporter membrane subunit (CPA2 family)	C:cellular_component; F:transmembrane transporter activity	Rhola_00005720	A	0.0105508	364.737	418.733	281.353	386.108	316.262	384.588	449.616	406.393	395.409	413.22	474.533	345.148	526.101	415.652	540.272	466.936	435.997	438.072	491.143	640.271
AURMO_00602	potassium/proton antiporter regulatory subunit (CPA2 family)	F:transmembrane transporter activity	#N/A	#N/A	0.0319442	481.653	458.767	451.358	527.883	474.394	479.716	480.306	572.311	502.532	505.943	603.138	503.805	545.852	543.013	636.542	556.55	512.748	542.536	584.599	660.507
AURMO_00603	hypothetical protein	F:molecular_function	Rhola_00010280	E	2.38e-09	5449.07	4489.21	5139.92	4832.39	4611.41	4484.6	3905.36	4218.3	3980.87	3784.16	3178.48	4016.52	3734.78	3342.98	3313.83	4094.62	3787.88	3755.63	3439.99	3293.63
AURMO_00604	uncharacterized protein DUF4395	C:cellular_component	#N/A	I	0.000293	6572.26	6728.95	6474.11	6596.27	6706.27	5843.56	5716.1	5058.39	5125.09	5775	5359.87	5956.59	5772.74	5594.02	4975.31	6114.64	5800.82	5846.58	5469.18	5700.11
AURMO_00605	thioredoxin	C:cell; F:isomerase activity; P:homeostatic process	#N/A	I	0.0124	9120.42	9272.72	9342.32	8240.25	9432.15	8345.43	7368.79	6325.88	6902.07	7552.19	6593	8506.23	7813.4	7839.13	8197.86	8500.53	8231.7	8771.56	9504.7	6910.23
AURMO_00606	thymidylate synthase (FAD)	F:methyltransferase activity; P:biosynthetic process; P:cellular nitrogen compound metabolic process; F:ion binding; P:small molecule metabolic process	Rhola_00004680	C	7.14e-05	3386.56	3344.46	3418	3436.52	3618.95	3792.88	3484.91	4070.24	3770.83	3502.63	3858.13	3676.94	3810.19	3952.14	3728.79	3416.79	3357.69	3137.27	3222.25	3002.23
AURMO_00607	4-hydroxy-tetrahydrodipicolinate synthase	C:cytoplasm; P:cellular amino acid metabolic process; P:biosynthetic process; F:lyase activity	Rhola_00004700	J	0.00334	2838.95	2767.75	2766.81	2883.75	2829.8	2953.04	2858.82	2906.71	3224.71	2883.14	2993.71	2922.62	2783.13	2657.8	2493.88	2812.4	2714.66	2672.24	2568.06	2432.38
AURMO_00608	ribonuclease J	F:RNA binding; F:nuclease activity; C:cytoplasm; P:ribosome biogenesis; F:ion binding	Rhola_00004710	K	0.00595	2755.01	2721.22	2770.78	2944.08	3042.14	3056.32	3064.45	2966.57	3148.57	3065.89	3335.57	3540.55	3125.18	3535.51	3264.04	3009.82	3445.41	3268.69	3055.23	3396.43
AURMO_00609	LacI family transcriptional regulator	F:DNA binding; P:biosynthetic process; P:cellular nitrogen compound metabolic process	#N/A	N	0.00152411	857.382	842.876	811.252	732.249	781.62	763.74	880.817	687.823	748.284	798.892	647.905	762.666	922.023	807.608	1289.68	1001.92	828.136	972.184	1041.94	1484.52
AURMO_00610	raffinose/stachyose/melibiose transport system substrate-binding protein	#N/A	#N/A	A	1.05e-06	23184.3	21369.5	21977.4	19723.2	29266.3	23688.2	25318.1	32260.5	21592.1	29076.6	30142.2	43118.4	45832.7	47963.8	112497	36916.3	39412.6	48444.1	55405.7	110573
AURMO_00611	raffinose/stachyose/melibiose transport system permease protein	C:plasma membrane; P:transmembrane transport	#N/A	A	3.71e-07	1855.66	1989.8	1867.07	1661.32	1912.63	1909.35	1918.15	2246.19	1864.67	2220.64	2480.92	2808.5	2573.05	2672.61	3841.66	2367.7	2513.43	2616.64	3016.45	4370.19
AURMO_00612	raffinose/stachyose/melibiose transport system permease protein	C:plasma membrane; P:transmembrane transport	#N/A	A	1.86e-05	3140.74	3084.78	2944.77	2646.2	3191.24	3318.6	3205.62	3735.25	2874.46	3469.71	3823.13	4614.96	3910.74	4257.22	5703.15	3509.1	3764.02	4205.49	4589.3	6503.08
AURMO_00613	alpha-glucosidase	P:carbohydrate metabolic process; F:hydrolase activity, acting on glycosyl bonds	Rhola_00002670	A	2.8e-08	1651.81	1342.76	1684.14	1464.5	1618.96	1663.38	1585.16	1741.09	1783.28	2001.6	1865.58	2630.36	2425.81	2301.39	3938.76	2259.89	2265.76	2621.7	2592.91	3655.45
AURMO_00614	S-DNA-T family DNA segregation ATPase FtsK/SpoIIIE	F:DNA binding; C:plasma membrane; P:cell cycle; P:chromosome segregation; F:ion binding; P:cell division	Rhola_00004720	#N/A	0.131418	2014.55	2044.98	1994.33	2147.73	1938.24	2149.89	2375.44	2244.09	2224.37	2121.2	2475.22	2018	2339.62	2189.82	2407.57	2108.29	1931.03	2067.36	1971.53	2245.4
AURMO_00615	CDP-diacylglycerol--glycerol-3-phosphate 3-phosphatidyltransferase	F:molecular_function; C:cellular_component; P:lipid metabolic process; P:biosynthetic process	Rhola_00004730	#N/A	0.689934	491.646	396.011	451.358	490.931	359.937	551.741	541.687	438.947	441.094	462.269	533.138	434.218	547.647	495.623	507.075	525.556	435.352	539.166	498.102	565.802
AURMO_00616	competence/damage-inducible protein cinA	#N/A	Rhola_00004740	A	0.00336	263.81	284.565	285.33	277.515	286.142	273.153	294.629	273.029	322.419	305.716	359.766	308.963	345.646	371.223	487.158	348.349	303.779	310.02	345.987	456.527
AURMO_00617	helix-turn-helix protein	F:DNA binding	Rhola_00004750	H	0.0124	8330.99	6937.77	6991.08	7405.44	5349.35	6070.51	6890.01	5859.63	5176.55	6587.33	5336.26	4784.75	5224.2	3984.73	4064.9	6867.27	5153.28	7465.76	5303.15	5699.3
AURMO_00618	hypothetical protein	#N/A	#N/A	E	0.00261656	566.591	545.327	554.753	561.064	527.104	440.306	627.62	517.705	480.477	518.037	523.37	417.518	426.447	295.202	252.293	519.492	452.121	486.934	411.605	278.449
AURMO_00619	recombination protein RecA	F:DNA binding; C:cytoplasm; P:DNA metabolic process; P:response to stress; F:ATPase activity; F:ion binding	Rhola_00004770	#N/A	0.153001	6587.25	7608.61	7492.15	6636.24	8385.47	7130.51	6520.19	8928.05	7427.71	7657	8632.76	7796.45	8065.68	8722.76	9467.62	7912.99	8140.76	8842.32	8560.2	8623.02
AURMO_00620	regulatory protein	C:cytoplasm; P:DNA metabolic process; P:response to stress	#N/A	#N/A	0.834217	1187.14	1523.45	1242.73	1202.06	1573.78	1254.33	1167.77	1627.67	1403.1	1395.54	1561.97	1199.67	1330.51	1668.53	1615.84	1335.45	1564.69	1356.34	1570.86	1488.57
AURMO_00621	hypothetical protein	C:cellular_component	#N/A	#N/A	0.155733	1602.84	1769.07	1590.69	1773.69	1850.89	1493.51	1873.65	1706.43	1756.5	1759.71	1876.97	1572.65	1851.23	2000.26	2123.74	1675.04	1618.86	1641.09	1671.28	1921.62
AURMO_00622	tRNA-i(6)A37 thiotransferase enzyme MiaB	C:cytoplasm; P:tRNA metabolic process; F:ion binding	Rhola_00004790	E	0.0073	2627.11	2683.36	2472.53	2618.3	3256	2635.04	2708.43	2796.45	2870.79	2626.47	2631.5	2496.76	2532.64	2361.61	1930.37	2419.58	2245.12	2454.89	2171.37	1903.01
AURMO_00623	tRNA dimethylallyltransferase	P:tRNA metabolic process; F:transferase activity, transferring alkyl or aryl (other than methyl) groups; F:ion binding	Rhola_00004800	#N/A	0.970228	201.855	260.762	219.714	245.843	311.744	201.127	263.938	267.779	231.574	239.869	271.86	208.759	227.139	259.659	191.709	232.458	247.022	254.419	286.334	178.078
AURMO_00624	diaminopimelate epimerase	C:cytoplasm; P:cellular amino acid metabolic process; P:biosynthetic process; F:isomerase activity	Rhola_00004810	#N/A	0.715521	4657.64	4550.88	4440.02	4931.18	4692.73	4143.5	4342.7	4334.86	4641.46	4591.78	4116.96	3924.67	4230.35	4093.33	4319.69	4498.9	4148.42	4751.4	4303.96	4077.17
AURMO_00625	hypothetical protein	#N/A	#N/A	#N/A	0.0860145	1638.82	1689	1576.77	1643.22	1567.76	1575.05	1740.15	1636.08	1664.08	1551.42	1592.09	1653.37	1566.63	1561.9	1346.12	1491.1	1424.08	1550.1	1468.46	1160.74
AURMO_00626	16S rRNA m(2)G 1207 methyltransferase	F:methyltransferase activity; P:cellular nitrogen compound metabolic process; P:ribosome biogenesis	Rhola_00004820	E	2.55e-07	771.444	769.301	860.961	785.791	676.199	728.407	690.536	674.172	696.823	638.98	568.952	645.761	553.932	561.771	438.193	622.582	564.345	630.15	557.755	470.288
AURMO_00627	hypothetical protein	C:cellular_component	#N/A	E	3.58e-07	744.463	746.579	880.845	702.838	805.716	852.073	692.071	687.823	715.727	663.84	658.486	757.099	509.043	575.593	410.806	592.261	591.433	606.562	586.587	454.908
AURMO_00628	hypothetical protein	#N/A	#N/A	#N/A	0.477742	307.778	334.337	369.836	380.076	374.997	356.05	420.46	386.441	360.752	389.032	345.115	283.912	418.367	384.058	368.48	386.755	404.394	401.005	328.091	376.392
AURMO_00629	GTP-binding protein HflX	F:GTPase activity; C:cytoplasm; F:ion binding	Rhola_00004830	#N/A	0.728647	1180.15	1225.9	1258.63	1386.82	1249.99	1258.4	1292.07	1181.38	1302.28	1237.64	1391.86	1118.95	1160.83	1265.71	1121.21	1310.52	1269.94	1408.57	1333.24	1197.17
AURMO_00630	phosphatidate phosphatase APP1	#N/A	#N/A	#N/A	0.35573	463.666	433.881	460.306	469.816	429.213	404.973	460.357	416.894	454.747	450.175	487.557	356.282	480.314	441.321	458.111	506.016	441.156	498.728	490.149	558.517
AURMO_00631	membrane protein DedA with SNARE-associated domain	C:cellular_component	Rhola_00006040	#N/A	0.265547	518.626	530.179	416.562	533.162	522.586	437.588	497.186	459.949	447.395	545.585	538.022	492.671	499.167	467.978	439.853	439.985	411.488	488.619	488.16	465.431
AURMO_00632	branched-subunit amino acid aminotransferase/4-amino-4-deoxychorismate lyase	F:lyase activity	#N/A	#N/A	0.997971	335.758	326.763	352.934	350.665	299.696	326.152	386.7	295.082	325.569	334.608	318.255	303.396	362.704	311.986	317.026	367.889	300.554	370.677	337.039	304.351
AURMO_00633	anthranilate synthase component 1	F:molecular_function; P:biosynthetic process; P:cellular nitrogen compound metabolic process; P:small molecule metabolic process; P:cofactor metabolic process	Rhola_00006060	#N/A	0.0673068	728.475	715.201	727.741	703.592	670.175	661.818	684.398	630.067	743.033	694.747	623.486	567.824	615.879	559.797	483.838	718.934	646.256	687.437	690.98	530.186
AURMO_00634	leucyl-tRNA synthetase	C:cytoplasm; P:tRNA metabolic process; P:translation; P:cellular amino acid metabolic process; F:ligase activity; F:ion binding	Rhola_00006070	J	0.00157	3800.26	4083.46	4311.77	4229.1	4124.96	4490.03	4132.47	4912.42	4960.73	4294.13	4823.47	4364.45	3644.1	4171.32	2915.48	3786.03	4136.81	3472.57	3624.91	3165.74
AURMO_00635	serine/threonine-protein kinase	C:cellular_component; P:cellular protein modification process; F:kinase activity; F:ion binding	Rhola_00008730	#N/A	0.411037	1548.88	1608.93	1501.21	1668.86	1365.95	1564.17	1720.2	1339.94	1647.8	1529.25	1648.25	1285.95	1535.21	1277.56	1411.68	1418.33	1320.89	1203.01	1238.79	1508
AURMO_00636	LysM repeat protein	F:lyase activity	#N/A	#N/A	0.63277	1104.2	1277.84	861.955	975.075	908.125	983.893	1080.31	812.787	903.717	958.133	1146.04	915.755	1001.92	965.575	1054.82	909.616	871.349	911.528	1016.09	1298.35
AURMO_00637	hypothetical protein	F:DNA binding	#N/A	#N/A	0.454775	637.54	663.265	717.799	717.167	789.15	807.227	626.086	900.996	851.206	745.812	826.16	773.799	708.35	716.777	682.187	756.666	801.047	680.697	819.234	579.563
AURMO_00638	geranylgeranyl diphosphate synthase type I	P:lipid metabolic process; P:biosynthetic process; F:transferase activity, transferring alkyl or aryl (other than methyl) groups	Rhola_00008700	#N/A	0.214706	1318.05	1344.92	1208.92	1278.23	1271.07	1293.74	1301.28	1273.79	1357.41	1230.25	1163.95	1121.73	1304.48	1302.24	1246.53	1232.36	1217.69	1240.08	1250.72	1196.36
AURMO_00639	hypothetical protein	C:cellular_component	#N/A	G	0.00292	4101.04	3401.8	3393.14	3326.42	2712.33	2905.47	3004.6	2009.91	2793.07	3037.67	2347.43	2638.71	3118.9	2598.56	2873.15	4213.88	3223.54	4512.15	4158.81	3042.7
AURMO_00640	hypothetical protein	#N/A	#N/A	#N/A	0.576346	6.99496	6.49199	0.994181	5.27883	6.02404	8.15381	24.5524	10.5011	5.25112	6.04712	9.76741	5.5669	6.28448	9.87296	5.80938	8.08548	5.80469	6.73958	11.9306	6.47556
AURMO_00641	division/cell wall cluster transcriptional repressor MraZ	F:DNA binding; F:DNA-binding transcription factor activity; C:cytoplasm; P:biosynthetic process; P:cellular nitrogen compound metabolic process; P:cell division	Rhola_00008680	#N/A	0.311477	1378.01	1180.46	1169.16	1383.05	1144.57	1083.1	1354.98	1107.87	954.128	1148.95	1077.67	720.914	1140.18	932.007	746.09	1142.75	900.372	1172.69	897.777	683.981
AURMO_00642	16S rRNA (cytosine1402-N4)-methyltransferase	C:cytoplasm; F:methyltransferase activity; P:cellular nitrogen compound metabolic process; P:ribosome biogenesis	Rhola_00008670	#N/A	0.850076	811.415	730.349	670.078	842.35	793.668	595.228	764.193	569.161	616.481	747.828	844.067	514.938	789.151	601.263	482.178	675.137	557.25	839.077	555.767	590.085
AURMO_00643	hypothetical protein	C:cellular_component; P:cell division	#N/A	#N/A	0.911252	326.764	262.925	236.615	291.844	248.492	255.486	336.061	313.983	214.771	315.122	311.743	228.243	275.619	232.014	236.525	286.361	208.324	335.294	235.629	267.926
AURMO_00644	cell division protein FtsI (penicillin-binding protein 3)	C:cellular_component; F:transferase activity, transferring glycosyl groups; F:ion binding	Rhola_00008650	#N/A	0.867266	1793.71	1831.82	1718.94	1930.54	1725.89	1891.68	1737.08	1982.61	1798.51	1826.9	1957.55	1500.28	1956.27	1869.94	1764.39	1794.3	1759.47	1716.91	1789.59	1626.17
AURMO_00645	UDP-N-acetylmuramoylalanyl-D-glutamate--2,6-diaminopimelate ligase	P:cell morphogenesis; C:cytoplasm; P:cell cycle; P:biosynthetic process; F:ligase activity; P:cellular nitrogen compound metabolic process; F:ion binding; P:small molecule metabolic process; P:cofactor metabolic process; P:cell division; P:cell wall organization or biogenesis	Rhola_00008640	#N/A	0.69567	2789.99	3023.1	2818.51	2901.85	2676.18	2772.3	2846.54	2990.72	2845.06	2670.14	2944.88	2635.93	2884.57	2761.47	3294.75	2693.14	2644.36	2623.38	2761.93	3062.94
AURMO_00646	UDP-N-acetylmuramoyl-tripeptide--D-alanyl-D-alanine ligase	P:cell morphogenesis; C:cytoplasm; P:cell cycle; P:biosynthetic process; F:ligase activity; F:ion binding; P:cell division; P:cell wall organization or biogenesis	Rhola_00008630	#N/A	0.425561	1165.16	1221.58	1197.99	1283.51	1319.27	1293.74	1345.78	1431.3	1301.23	1296.77	1331.62	1233.07	1232.65	1305.2	1366.03	1307.15	1404.09	1150.78	1390.91	1485.33
AURMO_00647	phospho-N-acetylmuramoyl-pentapeptide-transferase	P:cell morphogenesis; F:molecular_function; C:plasma membrane; P:cell cycle; P:biosynthetic process; P:cell division; P:cell wall organization or biogenesis	Rhola_00008620	#N/A	0.176649	1517.91	1652.21	1392.85	1670.37	1590.35	1562.81	1781.58	1580.42	1567.46	1540.67	1710.92	1583.78	1801.85	1702.1	1741.15	1516.03	1593.71	1689.95	1655.37	1820.44
AURMO_00648	UDP-N-acetylmuramoylalanine--D-glutamate ligase	P:cell morphogenesis; C:cytoplasm; P:cell cycle; P:biosynthetic process; F:ligase activity; P:cellular nitrogen compound metabolic process; F:ion binding; P:small molecule metabolic process; P:cofactor metabolic process; P:cell division; P:cell wall organization or biogenesis	Rhola_00008610	#N/A	0.522408	1446.96	1483.42	1356.06	1453.19	1406.61	1365.76	1442.45	1597.22	1497.09	1392.85	1627.09	1219.15	1501.09	1550.06	1629.12	1442.58	1409.89	1384.98	1385.94	1417.34
AURMO_00649	cell division-specific peptidoglycan biosynthesis regulator FtsW	C:cellular_component; P:cell division	Rhola_00008600	B	0.0104	2943.88	3059.89	2869.21	3164.28	2908.11	2864.71	3061.38	3288.95	3204.23	2777.65	2899.29	2416.04	3205.08	2841.44	3676.51	2542.21	2562.45	2534.08	2398.05	2967.43
AURMO_00650	UDP-N-acetylglucosamine-N-acetylmuramylpentapeptide N-acetylglucosamine transferase	P:cell morphogenesis; C:plasma membrane; P:carbohydrate metabolic process; P:lipid metabolic process; P:cell cycle; P:biosynthetic process; F:transferase activity, transferring glycosyl groups; P:cell division; P:cell wall organization or biogenesis	Rhola_00008590	#N/A	0.0700368	595.571	591.853	648.206	625.164	662.645	684.92	669.053	630.067	654.814	530.803	770.812	489.887	613.186	559.797	610.814	501.3	492.754	562.755	487.166	547.994
AURMO_00651	UDP-N-acetylmuramate--L-alanine ligase	P:cell morphogenesis; C:cytoplasm; P:cell cycle; P:biosynthetic process; F:ligase activity; F:ion binding; P:cell division; P:cell wall organization or biogenesis	Rhola_00008580	E	0.00194806	2093.49	2040.65	1986.38	2315.14	2031.61	2028.94	1970.33	1880.75	2229.1	1970.02	1885.11	1656.15	1802.75	1784.04	1850.7	2061.12	1836.86	1662.99	1748.83	1546.04
AURMO_00652	cell division protein FtsQ	C:ribosome; C:plasma membrane; P:cell cycle; P:cell division	Rhola_00008570	J	1.09e-10	502.638	477.161	464.283	516.571	469.875	490.588	514.066	487.252	536.139	494.52	504.65	462.053	429.14	422.563	398.357	387.429	392.784	394.265	346.981	356.156
AURMO_00653	cell division protein FtsZ	P:reproduction; F:GTPase activity; C:cytoplasm; P:cell cycle; F:ion binding; P:cell division; P:protein-containing complex assembly	#N/A	A	0.0108891	13295.4	14195.8	17266.9	15143.5	15599.3	18111	14272.6	20934	18498.1	16152.5	16664	17134.9	18617.3	21535.9	32281.9	17495	19765.6	18432.7	27868.9	19187.9
AURMO_00654	hypothetical protein	F:ion binding	Rhola_00008550	J	1.17e-06	564.593	694.643	651.189	661.362	683.729	694.433	754.986	757.131	708.376	546.929	621.859	598.442	623.061	592.378	429.894	537.01	539.191	502.098	431.49	437.91
AURMO_00655	cell division inhibitor SepF	P:reproduction; C:cytoplasm; P:cell cycle; P:cellular component assembly; P:cell division	#N/A	J	9.81e-09	6637.21	7669.2	6547.68	7416.75	7636.98	7142.74	6960.6	7391.74	7429.81	7169.2	8074.39	6958.63	7087.99	7443.22	6862.53	6155.74	5998.83	5705.05	5544.74	5476.7
AURMO_00656	YggT family protein	C:cellular_component	#N/A	B	6.97e-10	3174.71	3343.37	2932.84	3539.08	3162.62	3234.35	3239.38	3726.85	3427.93	2935.54	2771.5	2410.47	3347.83	3270.91	2998.47	2524.69	2628.88	2385.81	2561.1	2285.06
AURMO_00657	DivIVA domain-containing protein	C:cytoplasm; P:cell cycle; P:cell division	Rhola_00008520	#N/A	0.0842587	4712.6	4867.91	4520.54	4401.79	4540.62	4721.06	4281.32	4950.23	4909.8	4510.48	4702.19	4731.87	4412.6	4693.6	4077.35	4402.54	4632.79	3996.57	4328.82	3827.86
AURMO_00658	signal peptidase II	C:plasma membrane; F:peptidase activity	#N/A	#N/A	0.752788	740.466	839.63	793.357	708.871	680.717	900.996	699.743	891.545	883.763	706.17	768.37	798.851	768.502	887.579	668.908	687.266	821.686	613.301	782.448	659.698
AURMO_00659	RluA family pseudouridine synthase	F:RNA binding; F:isomerase activity; P:cellular nitrogen compound metabolic process	Rhola_00008500	#N/A	0.39608	577.583	545.327	628.323	541.457	531.622	569.408	547.825	534.507	614.906	561.711	566.51	531.639	649.995	622.984	580.938	592.261	668.184	599.822	619.397	539.9
AURMO_00660	UPF0042 nucleotide-binding protein	F:ion binding	Rhola_00007740	#N/A	0.689934	470.661	519.359	485.161	530.899	453.309	410.409	402.045	390.642	481.002	552.976	476.161	428.651	503.656	462.055	505.416	507.364	466.31	443.127	501.085	525.33
AURMO_00661	hypothetical protein	F:DNA binding; P:cell cycle; P:cell division	Rhola_00007750	#N/A	0.280275	2622.11	2594.63	2968.63	2962.93	2756	2641.84	2610.23	2714.54	2850.83	2819.98	2944.88	2725	2948.32	2990.52	3261.55	2787.47	2789.48	2793.55	2914.05	2897
AURMO_00662	Fe-Mn family superoxide dismutase	P:response to stress; F:oxidoreductase activity; F:ion binding	Rhola_00007760	H	0.00191	9984.8	11428.1	11502.7	9863.11	11120.4	10193.6	9791.8	10536.8	8611.31	9291.74	9207.41	11403.8	8140.19	8189.62	8629.41	8054.48	8509.03	11524.7	9219.36	10768.9
AURMO_00663	glyceraldehyde 3-phosphate dehydrogenase	P:carbohydrate metabolic process; F:oxidoreductase activity; P:small molecule metabolic process	Rhola_00007770	#N/A	0.0594352	20372.3	21005.9	23310.6	19008.3	20132.4	21610.3	20390.8	20950.8	20697.8	19137.8	18904.8	22674	17153.9	18218.6	10445.3	15927	17825.6	19017.4	16615.3	10535.7
AURMO_00664	phosphoglycerate kinase	C:cytoplasm; P:carbohydrate metabolic process; P:generation of precursor metabolites and energy; P:catabolic process; F:kinase activity; P:cellular nitrogen compound metabolic process; F:ion binding; P:small molecule metabolic process	Rhola_00007780	E	1.2e-07	5291.19	5420.81	5631.04	5335.39	5028.57	5430.44	5591.81	5690.56	5856.57	5021.13	4893.47	5038.05	4433.25	4624.49	3818.42	4531.24	4893.35	4414.42	4358.64	3488.71
AURMO_00665	triosephosphate isomerase	C:cytoplasm; P:carbohydrate metabolic process; P:generation of precursor metabolites and energy; P:catabolic process; P:biosynthetic process; F:isomerase activity; P:cellular nitrogen compound metabolic process; P:small molecule metabolic process	Rhola_00007790	#N/A	0.443717	11073	11186.8	13275.3	13225.7	13073.7	10756.2	10439.4	11614.2	14161.2	13004.7	12917.4	11111.5	10678.2	11181.1	11224.5	12458.4	12991.5	10726	10660	10968
AURMO_00666	preprotein translocase subunit SecG	C:plasma membrane; P:protein transport; F:transmembrane transporter activity	#N/A	#N/A	0.407032	1908.62	1989.8	2505.34	2841.52	2664.13	1755.79	1967.26	1850.3	3173.25	2305.3	2511.04	1759.14	2002.95	1869.94	2027.47	2937.05	2452.16	1796.1	1646.42	2225.97
AURMO_00667	RNA polymerase binding protein RbpA	P:biosynthetic process; F:enzyme binding; P:cellular nitrogen compound metabolic process	Rhola_00007810	#N/A	0.156949	9042.48	10196.8	10215.2	10133.1	10630.9	8447.35	9147.3	8030.21	10183.5	10904.3	10732.8	10109.5	9019.12	9323.03	8745.6	9352.2	10288.5	8533.99	8908.18	8982.41
AURMO_00668	sugar-phosphatase	F:phosphatase activity	Rhola_00002450	#N/A	0.122801	897.353	837.466	801.31	916.254	757.524	826.253	909.973	752.93	850.681	940.664	816.393	943.59	980.379	852.036	875.556	933.873	996.472	958.705	1044.92	963.24
AURMO_00669	transposase IS481 family protein	F:DNA binding; P:DNA metabolic process; P:transposition	#N/A	#N/A	0.832854	26.9806	21.64	27.8371	25.64	27.1082	23.1025	46.0357	19.9521	28.8812	23.5166	30.1162	25.0511	21.5468	34.5554	36.5161	27.6254	23.8637	21.9036	19.8843	25.9022
AURMO_00670	6-phosphogluconolactonase	F:molecular_function; P:carbohydrate metabolic process; P:generation of precursor metabolites and energy	Rhola_00007820	E	3.94e-06	2028.54	1970.32	2255.8	2157.53	2195.76	2160.76	1979.54	2193.68	2213.35	2065.43	2038.95	2137.69	1668.98	1843.28	1713.77	1787.56	2025.84	1777.56	1813.45	1693.36
AURMO_00671	glucose-6-phosphate dehydrogenase assembly protein OpcA	#N/A	Rhola_00007830	E	1.53e-05	3610.4	3802.14	4038.36	4011.16	4216.83	3817.34	3983.62	3990.43	3851.7	3652.46	3762.08	3852.3	3270.62	3348.91	2938.71	3562.33	3586.65	3683.18	3393.26	3229.68
AURMO_00672	glucose-6-phosphate 1-dehydrogenase	P:carbohydrate metabolic process; P:generation of precursor metabolites and energy; F:oxidoreductase activity; P:small molecule metabolic process	Rhola_00007840	E	2.24e-07	5584.97	5642.62	6043.63	5995.24	5817.72	5658.75	5640.91	5667.45	5866.55	5783.07	5661.84	5875.86	4766.33	4982.88	4785.27	5056.12	5547.99	5058.05	4847.8	5319.67
AURMO_00673	glucose-6-phosphate isomerase	P:carbohydrate metabolic process; P:generation of precursor metabolites and energy; P:catabolic process; P:biosynthetic process; F:isomerase activity; P:cellular nitrogen compound metabolic process; P:small molecule metabolic process	Rhola_00007850	E	2.67e-09	7864.33	8087.94	8518.15	7798.34	8760.47	8137.51	8076.2	7999.75	7812.09	7865.97	7615.32	8731.69	6162.38	6746.19	6280.77	6563.39	7400.98	6825.5	6419.65	6733.77
AURMO_00674	transaldolase	F:molecular_function; C:cytoplasm; P:carbohydrate metabolic process; P:generation of precursor metabolites and energy	Rhola_00007860	E	0.000856	9297.3	10033.4	10686.5	8815.64	9918.59	9558.99	9273.13	8917.55	8680.1	8789.16	8221.72	10471.3	7618.58	7916.14	7075.82	7656.27	8302.64	9086.63	7706.17	7619.31
AURMO_00675	transketolase	F:ion binding	Rhola_00007870	#N/A	0.683893	12299.1	11791.6	11958	11965.6	12155	11719.8	11444.5	12791.4	11545.1	11902.1	11688.3	11963.3	11973.7	11902.8	10990.5	11129.7	11261.8	11959.4	10804.1	11588.8
AURMO_00676	protoheme IX farnesyltransferase	C:plasma membrane; P:biosynthetic process; F:transferase activity, transferring alkyl or aryl (other than methyl) groups; P:cellular nitrogen compound metabolic process; P:cofactor metabolic process	Rhola_00007880	#N/A	0.869042	2148.45	1550.5	1730.87	1962.97	1384.02	1791.12	1942.71	1503.76	1608.42	1819.51	1590.46	1322.14	1770.43	1421.71	1392.59	1943.88	1524.05	1829.8	1592.73	1704.69
AURMO_00677	cytochrome c oxidase assembly protein subunit 15	C:plasma membrane; P:biosynthetic process; F:oxidoreductase activity; P:cellular nitrogen compound metabolic process; P:cofactor metabolic process	Rhola_00007900	#N/A	0.979986	1827.68	1627.33	2116.61	1812.9	1941.25	1997.68	1902.81	2056.12	1859.42	1826.9	1880.23	1870.48	1881.75	1875.86	1731.19	1788.24	1906.52	1962.9	1713.03	2038.99
AURMO_00678	iron-regulated ABC transporter membrane component SufB	P:sulfur compound metabolic process; P:biosynthetic process; P:cellular component assembly; P:cofactor metabolic process	Rhola_00007910	I	3.19e-05	42280.5	34725.7	39327.8	35953.3	31108.2	31669.4	31938	25297.2	25397	31801.8	24899.6	29474	26455	22845	19932.8	35501.3	31824.5	38034.8	30558.2	28605.8
AURMO_00679	iron-regulated ABC transporter permease protein SufD	P:sulfur compound metabolic process; P:biosynthetic process; P:cellular component assembly; P:cofactor metabolic process	Rhola_00007920	F	1.48e-08	8587.81	6875.02	8120.47	7426.56	6664.1	6879.1	6483.36	4281.31	5434.38	6232.57	4665.57	5900.92	4047.2	3862.3	2883.11	6003.47	5864.67	5641.02	5020.79	3857.82
AURMO_00680	3-phenylpropionate/trans-cinnamate dioxygenase ferredoxin subunit	F:oxidoreductase activity	#N/A	F	0.00072179	5474.05	5054.01	5495.84	4844.46	4752.97	4748.24	4976.46	3656.49	4026.56	4163.78	3081.62	3894.05	3347.83	3203.78	1960.25	4469.92	4524.43	4397.57	3981.84	2546.51
AURMO_00681	Fe-S cluster assembly ATP-binding protein	F:ATPase activity; F:ion binding	Rhola_00007940	F	8.26e-10	9236.34	8020.85	9851.34	8391.83	8728.84	8452.78	7579.02	6609.41	7251.27	7968.77	6496.96	7543.15	5553.68	5355.09	4205.16	7956.11	7863.42	7359.62	6488.25	5547.94
AURMO_00682	metal-sulfur cluster biosynthetic enzyme	#N/A	Rhola_00007950	I	0.00073	4352.86	4287.96	5201.56	4152.93	4004.48	4763.19	3937.59	4001.98	3949.37	3559.74	2873.25	3546.12	3269.72	2983.61	2710.49	4428.82	4520.56	4160	4815.98	2886.48
AURMO_00683	cystathionine gamma-lyase	P:cellular amino acid metabolic process; P:sulfur compound metabolic process; F:transferase activity, transferring alkyl or aryl (other than methyl) groups; F:lyase activity; F:ion binding	#N/A	#N/A	0.161105	3072.78	3343.37	2927.86	3019.49	2905.09	3136.5	3144.24	3027.47	3236.26	3163.32	3211.85	3610.14	3363.09	3212.66	3292.26	2895.95	3023.6	3096.84	2989.61	2959.33
AURMO_00684	biotin transport system substrate-specific component	C:plasma membrane; F:transmembrane transporter activity	#N/A	A	0.00073	3860.22	3949.29	3913.1	4041.32	3819.24	3809.19	4522.24	4445.12	3979.82	4654.94	4000.57	4253.11	4595.75	4491.21	4333.79	4577.05	4518.63	4621.66	4454.09	4885
AURMO_00685	ATPase subunit of ABC transporter with duplicated ATPase domains	F:ATPase activity; F:ion binding	Rhola_00007970	E	0.000586	1512.91	1471.52	1605.6	1561.78	1382.52	1592.71	1465.47	1492.21	1521.25	1251.76	1260	1169.05	1128.51	1090.96	685.506	1144.1	1314.44	1098.55	1276.57	741.452
AURMO_00686	uncharacterized membrane protein YeiH	C:cellular_component	#N/A	#N/A	0.864633	242.825	218.564	217.726	257.154	203.311	233.743	293.094	259.378	235.25	217.025	307.673	164.224	289.086	229.053	241.504	254.019	222.513	267.898	307.213	225.026
AURMO_00687	DNA replication and repair protein RecO	P:DNA metabolic process; P:response to stress	Rhola_00006250	#N/A	0.0298243	837.396	928.354	794.351	929.074	932.221	926.817	1003.58	1077.41	958.854	837.863	952.323	840.602	980.379	932.995	1117.89	874.579	837.81	909.843	903.742	966.477
AURMO_00688	undecaprenyl diphosphate synthase	F:transferase activity, transferring alkyl or aryl (other than methyl) groups; F:ion binding	Rhola_00006260	#N/A	0.0699084	886.361	872.091	851.019	846.121	891.559	831.689	856.265	885.245	869.585	847.941	935.23	876.787	997.436	902.389	1061.46	817.981	842.97	896.363	840.113	943.003
AURMO_00689	hypothetical protein	#N/A	Rhola_00012770	H	2.55e-08	1405.99	1503.98	1312.32	1159.08	1387.04	1242.1	1313.55	1085.82	999.813	1107.3	1023.95	1135.65	910.351	720.726	740.28	1167.68	1088.7	1272.1	1134.4	1025.57
AURMO_00690	predicted DsbA family dithiol-disulfide isomerase	F:oxidoreductase activity	#N/A	H	6.64e-09	11646.6	11506	11388.4	11505.6	9632.45	8940.66	10281.3	8253.88	8516.26	8158.91	6631.26	7941.19	6389.52	5404.46	4557.04	8307.16	7831.17	10855.8	7743.95	7260.72
AURMO_00691	nifR3 family TIM-barrel protein	P:tRNA metabolic process; F:oxidoreductase activity; F:ion binding	Rhola_00006280	H	0.00289	9246.33	8215.61	9425.83	8917.45	7615.9	7652.35	7993.34	7595.46	7865.12	7423.85	6408.24	7426.25	7279.22	6231.81	6762.94	7701.42	7300.37	8663.72	7244.85	7319.81
AURMO_00692	dGTPase	F:molecular_function	Rhola_00006290	#N/A	0.303155	2267.36	2115.31	2385.04	2358.13	2117.45	2024.86	2380.05	2117.03	2037.96	2176.97	1949.41	2045.84	1983.2	1709.01	1865.64	2278.76	2024.55	2037.04	1856.2	2455.86
AURMO_00693	DNA primase	F:DNA binding; C:chromosome; P:DNA metabolic process; P:biosynthetic process; F:nucleotidyltransferase activity; C:protein-containing complex; F:ion binding	Rhola_00006300	#N/A	0.58168	3348.59	3091.27	3296.71	3501.37	3439.73	3442.27	3365.21	3466.42	3275.65	3116.28	3088.13	3136.95	2900.74	2788.12	3494.75	3306.29	3135.18	3032.81	3141.72	3817.34
AURMO_00694	phosphoglycerate dehydrogenase-like enzyme	F:kinase activity; F:oxidoreductase activity	Rhola_00006310	A	4.38e-06	395.715	387.355	422.527	409.486	365.961	432.152	448.081	447.348	419.039	363.499	436.278	403.6	452.482	435.397	536.952	503.321	447.606	588.028	651.212	527.758
AURMO_00696	predicted branched-subunit amino acid permease	C:cellular_component	Rhola_00006350	#N/A	0.747268	554.6	532.343	532.881	601.786	576.802	520.485	596.93	591.213	592.851	567.086	548.603	464.836	544.056	495.623	586.747	507.364	505.008	468.4	503.073	661.317
AURMO_00697	branched-subunit amino acid transport protein AzlD	C:cellular_component	#N/A	#N/A	0.265547	56.9589	56.2639	59.6509	42.9847	54.2164	69.3074	64.45	32.5535	58.2874	49.0489	63.4882	33.4014	36.8091	35.5427	35.6862	46.4915	52.2422	55.6015	45.7339	48.5667
AURMO_00698	peptide deformylase	P:translation; F:hydrolase activity, acting on carbon-nitrogen (but not peptide) bonds; F:ion binding	Rhola_00006370	J	1.94e-05	998.28	1041.96	1104.54	1150.78	1093.36	1050.48	1055.75	1092.12	1124.26	1101.25	1084.18	993.692	946.263	989.27	885.515	953.413	955.194	935.116	854.032	890.389
AURMO_00699	magnesium transporter NIPA	C:cellular_component; F:transmembrane transporter activity	Rhola_00006380	#N/A	0.136195	2028.54	2022.25	1931.69	2348.32	2088.84	2152.61	2186.7	2191.58	2079.44	2006.97	2201.74	1837.08	2257.03	2103.93	2063.99	2016.65	1889.75	2063.99	1838.31	1907.86
AURMO_00700	glycosyltransferase involved in cell wall biosynthesis	F:transferase activity, transferring glycosyl groups	Rhola_00006390	B	0.00489	2079.5	2109.9	2076.84	2145.47	1953.3	2287.14	2051.66	2159.03	2251.68	1908.88	2091.85	1853.78	2159.17	2082.21	2176.86	1939.17	1832.35	1871.92	1824.39	1886.01
AURMO_00702	hypothetical protein	#N/A	#N/A	M	1.96e-18	1065.23	957.568	940.496	881.564	948.787	1005.64	960.612	1034.36	891.64	1126.11	1132.21	1269.25	1384.38	1363.46	1660.65	1280.87	1244.78	1420.37	1612.62	1797.78
AURMO_00703	hypothetical protein	#N/A	#N/A	#N/A	0.46976	21.9841	18.394	19.8836	12.0659	16.5661	25.8204	15.3452	18.902	13.6529	23.5166	23.6046	22.2676	18.8534	25.6697	23.2375	21.5613	24.5087	23.5885	27.838	20.2361
AURMO_00704	bifunctional DNA primase/polymerase-like protein	F:hydrolase activity, acting on acid anhydrides	#N/A	#N/A	0.332596	134.903	137.414	139.185	119.151	134.035	138.615	113.555	136.515	107.648	151.85	122.093	130.822	131.974	156.98	156.853	132.063	130.928	163.435	142.173	142.462
AURMO_00705	P4 family phage/plasmid primase-like protien	#N/A	#N/A	#N/A	0.662562	322.767	334.337	348.958	285.811	329.816	346.537	319.181	312.933	308.241	303.7	343.487	389.683	327.691	337.655	396.697	265.473	359.246	340.349	352.947	384.486
AURMO_00706	hypothetical protein	#N/A	#N/A	#N/A	0.93048	215.844	204.498	235.621	189.284	209.335	236.461	181.074	190.07	211.62	203.587	194.534	211.542	227.139	176.726	220.756	199.442	199.939	232.515	220.716	191.839
AURMO_00707	hypothetical protein	C:cellular_component	#N/A	#N/A	0.0607775	27787	24968.2	23495.5	22465.2	22722.7	25014.5	23133	22678.2	20126.5	23165.9	20425.3	24424.8	24491.5	25632.2	24766.2	24152	24972.4	25295.3	27385.7	25376.1
AURMO_00708	hypothetical protein	C:cellular_component	#N/A	#N/A	0.0239426	19548.9	20128.4	18111	16052.9	17558.6	19070.4	16091	17153.6	14720.5	16984.4	15949.4	19514.8	18764.5	19491.2	18000.8	17467.3	18642.7	19538	21667.9	19121.5
AURMO_00709	hypothetical protein	C:cellular_component	#N/A	#N/A	0.168775	4450.79	4084.54	3868.36	3237.43	3557.2	4080.98	3811.76	3218.59	2980.01	3357.5	3088.13	4083.32	4415.3	4202.92	3438.32	3249.69	3507.97	4358.82	4200.56	3531.61
AURMO_00710	uncharacterized protein DUF4352	C:cellular_component	#N/A	#N/A	0.0520788	57461.6	54084.8	50524.3	49931.7	50032.7	50007.3	50668.5	52247.3	42739.4	50031.2	43034.4	52646.2	53860.7	52452.1	54617.3	51116.4	50918.1	57104.4	55926.6	59834.2
AURMO_00711	DNA invertase Pin-like site-specific DNA recombinase	F:DNA binding; P:DNA metabolic process	#N/A	A	1.19e-24	781.437	769.301	727.741	665.886	668.669	751.51	689.001	689.924	735.157	904.381	934.416	971.424	1053.1	1049.5	1010.83	954.086	988.732	1074.96	1087.67	943.813
AURMO_00712	reverse transcriptase (RNA-dependent DNA polymerase)	P:DNA metabolic process; P:biosynthetic process; F:nucleotidyltransferase activity	#N/A	A	0.00085	1824.68	1877.27	1744.79	1636.44	1632.52	1936.53	1592.84	1678.08	1680.36	1746.28	2015.34	2249.03	2126.85	2155.27	2174.37	1872.46	1862.02	1966.27	2241.96	1928.91
AURMO_00713	site-specific recombinase XerD	F:DNA binding; P:DNA metabolic process	#N/A	#N/A	0.0168812	31.9769	35.7059	35.7905	29.4106	28.6142	14.9487	30.6905	33.6036	26.7807	28.8918	31.7441	25.0511	37.7069	40.4791	43.1554	33.0157	30.3134	43.8072	49.7108	43.71
AURMO_00714	chitinase	P:carbohydrate metabolic process; F:hydrolase activity, acting on glycosyl bonds	#N/A	#N/A	0.699021	114.917	126.594	116.319	119.151	138.553	125.025	79.7953	128.114	105.022	116.239	113.953	139.173	73.6182	95.7677	128.636	92.3092	108.354	151.64	122.289	80.9445
AURMO_00715	hypothetical protein	#N/A	#N/A	B	6.42e-08	3153.73	3126.97	2847.34	3387.5	3411.11	2991.09	3165.72	3419.16	3322.38	3075.97	3303.01	2939.32	3328.08	3234.38	3537.91	2623.06	2672.09	2515.55	2578	2720.54
AURMO_00716	PadR family transcriptional regulator	F:DNA binding	#N/A	#N/A	0.918047	142.897	142.824	131.232	164.398	123.493	114.153	138.107	117.613	148.607	143.787	135.116	91.8539	122.098	123.412	110.378	142.17	118.674	155.01	110.358	144.891
AURMO_00717	uncharacterized protein DUF3145	#N/A	#N/A	#N/A	0.0365688	1945.6	1466.11	1425.66	1758.6	1352.4	1271.99	1658.82	1486.96	1273.92	1655.57	1277.9	971.424	1858.41	1550.06	1731.19	1929.06	1696.9	2094.32	2165.4	1752.45
AURMO_00718	hypothetical protein	F:DNA binding	#N/A	#N/A	0.702318	28.9791	20.558	19.8836	27.9024	25.6022	19.0256	44.5012	17.8519	16.8036	18.1414	17.093	16.7007	25.1379	33.5681	16.5982	26.9516	24.5087	43.8072	26.8438	23.4739
AURMO_00719	transposase InsO family protein	F:molecular_function; P:DNA metabolic process; P:transposition	#N/A	#N/A	0.703392	64.9532	47.6079	69.5927	52.0342	75.3006	82.8971	47.5703	70.3575	68.2645	67.8622	69.9998	58.4525	71.8226	69.1107	108.718	78.8334	67.0764	90.9843	78.5431	50.1856
AURMO_00720	3-oxoacyl-[acyl-carrier-protein] synthase II	P:lipid metabolic process; P:biosynthetic process; F:transferase activity, transferring acyl groups; P:small molecule metabolic process	Rhola_00006480	#N/A	0.483077	5042.36	4888.47	4989.8	5232.07	5499.95	4935.77	5191.3	5628.6	5162.9	5537.82	5349.29	5959.37	5040.15	5434.08	5729.7	4952.35	5366.76	4796.89	4966.11	5632.93
AURMO_00721	acyl carrier protein	F:molecular_function; C:cytoplasm; P:lipid metabolic process; P:biosynthetic process; P:small molecule metabolic process	Rhola_00006490	#N/A	0.034803	4596.69	5120.02	4284.92	4471.17	4986.4	4930.34	4902.81	4844.17	5177.08	5637.94	5074.17	6226.58	5505.2	6125.18	5263.29	4976.61	5290.01	4904.73	5475.15	4830.77
AURMO_00722	3-oxoacyl-[acyl-carrier-protein] synthase-3	C:cytoplasm; P:lipid metabolic process; P:biosynthetic process; F:transferase activity, transferring acyl groups; P:small molecule metabolic process	Rhola_00006500	#N/A	0.0312852	1679.79	1733.36	1849.18	1803.85	2094.86	1940.61	2099.23	1917.51	1870.45	2046.62	2187.9	2251.81	1911.38	2078.26	1972.7	1956.01	2092.91	1978.07	1755.79	1962.1
AURMO_00723	[acyl-carrier-protein] S-malonyltransferase	F:transferase activity, transferring acyl groups	Rhola_00006510	D	0.0105	2341.31	2120.72	2391.01	2435.05	2305.7	2223.27	2585.67	2437.31	2619.26	2717.85	2785.34	2468.92	2442.87	2460.34	2597.62	2521.99	2648.23	2166.77	2284.71	2450.19
AURMO_00724	PucR-like helix-turn-helix protein	F:DNA binding	Rhola_00006520	J	0.00619	1155.17	1190.2	1294.42	1181.7	1329.81	1311.4	1305.88	1351.49	1404.15	1241.68	1273.83	1283.17	1222.78	1284.47	1128.68	1194.63	1257.68	1054.74	1140.37	1067.66
AURMO_00725	pyruvate dehydrogenase E1 component	F:oxidoreductase activity; F:ion binding	Rhola_00006530	#N/A	0.0390063	10422.5	10813.5	11729.4	11210	12251.4	11617.8	11139.1	12143.5	11864.4	11918.2	12353.3	12597.9	10215.9	11885.1	10641.1	10524.6	11444.3	10385.7	10305	10799.6
AURMO_00726	peroxiredoxin	C:cell; F:oxidoreductase activity; P:homeostatic process	Rhola_00006540	#N/A	0.134822	3485.49	3512.17	2959.68	3109.23	3120.45	3190.86	3303.83	2508.72	2788.34	3518.08	3053.94	4072.19	3740.16	3650.03	3206.78	3285.4	3278.36	3720.24	3487.71	3358.39
AURMO_00728	hypothetical protein	F:aminoacyl-tRNA ligase activity	#N/A	J	0.0109686	668.518	728.185	540.835	628.181	554.212	627.843	646.035	580.712	629.609	590.602	714.649	673.595	532.385	549.924	490.477	525.556	523.067	475.14	575.651	511.569
AURMO_00729	dinuclear metal center YbgI/SA1388 family protein	F:hydrolase activity, acting on carbon-nitrogen (but not peptide) bonds	Rhola_00006570	#N/A	0.967984	990.286	951.076	1074.71	1009.76	944.269	1034.17	983.63	1006.01	1014.52	974.259	970.23	940.807	1072.85	991.245	916.221	1017.42	990.667	970.499	1056.85	1041.76
AURMO_00730	hypothetical protein	#N/A	#N/A	#N/A	0.162128	1649.81	1668.44	1740.81	1788.01	1887.03	1581.84	1776.98	1516.36	1818.46	1689.16	1706.86	1617.18	1581.89	1512.54	1619.99	1588.8	1745.28	1548.42	1541.04	1361.49
AURMO_00731	ribonuclease HI	F:nuclease activity; P:DNA metabolic process; P:biosynthetic process; F:nucleotidyltransferase activity	Rhola_00006590	#N/A	0.0917814	1166.16	1237.81	1220.86	1242.03	1195.77	1127.94	995.906	1048.01	1251.34	1101.92	1004.41	1127.3	1074.65	1086.03	842.36	977.669	1084.83	1021.05	1019.07	705.836
AURMO_00732	polyphosphate glucokinase	F:kinase activity	Rhola_00006610	#N/A	0.0884989	2334.32	2551.35	2212.05	2648.46	2341.85	2465.17	2421.48	2173.73	2621.36	2461.18	2370.22	2546.86	2309.1	2637.07	2367.74	2266.63	2286.4	2037.04	2198.21	2009.85
AURMO_00733	methionine aminopeptidase type I	P:cellular protein modification process; F:peptidase activity; F:ion binding	Rhola_00006620	E	0.00616	1262.09	1348.17	1373.96	1414.73	1310.23	1315.48	1218.41	1208.68	1406.78	1264.52	1316.97	1408.43	1129.41	1215.36	984.274	1200.69	1093.86	1164.26	1160.25	972.953
AURMO_00734	hypothetical protein	F:peptidoglycan binding	#N/A	#N/A	0.114456	3110.76	3573.84	3395.13	3569.24	3233.41	3029.14	3154.98	2785.95	3462.06	3907.11	3182.55	2939.32	3676.42	3728.03	3758.67	3835.21	3922.68	3391.69	3817.79	3906.38
AURMO_00735	transposase IS481 family protein	F:DNA binding; P:DNA metabolic process; P:transposition	#N/A	#N/A	0.494451	50.9633	54.0999	78.5403	67.8706	69.2765	55.7177	55.2429	52.5056	71.4152	44.3456	48.8371	66.8028	42.1958	57.2632	39.8357	46.4915	51.5973	58.9713	62.6356	30.7589
AURMO_00736	ketopantoate hydroxymethyltransferase	C:cytoplasm; F:methyltransferase activity; P:biosynthetic process; P:cellular nitrogen compound metabolic process; F:ion binding; P:small molecule metabolic process; P:cofactor metabolic process	Rhola_00006640	#N/A	0.682231	874.37	795.269	907.688	853.662	748.487	818.099	882.351	717.227	875.887	825.768	831.858	779.366	826.858	731.586	812.483	915.007	875.218	854.241	809.292	899.293
AURMO_00737	NAD+ synthase (glutamine-hydrolysing)	C:cytoplasm; P:biosynthetic process; F:hydrolase activity, acting on carbon-nitrogen (but not peptide) bonds; F:ligase activity; P:cellular nitrogen compound metabolic process; F:ion binding; P:small molecule metabolic process; P:cofactor metabolic process	Rhola_00006660	#N/A	0.0603276	1884.64	1690.08	1804.44	1751.82	1664.14	1792.48	1804.6	1725.33	1712.91	1775.84	1734.53	1770.28	1792.87	1889.68	1992.62	1865.72	1791.71	1983.12	1943.69	1920.81
AURMO_00738	L-glutamine synthetase	P:cellular amino acid metabolic process; P:biosynthetic process; F:ligase activity	Rhola_00006670	#N/A	0.699021	7084.89	6578.55	6840.96	6634.73	7033.07	6432	6288.48	6505.44	6536.59	6728.43	6359.4	7348.31	6415.55	6726.45	6480.77	6431.32	6531.57	6550.87	6587.68	6308.81
AURMO_00739	glutamate-ammonia-ligase adenylyltransferase	P:biological_process; F:nucleotidyltransferase activity; F:ligase activity; F:ion binding	Rhola_00006680	#N/A	0.199098	975.297	986.782	969.327	932.844	990.955	940.406	905.369	990.256	949.927	966.196	920.578	896.271	860.076	913.249	864.767	979.69	994.537	896.363	924.621	947.051
AURMO_00740	glutamine synthetase	P:cellular amino acid metabolic process; P:biosynthetic process; F:ligase activity; F:ion binding	Rhola_00006690	#N/A	0.0502057	16883.8	17401.8	18670.7	15604.2	18189.6	17976.4	16407.1	19462.8	15530.2	19236.6	17419.4	20472.3	14651.8	17153.3	11616.3	15376.6	17155.4	15083.2	15391.5	14411.4
AURMO_00741	RDD family protein	C:cellular_component	#N/A	#N/A	0.419223	455.671	426.307	505.044	470.57	438.249	434.87	486.444	479.901	493.08	463.613	564.068	378.549	544.954	486.737	563.509	532.968	506.943	458.291	529.917	535.043
AURMO_00742	uncharacterized protein DUF4191	C:cellular_component	Rhola_00006710	L	0.000905	3367.57	3803.22	3676.48	3813.58	4218.34	4070.11	4052.68	4037.68	3969.32	4007.23	4446.61	4648.36	3847.9	3973.87	3741.24	3427.57	3629.22	3922.43	3658.72	3766.35
AURMO_00743	lipoic acid synthetase	C:cytoplasm; P:cellular protein modification process; P:lipid metabolic process; P:sulfur compound metabolic process; P:biosynthetic process; F:ion binding; P:small molecule metabolic process; P:cofactor metabolic process; P:protein maturation	Rhola_00006720	H	1.61e-05	10917.1	10908.7	10865.4	11310.3	10225.8	9405.42	10560.6	8188.77	8865.99	9739.9	8544.86	8829.11	7866.37	7598.23	7268.36	8873.14	8683.82	10127.9	8637.75	9021.26
AURMO_00744	lipoyl(octanoyl) transferase	C:cytoplasm; P:cellular protein modification process; F:transferase activity, transferring acyl groups; F:ligase activity; P:protein maturation	Rhola_00006730	#N/A	0.173433	1033.26	840.712	996.17	945.664	722.885	917.304	1034.27	761.331	805.522	770	861.16	779.366	878.929	639.768	619.114	822.024	708.172	808.749	780.46	634.605
AURMO_00745	hypothetical protein	C:cellular_component	#N/A	#N/A	0.747268	25.9813	22.722	30.8196	18.853	25.6022	29.8973	35.2941	42.0045	26.2556	26.8761	22.7906	30.618	23.3423	26.657	26.5572	30.9943	29.0235	25.2734	32.8091	25.0928
AURMO_00746	2-oxoglutarate dehydrogenase E2 component	F:transferase activity, transferring acyl groups	Rhola_00006750	K	0.0147	6794.1	6806.85	7301.27	7115.11	7585.78	7656.43	7726.33	8415.6	7590.49	8383.33	7842.42	8920.96	6959.61	7613.04	7655.93	7833.48	7984.68	7949.33	7520.25	8695.06
AURMO_00747	dihydrolipoamide dehydrogenase	C:cell; P:generation of precursor metabolites and energy; F:oxidoreductase activity; P:homeostatic process; F:ion binding	Rhola_00011400	#N/A	0.0984011	14137.8	13610.5	15246.8	15671.3	15825.2	14104.7	13896.6	14455.8	15044.5	15617	15193.2	13644.5	12195.5	13978.1	14142.5	14324.1	14330.5	12663.7	12705.1	13670.7
AURMO_00748	leucyl aminopeptidase	C:cytoplasm; F:peptidase activity; F:ion binding	Rhola_00006770	D	0.000208	1793.71	2069.86	1719.93	1941.1	2191.25	2057.48	1954.98	2293.45	1951.32	1922.99	2191.16	2176.66	2192.39	2206.61	2092.2	1629.9	1709.8	1772.51	1699.12	1711.98
AURMO_00749	predicted ATP-grasp superfamily ATP-dependent carboligase	F:ligase activity	Rhola_00006780	J	0.0013	262.81	244.532	268.429	248.859	243.974	304.409	311.508	269.879	268.332	254.651	286.511	236.593	245.095	208.319	181.75	222.351	210.259	173.544	212.762	210.456
AURMO_00750	RNA polymerase primary sigma factor	F:DNA binding; F:DNA-binding transcription factor activity; C:cytoplasm; P:biosynthetic process; P:cellular nitrogen compound metabolic process	Rhola_00006810	J	5.05e-07	2963.86	3292.52	3299.69	3292.48	3515.03	3608.06	3044.5	3917.97	3833.84	3378.33	3522.78	3281.69	2547.01	2862.17	1782.65	2575.22	2712.73	2390.86	2348.34	1953.19
AURMO_00751	IS30 family transposase	F:DNA binding; P:DNA metabolic process; P:transposition	#N/A	N	2.57e-08	223.839	247.778	237.609	233.023	236.444	232.384	208.695	210.022	213.195	215.009	207.558	242.16	285.495	315.935	360.181	256.04	273.465	281.377	292.3	269.545
AURMO_00752	hypothetical protein	#N/A	#N/A	F	0.00302	26943.6	26411.6	22738.9	23540.6	23412.5	23292.7	21822.5	21781.4	20780.2	24483.5	18975.6	25115.1	19521.4	18630.3	16142.6	21617.9	22510	22921.3	21514.8	18821.2
AURMO_00753	DNA topoisomerase IV subunit B	F:DNA binding; P:DNA metabolic process; F:isomerase activity; F:ATPase activity; F:ion binding; P:chromosome organization	Rhola_00006850	B	8.66e-05	4656.64	5144.9	4731.31	5498.28	5489.41	5468.49	4978	5640.15	5731.6	4962	5328.94	4486.92	4909.97	5306.72	5571.19	4230.05	4792.1	3971.29	4480.93	4242.3
AURMO_00754	DNA gyrase subunit A	F:DNA binding; P:DNA metabolic process; F:isomerase activity; F:ATPase activity; F:ion binding; P:chromosome organization	Rhola_00006860	J	2.82e-19	2352.3	2551.35	2487.44	2662.04	2769.55	2745.12	2502.81	2456.21	2552.04	2338.89	2632.32	2301.91	2090.04	2309.28	2015.85	1824.62	1961.34	1839.9	1635.48	1822.06
AURMO_00755	type I phosphodiesterase/nucleotide pyrophosphatase	F:molecular_function	Rhola_00006870	#N/A	0.944462	735.47	734.677	624.346	688.51	698.789	612.895	652.173	680.473	673.193	674.59	693.486	793.284	746.955	731.586	626.583	718.934	712.042	680.697	726.772	631.367
AURMO_00756	hypothetical protein	F:DNA binding	Rhola_00006880	#N/A	0.046797	1846.67	1786.38	1686.13	1972.02	1947.27	1899.84	2099.23	1914.35	1847.87	1904.84	2379.18	2065.32	1967.94	1955.83	2191.79	1755.9	1589.19	1777.56	1626.54	2049.51
AURMO_00757	uncharacterized protein DUF4193	#N/A	#N/A	D	0.000213	5488.04	5948.83	4759.15	5913.04	5510.49	5180.39	6121.22	5515.19	6257.76	6249.37	6483.12	5522.37	6719.01	7375.1	7196.16	5523.06	6001.4	4651.99	5665.04	4617.07
AURMO_00758	hypothetical protein	C:cellular_component	#N/A	#N/A	0.763077	472.659	363.551	502.062	516.571	399.093	554.459	517.135	495.653	445.82	481.082	608.835	434.218	526.101	449.22	382.589	484.455	396.654	411.114	452.368	420.911
AURMO_00759	dUTP pyrophosphatase	P:biosynthetic process; P:nucleobase-containing compound catabolic process; F:ion binding; P:small molecule metabolic process	Rhola_00006910	#N/A	0.398167	1309.06	1274.59	1098.57	1214.13	1112.94	1114.35	1158.57	1037.51	1186.75	1295.43	1231.51	1252.55	1220.09	1275.59	1196.73	1286.27	1244.14	1209.75	1241.78	1136.46
AURMO_00760	uncharacterized protein DUF3710	#N/A	Rhola_00006920	#N/A	0.0630911	1883.64	1803.69	1622.5	1804.61	1780.11	1776.17	1829.15	2040.37	1844.72	1892.75	2024.3	1848.21	2049.64	2112.81	1976.85	1886.61	1919.42	1836.53	1868.13	1919.19
AURMO_00761	uncharacterized protein DUF3159	C:cellular_component	Rhola_00006930	#N/A	0.0518149	361.739	361.387	356.911	344.632	364.455	347.896	437.339	400.093	378.606	416.58	405.348	445.352	431.833	446.258	400.017	378.67	415.358	348.773	387.744	424.959
AURMO_00762	aconitase	F:lyase activity	Rhola_00006940	#N/A	0.0344719	30876.7	24760.5	25851.7	25274.3	27147.4	24922.1	27010.7	28093.7	21815.8	23874.7	20190.9	21563.4	18926.2	18688.5	24045	19716.4	20316.4	21590.2	21396.5	29853.1
AURMO_00763	1-deoxy-D-xylulose-5-phosphate synthase	P:lipid metabolic process; P:sulfur compound metabolic process; P:biosynthetic process; P:cellular nitrogen compound metabolic process; F:ion binding; P:small molecule metabolic process	Rhola_00006950	G	0.00028	8027.21	7277.52	7612.45	7387.34	6575.24	6985.1	6975.95	6191.46	6196.85	6653.18	5766.03	6474.31	6741.45	6046.2	6452.56	7731.74	6908.23	7787.58	7503.35	7668.68
AURMO_00764	3-hydroxyacyl-CoA dehydrogenase	P:lipid metabolic process; P:catabolic process; F:oxidoreductase activity; P:small molecule metabolic process	Rhola_00013180	A	4.85e-24	2802.98	2597.88	2362.18	2760.83	2906.6	2658.14	2766.75	3203.89	2655.49	4015.29	3727.08	4155.69	4345.27	4353.98	5460.81	5114.06	4557.97	4923.26	4427.24	6042.51
AURMO_00765	acetyl-CoA acyltransferase	F:transferase activity, transferring acyl groups	Rhola_00013190	A	3.11e-11	3937.16	3922.24	3257.93	3830.17	4377.97	3303.65	3652.17	4053.43	3401.15	5235.47	4864.17	5483.4	5482.76	5560.45	7902.41	6343.73	5861.45	6448.09	5833.07	9073.07
AURMO_00766	ribonuclease D	F:nuclease activity	Rhola_00006960	B	0.000267	588.576	611.329	580.602	667.395	557.224	690.356	685.932	709.876	648.513	559.023	629.184	576.174	675.133	634.831	618.284	511.406	526.292	588.028	471.258	492.142
AURMO_00767	hypothetical protein	#N/A	Rhola_00006970	#N/A	0.240784	614.557	681.659	653.177	785.037	605.417	635.997	762.659	614.316	659.54	666.528	710.579	498.238	716.431	643.717	612.474	582.154	512.103	561.07	463.305	618.416
AURMO_00768	hypothetical protein	P:biological_process	#N/A	#N/A	0.218888	1147.17	1137.18	987.222	1083.67	1082.82	1011.07	1135.55	1192.93	1009.79	1213.46	1200.58	1224.72	1298.19	1191.67	1161.88	1189.24	1118.37	1270.41	1101.59	1157.51
AURMO_00769	cysteine desulfuration protein SufE	#N/A	Rhola_00006990	#N/A	0.190776	1384	1244.3	1162.2	1245.8	1147.58	1061.36	1382.61	971.354	1052.85	1144.25	1060.58	1057.71	1243.43	1103.8	892.154	1104.34	1024.85	1019.36	956.436	873.391
AURMO_00770	thiosulfate/3-mercaptopyruvate sulfurtransferase	F:molecular_function	Rhola_00007000	F	0.00172	25141.9	27748.9	28432.6	27914.4	27203.1	26853.2	19889	23559.3	23162.2	23101.4	23371	27063.5	21535.1	25038.8	20692.2	25017.1	25501.3	22639.9	23427.7	20837.5
AURMO_00771	cell division protein ZapE	F:ion binding; P:cell division	Rhola_00007010	#N/A	0.0168895	701.494	700.053	839.089	788.808	843.366	869.74	761.124	665.771	707.326	627.557	809.067	862.87	636.528	633.844	500.436	598.999	616.587	785.16	631.327	535.043
AURMO_00772	ammonium transporter	C:cellular_component; F:transmembrane transporter activity	Rhola_00007020	F	0.00165	647.533	618.903	628.323	612.344	615.958	577.562	649.104	645.819	367.578	725.655	499.766	464.836	369.886	348.515	185.9	699.394	639.161	549.275	523.952	322.159
AURMO_00773	ammonium transporter	C:cellular_component; F:transmembrane transporter activity	Rhola_00007030	#N/A	0.147864	419.697	366.797	430.481	314.467	403.611	452.537	474.168	594.364	297.213	608.072	548.603	523.289	373.478	500.559	156.853	580.807	605.623	505.468	527.929	480.001
AURMO_00777	threonyl-tRNA synthetase	F:RNA binding; C:cytoplasm; P:tRNA metabolic process; P:translation; P:cellular amino acid metabolic process; F:ligase activity; F:ion binding	Rhola_00007090	#N/A	0.902404	5941.72	5839.54	6304.1	5928.12	5710.79	6743.2	6041.42	6527.5	6399.01	5937.6	6379.75	6529.98	6230.61	6298.95	5810.21	5897.01	6204.57	5966.21	6152.21	5686.35
AURMO_00778	ATP adenylyltransferase	F:nucleotidyltransferase activity	Rhola_00007100	#N/A	0.136195	2875.93	2817.52	2634.58	2681.64	2820.76	3010.12	2949.36	3061.08	2860.81	2784.36	2861.04	2989.43	3074.91	3053.71	3254.91	2928.96	2901.7	2950.25	3296.82	2955.28
AURMO_00779	pyridoxal phosphate synthase yaaD subunit	P:biosynthetic process; F:lyase activity; P:cellular nitrogen compound metabolic process; P:small molecule metabolic process; P:cofactor metabolic process	Rhola_00007110	F	1.49e-05	16583	16144.5	15601.7	16089.1	15581.2	15231.3	14304.8	14979.9	14148.1	15573.4	14875.8	15086.3	13981.2	14273.3	12362.4	14768.8	14945.1	13890.3	13564.1	13509.6
AURMO_00780	pyridoxal phosphate synthase yaaE subunit	P:cellular amino acid metabolic process; P:catabolic process; P:biosynthetic process; F:hydrolase activity, acting on carbon-nitrogen (but not peptide) bonds; F:lyase activity; P:cellular nitrogen compound metabolic process; P:cofactor metabolic process	Rhola_00007120	E	5.13e-08	2718.04	2723.39	2820.49	2579.84	2637.03	2626.89	2301.79	2507.67	2539.97	2512.24	2364.53	2655.41	2332.44	2196.73	2027.47	2335.36	2472.15	2170.14	2171.37	2118.32
AURMO_00781	YebC/PmpR family DNA-binding regulatory protein	F:DNA binding; C:cytoplasm; P:biosynthetic process; P:cellular nitrogen compound metabolic process	Rhola_00007130	#N/A	0.129295	6715.16	6753.83	5935.26	6396.43	6367.41	6683.41	6566.23	6658.76	6461.5	6589.35	6510.79	6705.33	6832.12	7331.66	7291.6	6188.76	6457.4	5794.35	6581.71	6493.37
AURMO_00782	Holliday junction endonuclease RuvC	F:nuclease activity; P:DNA metabolic process; P:response to stress; F:ion binding	Rhola_00007140	#N/A	0.0344728	897.353	1004.09	964.356	926.057	1027.1	1026.02	1000.51	931.449	1020.29	841.894	899.416	818.335	972.298	984.334	1078.88	846.954	893.277	771.681	865.962	961.621
AURMO_00783	Holliday junction DNA helicase subunit RuvA	F:DNA binding; F:helicase activity; C:intracellular; P:DNA metabolic process; P:response to stress; C:protein-containing complex; F:ion binding; P:chromosome organization	Rhola_00007150	#N/A	0.0300239	482.652	441.455	394.69	435.126	433.731	466.126	561.636	465.2	437.943	396.423	416.743	411.951	498.269	383.071	378.439	353.74	355.376	399.32	373.825	373.154
AURMO_00784	Holliday junction DNA helicase subunit RuvB	F:DNA binding; F:helicase activity; P:DNA metabolic process; P:response to stress; F:ion binding; P:chromosome organization	Rhola_00007160	J	0.00765	316.772	341.911	314.161	365.747	290.66	372.357	403.58	332.885	347.624	341.327	397.208	292.262	333.975	296.189	276.36	274.233	276.69	271.268	274.404	270.355
AURMO_00785	preprotein translocase subunit YajC	C:cellular_component	#N/A	#N/A	0.826425	1881.64	2096.91	1729.88	1831	1890.04	2079.22	1905.88	1956.36	1946.59	1906.19	2134.99	2048.62	1877.26	2135.52	1782.65	1815.86	1924.58	1715.22	1996.39	1718.45
AURMO_00786	preprotein translocase subunit SecD	C:plasma membrane; P:protein targeting; F:transmembrane transporter activity	Rhola_00007180	#N/A	0.415815	5543	6245.29	5847.78	5581.23	5996.94	6673.9	5806.64	5890.08	6221	5826.07	6198.24	7248.11	5926.26	6632.65	4998.55	5300.7	5839.52	5511.29	5569.6	4889.86
AURMO_00787	protein translocase subunit secF	C:plasma membrane; P:protein targeting; F:transmembrane transporter activity	Rhola_00007190	L	0.000329471	1567.87	1626.24	1584.72	1634.17	1683.72	1952.84	1873.65	1967.91	1865.72	1819.51	2056.85	1990.17	1669.88	1829.46	1674.76	1699.3	1831.7	1539.99	1632.5	1520.95
AURMO_00788	GTP pyrophosphokinase	F:kinase activity; P:cellular nitrogen compound metabolic process; P:small molecule metabolic process	Rhola_00007200	#N/A	0.0300239	6016.66	6028.89	5149.86	6000.52	5793.62	5895.21	6595.39	7110.31	5921.69	6203.01	6392.77	6037.31	6912.93	6573.42	7405.29	6268.94	5816.94	6272.86	6194.96	6970.13
AURMO_00789	hypothetical protein	F:methyltransferase activity; F:transferase activity; P:methylation	#N/A	#N/A	0.470484	28.9791	33.5419	21.872	37.7059	27.1082	38.0511	47.5703	27.3029	36.7578	27.548	42.3254	38.9683	48.4803	30.6062	53.1143	44.4701	34.8282	25.2734	38.7744	31.5683
AURMO_00790	uncharacterized protein DUF349	#N/A	Rhola_00007210	#N/A	0.614644	3654.36	3807.55	4285.92	3735.9	4195.75	4055.16	3481.84	4252.95	4264.96	3939.37	4233.36	4147.34	3504.05	3996.57	3763.65	3711.23	3943.97	3556.81	3751.18	3642.5
AURMO_00791	peptidyl-prolyl cis-trans isomerase B (cyclophilin B)	C:cellular_component; P:cellular protein modification process; F:isomerase activity	Rhola_00007220	C	0.00685	2714.04	3297.93	2704.17	3158.25	3388.53	3122.91	3006.13	3620.79	3507.22	3229.84	3611.5	3381.89	3201.49	3677.68	3956.18	2612.96	3067.46	2668.87	2793.75	2990.09
AURMO_00792	recombination protein MgsA	F:DNA binding; P:biosynthetic process; F:ion binding	Rhola_00007230	#N/A	0.190776	1605.84	1539.68	1454.49	1628.89	1512.04	1642.99	1603.58	1543.66	1549.61	1609.88	1584.76	1734.09	1762.35	1640.89	1618.33	1500.53	1416.35	1668.05	1512.2	1508
AURMO_00793	small subunit ribosomal protein S4	F:structural constituent of ribosome; C:ribosome; P:translation; F:rRNA binding; C:protein-containing complex	Rhola_00007240	E	1.79e-07	29826.5	31108.5	30915.1	32052.3	27188	29121.3	24857.8	24419.3	27647.7	25176.2	21177.4	23676	17141.4	19628.4	9837.76	19767	21684.4	16734.4	17338.1	9883.32
AURMO_00794	hypothetical protein	#N/A	#N/A	#N/A	0.671107	708.489	714.119	695.927	614.606	650.597	686.279	796.418	615.366	779.791	685.341	702.44	826.685	668.848	695.056	653.14	721.629	736.551	731.244	711.859	597.37
AURMO_00795	alanyl-tRNA synthetase	F:RNA binding; C:cytoplasm; P:tRNA metabolic process; P:translation; P:cellular amino acid metabolic process; F:ligase activity; F:ion binding	Rhola_00007270	#N/A	0.0321504	12766.8	12792.5	12751.4	12223.5	12406.5	13124.9	12546.3	13196.8	13751.1	12746.7	12608.9	13310.5	12199.1	12723.3	11909.2	11707.8	12922.5	11612.3	11890.8	10959.1
AURMO_00796	putative Holliday junction resolvase	F:helicase activity; F:nuclease activity; C:cytoplasm; P:ribosome biogenesis	Rhola_00007280	#N/A	0.0419807	274.802	287.812	279.365	277.515	265.058	364.204	286.956	323.435	362.327	284.887	328.836	347.931	312.428	329.757	261.422	314.66	299.909	215.666	258.496	229.073
AURMO_00797	UPF0755 protein	C:plasma membrane; P:biosynthetic process; F:transferase activity, transferring glycosyl groups; F:lyase activity; P:cell wall organization or biogenesis	Rhola_00007290	C	0.0037	2735.03	2917.07	2509.31	2772.14	2914.13	2765.5	2894.11	2814.3	2641.84	2701.72	2764.99	2930.97	2908.82	2904.62	2702.19	2456.64	2448.29	2518.92	2473.61	2293.16
AURMO_00798	shikimate dehydrogenase	F:oxidoreductase activity	Rhola_00007300	#N/A	0.194329	984.29	960.814	1054.83	1062.55	1176.19	1005.64	905.369	1023.86	1208.28	1135.52	1120	1015.96	1018.98	1103.8	1257.32	1049.77	1124.82	977.238	926.609	840.204
AURMO_00799	chorismate synthase	P:cellular amino acid metabolic process; P:biosynthetic process; F:lyase activity	Rhola_00007310	J	0.00111	3722.32	3948.21	3859.41	4247.19	4103.88	3792.88	3882.35	4199.4	4420.92	4273.3	4254.52	3732.61	3841.61	3819.85	3283.96	3631.05	3787.24	3405.17	3361.44	3208.64
AURMO_00800	shikimate kinase	C:cytoplasm; P:cellular amino acid metabolic process; P:biosynthetic process; F:kinase activity; F:ion binding	#N/A	#N/A	0.038406	646.534	639.461	760.549	639.492	725.897	701.228	699.743	556.559	738.832	660.48	686.975	720.914	608.697	676.298	457.281	528.925	581.759	584.658	527.929	460.574
AURMO_00801	3-dehydroquinate synthase	C:cytoplasm; P:cellular amino acid metabolic process; P:biosynthetic process; F:lyase activity; F:ion binding	Rhola_00007330	#N/A	0.0798017	1084.22	1180.46	1121.44	1180.95	1198.79	1297.82	1216.88	1293.74	1432.51	1249.74	1288.48	1397.29	1394.26	1367.4	1198.39	1263.36	1226.08	1211.44	1220.9	1104.89
AURMO_00802	3-dehydroquinate dehydratase	P:cellular amino acid metabolic process; P:biosynthetic process; F:lyase activity	Rhola_00007340	#N/A	0.505322	1423.97	1275.68	1194.01	1228.46	1249.99	1426.92	1378	1272.74	1217.21	1245.04	1309.65	1433.48	1458	1375.3	1410.85	1293.68	1144.17	1381.61	1426.7	1300.78
AURMO_00803	translation elongation factor P (EF-P)	C:cytoplasm; F:translation factor activity, RNA binding	Rhola_00007350	E	0.00208	3178.71	3300.09	3273.84	3092.64	2975.88	3416.45	3145.78	3154.54	3228.39	3105.53	3283.48	3301.17	2715.79	2783.19	1734.51	2815.09	2778.51	2513.86	2493.49	1711.17
AURMO_00804	NusB antitermination factor	F:RNA binding; P:biosynthetic process; P:cellular nitrogen compound metabolic process	Rhola_00007360	E	1.82e-06	620.553	609.165	726.747	685.494	640.055	622.408	704.347	709.876	813.398	614.791	660.114	509.372	476.723	551.898	349.392	577.438	631.421	488.619	455.351	385.296
AURMO_00805	pyrimidine operon attenuation protein/uracil phosphoribosyltransferase	P:biosynthetic process; F:transferase activity, transferring glycosyl groups; P:cellular nitrogen compound metabolic process; P:small molecule metabolic process	Rhola_00007370	#N/A	0.956526	833.399	813.663	980.263	779.004	816.258	849.355	837.85	840.09	800.27	683.997	878.253	787.717	1015.39	724.675	444.832	838.868	735.906	989.033	681.038	777.877
AURMO_00806	aspartate carbamoyltransferase	P:cellular amino acid metabolic process; P:biosynthetic process; P:cellular nitrogen compound metabolic process; F:ion binding	Rhola_00007380	#N/A	0.756803	655.527	796.351	978.275	594.999	914.149	849.355	632.224	956.652	835.453	638.308	967.788	851.736	784.662	797.735	360.181	648.86	788.793	837.392	625.362	344.824
AURMO_00807	dihydroorotase	P:biosynthetic process; F:hydrolase activity, acting on carbon-nitrogen (but not peptide) bonds; P:cellular nitrogen compound metabolic process; F:ion binding; P:small molecule metabolic process	Rhola_00007390	#N/A	0.664521	5091.33	6658.62	7113.37	4508.87	7060.18	6147.97	4628.12	7422.19	6180.57	5077.57	6918.58	6485.44	5788	7138.15	3296.41	4874.2	6208.44	5686.52	4756.33	2501.99
AURMO_00808	hypothetical protein	C:cellular_component	#N/A	#N/A	0.221605	470.661	610.247	606.451	374.043	647.585	539.511	418.925	624.817	550.842	479.067	603.952	640.194	485.7	656.552	289.639	437.963	536.611	421.223	372.831	246.071
AURMO_00809	carbamoyl-phosphate synthase small subunit	P:cellular amino acid metabolic process; P:biosynthetic process; F:ligase activity; P:cellular nitrogen compound metabolic process; F:ion binding	Rhola_00007410	#N/A	0.438682	2265.37	3078.28	3256.94	2225.4	3640.03	3193.58	2264.96	4321.21	3391.17	2761.52	3569.18	3426.43	2763.38	3671.75	1838.25	2532.78	3042.95	2751.43	2147.51	1577.61
AURMO_00810	carbamoyl-phosphate synthase large subunit	P:cellular amino acid metabolic process; P:biosynthetic process; F:ligase activity; P:cellular nitrogen compound metabolic process; F:ion binding	Rhola_00007420	#N/A	0.291067	6125.58	7842.32	7887.84	5784.09	9501.42	8950.17	6581.57	11487.2	8398.64	6773.45	9120.32	8834.67	7214.58	9491.86	5437.58	6117.34	7338.42	6997.36	5549.71	4785.44
AURMO_00811	orotidine-5'-phosphate decarboxylase	P:biosynthetic process; F:lyase activity; P:cellular nitrogen compound metabolic process; P:small molecule metabolic process	Rhola_00007430	#N/A	0.199021	1553.88	1522.37	1584.72	1438.1	1724.38	1721.81	1612.79	2036.17	1769.1	1581.66	1679.99	1928.93	1725.54	2015.07	1869.79	1720.18	1829.12	1745.55	1742.86	1844.72
AURMO_00812	guanylate kinase	C:cytoplasm; F:kinase activity; P:cellular nitrogen compound metabolic process; F:ion binding; P:small molecule metabolic process	Rhola_00007440	#N/A	0.126385	182.868	176.366	187.9	157.611	227.408	233.743	178.005	212.123	210.045	196.196	252.325	228.243	224.446	247.811	243.164	252.671	230.253	240.94	216.739	212.884
AURMO_00813	DNA-directed RNA polymerase subunit omega	F:DNA binding; P:biosynthetic process; F:nucleotidyltransferase activity; P:cellular nitrogen compound metabolic process	#N/A	#N/A	0.63277	2668.08	2776.41	2847.34	2686.17	2701.78	3430.04	2869.56	2489.82	2842.43	2741.36	3038.48	2961.59	2886.37	2757.52	2032.45	2746.37	2541.16	2845.78	2570.05	1832.58
AURMO_00814	phosphopantothenoylcysteine decarboxylase/phosphopantothenate--cysteine ligase	P:catabolic process; P:biosynthetic process; F:lyase activity; F:ligase activity; P:cellular nitrogen compound metabolic process; F:ion binding; P:small molecule metabolic process; P:cofactor metabolic process	Rhola_00007460	#N/A	0.964003	1207.13	1383.88	1350.1	1199.8	1343.36	1407.89	1315.09	1303.19	1470.31	1327.01	1512.32	1411.21	1362.83	1425.65	1143.62	1377.9	1404.73	1383.3	1494.31	1040.95
AURMO_00815	methionine adenosyltransferase	C:cytoplasm; P:sulfur compound metabolic process; P:biosynthetic process; F:transferase activity, transferring alkyl or aryl (other than methyl) groups; F:ion binding; P:small molecule metabolic process; P:cofactor metabolic process	Rhola_00014010	E	0.00096	6183.54	6090.57	6217.61	5721.49	5826.76	5971.31	5447.56	6033.94	5966.32	5871.76	6047.66	6401.94	5680.27	5742.11	4762.03	5233.33	5215.19	5354.59	5013.83	4526.42
AURMO_00816	replication restart DNA helicase PriA	F:DNA binding; F:helicase activity; C:chromosome; P:DNA metabolic process; P:biosynthetic process; C:protein-containing complex; F:ion binding; P:chromosome organization	Rhola_00007470	#N/A	0.0170745	3892.19	3869.22	3780.87	4075.26	4096.35	4089.14	4037.33	4595.29	4444.02	4208.13	4332.66	4731.87	4407.22	4546.5	4381.93	3741.55	4145.84	3919.06	3696.49	4287.63
AURMO_00817	methionyl-tRNA formyltransferase	F:molecular_function; P:tRNA metabolic process; P:translation; P:cellular protein modification process	Rhola_00007480	E	0.0055	339.755	346.239	299.249	325.779	287.648	387.306	343.733	273.029	314.542	268.761	328.836	269.995	259.459	262.621	216.607	286.361	222.513	249.364	264.462	216.931
AURMO_00818	16S rRNA (cytosine967-C5)-methyltransferase	F:RNA binding; F:methyltransferase activity; P:biosynthetic process; P:cellular nitrogen compound metabolic process	Rhola_00007490	#N/A	0.0685354	1982.57	2072.03	1894.91	2020.28	2094.86	2257.25	2027.11	2272.44	2161.36	2003.61	2002.32	2115.42	1976.92	2090.11	2186.82	1816.54	1895.55	1892.14	2033.17	1910.29
AURMO_00819	ribulose-phosphate 3-epimerase	P:carbohydrate metabolic process; P:generation of precursor metabolites and energy; F:isomerase activity; F:ion binding	Rhola_00007500	#N/A	0.975239	711.487	602.673	725.753	675.69	605.417	763.74	713.554	668.921	723.604	690.716	766.742	662.461	721.817	672.348	729.492	704.784	625.617	660.478	660.159	719.597
AURMO_00820	phosphoribosyl-ATP pyrophosphatase	C:cytoplasm; P:cellular amino acid metabolic process; P:biosynthetic process; P:cellular nitrogen compound metabolic process; F:ion binding	#N/A	#N/A	0.0365355	550.603	498.801	516.974	536.932	417.165	602.023	529.411	531.357	543.491	501.911	472.092	487.104	506.349	398.868	328.645	483.781	378.595	456.606	388.738	331.063
AURMO_00821	ATP phosphoribosyltransferase	C:cytoplasm; P:cellular amino acid metabolic process; P:biosynthetic process; F:transferase activity, transferring glycosyl groups; P:cellular nitrogen compound metabolic process; F:ion binding	Rhola_00007520	#N/A	0.0968637	1380.01	1463.94	1361.03	1406.43	1337.34	1527.48	1572.89	1400.85	1543.3	1432.5	1544.07	1402.86	1480.44	1372.34	868.087	1268.07	1333.79	1221.55	1167.21	780.305
AURMO_00822	cyclase	C:cytoplasm; P:cellular amino acid metabolic process; P:biosynthetic process; F:transferase activity, transferring glycosyl groups; F:lyase activity; P:cellular nitrogen compound metabolic process	Rhola_00007530	#N/A	0.0308419	612.558	651.363	684.991	612.344	564.754	716.177	682.863	676.272	786.092	570.445	672.323	634.627	653.586	612.124	403.337	576.764	597.883	518.947	522.958	373.154
AURMO_00823	phosphoribosyl-AMP cyclohydrolase	C:cytoplasm; P:cellular amino acid metabolic process; P:biosynthetic process; F:hydrolase activity, acting on carbon-nitrogen (but not peptide) bonds; P:cellular nitrogen compound metabolic process; F:ion binding	#N/A	#N/A	0.562611	492.645	517.195	466.271	481.882	509.032	535.434	509.462	378.04	517.76	491.833	526.626	528.856	477.62	468.966	359.351	427.856	461.15	438.072	516.992	319.731
AURMO_00824	anthranilate synthase component I	P:cellular amino acid metabolic process; P:biosynthetic process; F:lyase activity; P:cellular nitrogen compound metabolic process; F:ion binding	Rhola_00007550	#N/A	0.0493527	1817.69	1791.79	1778.59	1762.37	1862.94	1963.71	2050.12	1916.45	2098.35	1810.11	1835.46	2031.92	1855.72	1873.89	1546.95	1718.16	1748.5	1738.81	1654.38	1251.4
AURMO_00825	uncharacterized membrane protein (TIGR02234 family)	C:cellular_component	#N/A	L	0.00139	117.915	123.348	125.267	146.299	143.071	139.974	170.332	176.419	178.013	174.023	181.511	161.44	168.783	152.044	127.806	146.212	161.241	94.3541	146.15	134.368
AURMO_00826	hypothetical protein	C:cellular_component	#N/A	#N/A	0.775664	1877.65	1733.36	1641.39	1754.83	1474.38	1754.43	1938.1	1597.22	1719.22	1679.09	1719.88	1358.32	1855.72	1557.95	1479.73	1721.53	1563.4	1528.2	1579.81	1558.18
AURMO_00827	indole-3-glycerol phosphate synthase	P:cellular amino acid metabolic process; P:biosynthetic process; F:lyase activity; P:cellular nitrogen compound metabolic process	Rhola_00007580	#N/A	0.658927	2126.47	2063.37	2016.2	1919.98	1840.35	2365.97	2030.18	2296.59	2386.63	1943.14	2377.55	2129.34	2239.97	2194.76	2235.78	2018.67	2162.57	1903.93	2108.73	1967.76
AURMO_00828	tryptophan synthase beta chain	P:cellular amino acid metabolic process; P:biosynthetic process; F:lyase activity; P:cellular nitrogen compound metabolic process	Rhola_00007590	A	1.19e-09	2645.09	2768.83	2863.24	2729.15	2951.78	2878.3	2898.72	3065.28	2922.77	3190.19	3239.53	3267.77	3607.29	3542.42	3732.11	3108.87	3311.25	3251.84	3199.39	3726.68
AURMO_00829	tryptophan synthase alpha chain	P:cellular amino acid metabolic process; P:biosynthetic process; F:lyase activity; P:cellular nitrogen compound metabolic process	Rhola_00007600	A	1.39e-05	1236.11	1276.76	1162.2	1277.48	1257.52	1399.74	1456.26	1465.96	1435.13	1522.53	1697.09	1658.94	1656.41	1590.53	1717.91	1516.03	1507.29	1369.82	1501.27	1832.58
AURMO_00830	prolipoprotein diacylglyceryl transferase	C:plasma membrane; P:biosynthetic process; F:transferase activity, transferring glycosyl groups; F:transmembrane transporter activity	Rhola_00007610	#N/A	0.0599892	10292.6	10241.1	9025.18	10386.5	9856.84	10423.3	10884.4	10016	9996.55	10145.1	9964.39	9964.75	11667.6	11109	10878.5	9970.07	9330.72	10715.9	9838.76	10409.5
AURMO_00831	glutamate synthase domain-containing protein 2	#N/A	Rhola_00007620	J	0.00693531	20062.5	19124.3	19199.6	20084.4	18334.2	20096.4	20453.7	20233.6	20259.9	20303.6	20010.2	20305.3	18141.5	18157.4	12516.7	17889.1	17772.7	16978.7	16039.7	12775.5
AURMO_00832	glutamate synthase (NADH) small subunit	P:cellular amino acid metabolic process; P:biosynthetic process; F:oxidoreductase activity	Rhola_00007630	J	8.07e-14	8591.81	8288.11	8513.18	9010.96	9347.81	9583.45	9263.92	10499	9716.14	9613.58	9357.99	10070.5	7459.68	8318.95	7847.64	7846.96	8324.57	7442.18	7230.93	7709.96
AURMO_00833	pyruvate kinase	P:carbohydrate metabolic process; P:generation of precursor metabolites and energy; P:catabolic process; F:kinase activity; P:cellular nitrogen compound metabolic process; F:ion binding; P:small molecule metabolic process	Rhola_00007640	#N/A	0.117852	7954.27	8378.99	8556.92	7725.94	8281.56	8889.01	8541.16	8711.73	9362.22	8108.52	7861.14	8670.45	7307.05	8405.84	4840.87	7330.16	8271.68	7118.68	7297.55	4779.77
AURMO_00835	response regulator receiver and ANTAR domain protein	F:RNA binding; P:signal transduction	Rhola_00007660	M	8.66e-05	2725.03	2562.17	2841.37	2565.51	2528.59	2465.17	2407.67	2469.86	2517.39	2669.47	2485.81	2566.34	2857.64	2665.7	3401.8	3250.36	2956.52	2896.33	3149.68	3157.64
AURMO_00836	uncharacterized protein (TIGR00369 family)	F:molecular_function	Rhola_00007670	#N/A	0.600243	1706.77	1813.43	1737.83	1760.87	1813.24	1519.33	1608.18	1591.97	1748.1	1918.95	1886.74	1589.35	1892.53	1750.48	1813.36	1827.32	1816.22	1727.02	1682.21	1772.68
AURMO_00837	DNA polymerase I	F:DNA binding; F:nuclease activity; P:DNA metabolic process; P:response to stress; P:biosynthetic process; F:nucleotidyltransferase activity	Rhola_00007680	#N/A	0.747268	1731.75	1701.98	1620.52	1631.91	1451.8	1721.81	1730.94	1602.47	1604.22	1593.75	1614.07	1625.54	1770.43	1593.5	1630.78	1751.85	1645.31	1819.68	1779.65	1638.32
AURMO_00838	SSU ribosomal protein S1P	F:molecular_function; C:ribosome	Rhola_00007690	E	2.07e-07	24474.3	22396.3	24944	24079	24572.1	26679.3	23644	27157	23344.9	22116.3	21498.9	25527	16306.4	18679.6	11512.5	18466.6	19972.7	18023.3	16968.3	13583.3
AURMO_00839	dephospho-CoA kinase	C:cytoplasm; P:biosynthetic process; F:kinase activity; P:cellular nitrogen compound metabolic process; F:ion binding; P:small molecule metabolic process; P:cofactor metabolic process	Rhola_00007700	M	1.63e-15	1127.19	1008.42	1021.02	1024.09	1112.94	1076.3	994.372	952.452	973.032	1194.64	1158.25	1163.48	1254.2	1273.61	1206.69	1255.27	1118.37	1420.37	1389.91	1431.91
AURMO_00840	excinuclease ABC subunit B	F:DNA binding; F:nuclease activity; C:cytoplasm; P:DNA metabolic process; P:response to stress; F:ATPase activity; C:protein-containing complex; F:ion binding	Rhola_00007710	#N/A	0.236483	3201.69	3115.07	2795.64	3007.42	2724.37	3004.68	3069.05	3073.68	2937.48	2775.63	2878.13	2716.65	3073.11	2815.77	2942.03	2790.84	2542.45	2972.15	2826.56	3073.46
AURMO_00841	excinuclease ABC subunit A	F:DNA binding; F:nuclease activity; C:cytoplasm; P:DNA metabolic process; P:response to stress; F:ATPase activity; C:protein-containing complex; F:ion binding	Rhola_00007720	A	0.00630627	2971.86	2933.3	2652.48	3057.95	3475.87	3249.29	3317.64	3727.9	3057.2	3390.42	3469.06	3504.36	3601.01	3568.09	3610.11	3445.76	3300.93	3253.53	3282.9	3673.26
AURMO_00842	excinuclease ABC subunit C	F:DNA binding; F:nuclease activity; C:cytoplasm; P:DNA metabolic process; P:response to stress; C:protein-containing complex	Rhola_00007730	#N/A	0.69567	286.793	363.551	283.342	323.517	414.153	361.486	348.337	479.901	319.793	347.374	444.417	272.778	359.113	397.88	380.099	381.365	368.275	362.252	416.577	378.82
AURMO_00843	glycerophosphoryl diester phosphodiesterase	F:molecular_function; P:lipid metabolic process	Rhola_00008290	#N/A	0.258035	426.692	429.553	394.69	414.765	359.937	347.896	463.426	429.496	403.811	424.642	412.673	414.734	463.256	474.889	400.847	404.948	390.849	495.359	433.478	427.387
AURMO_00844	NAD(P)-dependent dehydrogenase (short-subunit alcohol dehydrogenase family)	F:oxidoreductase activity	Rhola_00008010	#N/A	0.458608	2795.98	2963.59	2683.3	2656.76	3082.8	2821.22	2479.79	2892.01	2944.3	2910.01	3213.48	3136.95	3024.63	3100.11	2908.01	2948.5	2898.48	2727.84	2917.03	2739.97
AURMO_00845	8-oxo-dGTP pyrophosphatase MutT (NUDIX family)	F:molecular_function	#N/A	#N/A	0.577216	457.67	468.505	490.132	398.929	451.803	543.587	377.493	520.856	498.856	402.47	409.417	487.104	429.14	430.461	349.392	406.969	462.44	427.963	436.461	335.92
AURMO_00846	uncharacterized membrane protein HdeD (DUF308 family)	C:cellular_component	#N/A	D	0.000321	3601.4	4278.22	3548.23	3692.16	4186.71	4610.98	3957.54	4867.27	4515.96	4452.7	4593.94	5347.01	5088.63	5559.46	5592.77	4023.2	4407.05	4084.18	4421.28	4058.56
AURMO_00847	glycine/D-amino acid oxidase-like deaminating enzyme	F:oxidoreductase activity	#N/A	N	1.63e-06	2062.51	1821	1565.84	1654.54	1487.94	1554.66	1543.73	1449.15	1309.1	1556.13	1379.65	1617.18	1838.66	1763.31	1972.7	1894.7	1667.88	2058.94	2041.13	2140.98
AURMO_00848	hypothetical protein	F:oxidoreductase activity	#N/A	#N/A	0.32231	159.885	148.234	150.121	116.134	103.915	133.179	131.969	95.5602	101.347	116.239	123.721	133.606	137.361	113.539	147.724	112.523	136.733	99.4087	108.37	172.412
AURMO_00849	EamA-like transporter family protein	C:cellular_component	#N/A	#N/A	0.821299	549.604	558.311	441.417	475.849	490.96	547.664	494.117	489.352	471.025	528.115	433.022	553.907	643.71	500.559	478.858	598.325	509.523	593.083	568.692	494.571
AURMO_00850	fucose permease	C:cellular_component; F:transmembrane transporter activity	Rhola_00003100	#N/A	0.240784	676.512	588.607	569.666	552.015	536.14	603.382	626.086	496.703	549.267	522.068	530.696	520.505	634.732	520.305	455.621	603.042	543.706	503.783	515.998	395.819
AURMO_00851	cyanate permease	C:cellular_component; P:transmembrane transport	#N/A	A	7.38e-05	331.761	351.649	296.266	330.304	382.527	317.999	340.664	333.936	358.126	389.704	373.603	425.868	489.291	414.664	772.647	443.354	408.908	517.262	435.467	807.017
AURMO_00852	glycerol kinase	P:carbohydrate metabolic process; P:catabolic process; F:kinase activity; F:ion binding; P:small molecule metabolic process	#N/A	A	5.2e-12	940.322	907.796	832.13	852.908	840.354	983.893	956.009	985.005	915.795	979.634	1086.62	1063.28	1214.7	1150.2	1327.03	1067.96	1089.35	1204.7	1201.01	1244.93
AURMO_00853	anthranilate phosphoribosyltransferase	P:cellular amino acid metabolic process; P:biosynthetic process; F:transferase activity, transferring glycosyl groups; P:cellular nitrogen compound metabolic process; F:ion binding	Rhola_00008320	#N/A	0.620438	4118.03	3820.53	3481.62	3641.64	3513.52	3791.52	3906.9	3576.68	3542.4	3952.8	3578.94	3832.81	4076.83	3952.14	3836.68	3728.08	3654.38	3940.97	3806.85	3976.8
AURMO_00854	cytochrome c oxidase subunit 3	C:plasma membrane; P:generation of precursor metabolites and energy; F:oxidoreductase activity; F:transmembrane transporter activity	Rhola_00008330	#N/A	0.676774	14772.4	11708.3	12623.1	12642	11814.7	13479.6	14008.7	12936.3	11096.1	13297	13300.8	12013.4	15917.7	12639.4	14417.2	14343	12111.8	14490.1	12920.8	14985.2
AURMO_00855	menaquinol-cytochrome c reductase cytochrome c1 subunit precursor	C:plasma membrane; P:generation of precursor metabolites and energy; F:oxidoreductase activity; F:lyase activity; F:ion binding	Rhola_00008340	#N/A	0.497188	30526	28939.1	27252.5	29336	28623.2	26124.8	27781	27828	25584	31031.8	26720.4	27856.8	31297.6	27784.5	29329	31364.9	29724.5	31485.6	27328	32771.2
AURMO_00856	menaquinol-cytochrome c reductase iron-sulfur subunit precursor	C:cellular_component; F:oxidoreductase activity	Rhola_00008350	#N/A	0.127656	25006	22720.9	20505	21996.1	22516.4	21418.7	23086.9	20872	19585.6	24399.5	22251.8	24808.9	24768	24306.2	23642.5	23747	23649.6	23971	23582.8	25437.6
AURMO_00857	menaquinol-cytochrome c reductase cytochrome b subunit precursor	C:cellular_component; P:generation of precursor metabolites and energy; F:oxidoreductase activity	Rhola_00008360	A	0.000371	17812.2	15620.8	14599.6	15719.6	15728.8	16553.6	18653.7	17292.2	14453.7	18496.8	17118.2	19061.1	19589.6	19144.7	19946.1	18997.5	18168.7	20353.5	19499.6	22791.5
AURMO_00858	hypothetical protein	#N/A	#N/A	#N/A	0.332033	371.732	408.995	368.841	321.254	346.383	402.255	403.58	352.838	344.998	371.562	328.836	392.467	470.438	374.185	412.466	356.435	359.891	387.526	404.646	395.819
AURMO_00859	cytochrome c oxidase subunit IV	C:plasma membrane; P:generation of precursor metabolites and energy; F:oxidoreductase activity; F:transmembrane transporter activity	#N/A	#N/A	0.17481	11519.7	11491.9	9881.17	10743.9	9796.6	11661.3	11585.7	11190	9287.13	11152.9	9910.67	11264.6	12925.4	12125	11703.4	11031.3	11221.1	12087.4	12310.4	12312.5
AURMO_00860	cytochrome c oxidase subunit 1	C:plasma membrane; P:generation of precursor metabolites and energy; F:oxidoreductase activity; F:transmembrane transporter activity; F:ion binding	Rhola_00008400	#N/A	0.0213267	34627	31442.9	29645.5	29681.3	30284.4	33134.4	34626.5	35512.7	27938	33417.8	30496.3	37451.3	38470	36384.8	36998.2	33836.4	33129.9	38607.7	36175.6	42790.5
AURMO_00861	cytochrome c oxidase subunit 2	C:cellular_component; P:generation of precursor metabolites and energy; F:oxidoreductase activity; F:transmembrane transporter activity; F:ion binding	Rhola_00008410	#N/A	0.69412	38817	36469.8	36736	35298.8	35370.2	38560.7	38624	32021.1	31266.2	33538.7	33652	38461.7	37319.9	32557.1	32306.8	34129.5	31847.1	38702	33437.5	34326.1
AURMO_00862	iron-sulfur cluster assembly accessory protein	F:structural molecule activity; P:protein maturation	Rhola_00008420	#N/A	0.124144	22513.8	21472.2	21934.6	19682.5	19344.7	20809.9	18563.1	19178.2	18942.4	18957.1	17972	19726.3	20509	18955.1	21861.5	20514.2	18776.2	25999.6	23894	18077.3
AURMO_00863	acetylornithine deacetylase/succinyl-diaminopimelate desuccinylase-like protein	F:hydrolase activity, acting on carbon-nitrogen (but not peptide) bonds	Rhola_00008430	D	0.000527	811.415	819.073	752.595	782.775	920.173	905.073	807.16	1017.56	825.476	914.46	1030.46	1071.63	1055.79	1070.23	1111.25	815.96	886.828	896.363	1030.01	963.24
AURMO_00864	hypothetical protein	C:cellular_component	Rhola_00008440	#N/A	0.57662	1008.27	1109.05	1358.05	1249.57	1432.22	1102.12	923.784	1114.17	1439.33	1351.2	1380.46	1149.57	1064.77	1118.61	1293.83	1351.62	1319.6	1026.1	1132.41	1077.37
AURMO_00865	dihydroorotate oxidase A	C:cytoplasm; C:plasma membrane; P:biosynthetic process; F:oxidoreductase activity; P:cellular nitrogen compound metabolic process; P:small molecule metabolic process	Rhola_00008450	A	2.94e-07	1201.13	1049.54	1039.91	1019.57	1076.8	1176.87	1285.93	1145.67	1140.02	1202.71	1290.11	1366.67	1311.66	1452.31	1444.88	1346.23	1375.71	1393.41	1441.61	1416.53
AURMO_00866	transcriptional repressor NrdR	F:DNA binding; P:biosynthetic process; P:cellular nitrogen compound metabolic process; F:ion binding	Rhola_00008460	#N/A	0.022484	3940.16	3931.98	3725.2	4071.48	4174.66	3854.03	4312.01	4315.96	4085.89	4235	3888.24	4272.6	4268.96	4333.24	4815.97	4591.88	4374.8	4306.59	4192.61	4668.88
AURMO_00867	histidinol dehydrogenase	P:cellular amino acid metabolic process; P:biosynthetic process; F:oxidoreductase activity; P:cellular nitrogen compound metabolic process; F:ion binding	Rhola_00008470	#N/A	0.477742	1023.26	971.634	934.531	1002.98	965.353	1168.71	1129.41	1000.76	1025.02	1084.45	1151.74	1054.93	1055.79	1074.18	1067.27	1072.67	957.129	1064.85	1078.72	1133.22
AURMO_00868	DNA polymerase-3 subunit alpha	F:nuclease activity; C:cytoplasm; P:DNA metabolic process; P:biosynthetic process; F:nucleotidyltransferase activity	Rhola_00008490	#N/A	0.0386768	3992.12	3993.66	3866.37	4148.4	3908.1	4114.96	4374.93	3920.07	4030.76	3512.04	4159.29	3933.02	4193.54	3749.75	3878.17	3567.04	3277.72	3691.6	3367.41	3778.49
AURMO_00869	apolipoprotein N-acyltransferase	C:plasma membrane; P:biosynthetic process; F:transferase activity, transferring acyl groups	Rhola_00008270	#N/A	0.03667	1410.98	1341.68	1207.93	1257.12	1346.37	1474.48	1509.97	1446	1313.31	1338.43	1506.62	1600.48	1616.91	1611.27	1586.79	1385.31	1322.83	1455.75	1502.26	1454.57
AURMO_00870	ATP-dependent RNA helicase HelY	F:helicase activity; F:ion binding	Rhola_00008260	A	0.00219	2477.21	2299.25	2319.43	2307.6	2536.12	2537.2	2327.87	2399.51	2495.86	2441.69	2617.67	2491.19	2858.54	2666.69	3117.97	2660.8	2507.63	2530.71	2617.77	2740.78
AURMO_00871	sec-independent protein translocase protein TatC	C:plasma membrane; P:protein transport; F:transmembrane transporter activity; C:protein-containing complex	Rhola_00008250	#N/A	0.177027	672.515	660.019	630.311	655.329	623.489	672.689	804.091	613.265	689.997	651.746	650.347	623.493	705.657	636.806	657.289	783.618	734.616	761.572	743.674	675.886
AURMO_00872	sec-independent protein translocase protein TatA	C:plasma membrane; P:protein transport; F:transmembrane transporter activity; C:protein-containing complex	#N/A	#N/A	0.761051	547.605	638.379	602.474	506.767	530.116	574.844	463.426	534.507	549.267	538.866	552.673	648.544	594.332	508.457	381.759	562.615	547.576	586.343	587.582	377.201
AURMO_00873	proteasome accessory factor C	C:proteasome complex; F:DNA binding	Rhola_00008220	#N/A	0.0423986	206.851	195.842	163.046	193.054	155.119	182.102	248.593	204.772	196.917	165.96	192.906	133.606	182.25	175.739	134.446	177.881	157.372	165.12	136.208	135.177
AURMO_00874	proteasome accessory factor B	C:proteasome complex	RHOLA_RS04085	E	1.6e-09	791.429	754.153	646.218	683.985	802.704	740.638	754.986	668.921	758.787	647.714	631.626	634.627	581.763	609.162	554.38	508.038	575.954	512.208	511.027	402.294
AURMO_00875	peptidylprolyl isomerase	P:cellular protein modification process; F:isomerase activity	RHOLA_RS04080	E	1.8e-14	5406.1	5854.69	5585.31	5759.95	6124.95	6005.28	5309.45	5782.97	5590.34	5118.56	5358.24	5483.4	4841.74	5269.2	4663.27	4366.16	4354.81	4544.16	4123.01	3771.2
AURMO_00876	tRNA (adenine57-N1/adenine58-N1)-methyltransferase	C:intracellular; P:tRNA metabolic process; F:methyltransferase activity; C:protein-containing complex	Rhola_00008190	E	0.00538	3173.71	3013.36	2857.28	3030.05	2844.86	2961.19	3007.67	2671.49	2789.39	2776.97	2725.11	2947.68	2792.1	2669.65	2187.64	2416.21	2493.44	2702.57	2320.5	2270.49
AURMO_00877	HAD superfamily hydrolase (TIGR01509 family)	F:molecular_function	Rhola_00008180	#N/A	0.0255994	1436.96	1496.4	1681.16	1699.03	1709.32	1386.15	1532.99	1203.43	1642.55	1495.65	1647.44	1383.38	1369.12	1304.22	1141.96	1443.26	1505.35	1253.56	1222.89	1215.79
AURMO_00878	PAC2 family protein	F:ligase activity	Rhola_00008170	#N/A	0.903185	1102.2	1063.6	1033.95	1032.39	960.835	1167.35	1077.24	956.652	1068.6	1006.51	1124.07	1099.46	1089.91	1030.74	863.107	1096.26	984.863	1182.8	1216.92	955.145
AURMO_00879	undecaprenyl-diphosphatase	P:cell morphogenesis; F:molecular_function; C:plasma membrane; P:biosynthetic process; P:cell wall organization or biogenesis	Rhola_00008160	D	8.31e-06	910.344	1001.93	886.81	938.877	906.619	1069.51	1023.53	1044.86	1005.06	1022.64	1080.11	1121.73	1157.24	1174.88	1077.22	869.189	858.449	948.595	927.604	892.818
AURMO_00881	hypothetical protein	#N/A	#N/A	C	0.000359	25228.8	28431.7	22329.3	24768.3	23989.2	23951.8	23174.4	22697.1	24387.8	25434.9	24079.9	24925.8	27007.1	27534.7	28252.7	22545	23071.7	21698.1	22362.9	21643.8
AURMO_00882	superfamily II DNA or RNA helicase	F:DNA binding; F:helicase activity; F:ion binding	#N/A	#N/A	0.0260319	325.765	339.747	317.144	331.058	286.142	377.793	375.959	300.332	331.346	303.7	334.534	272.778	335.771	283.354	218.267	285.013	237.992	252.734	244.577	239.596
AURMO_00883	tRNA G18 (ribose-2'-O)-methylase SpoU	F:RNA binding; F:methyltransferase activity; P:cellular nitrogen compound metabolic process	#N/A	#N/A	0.613155	763.449	792.023	766.514	756.381	742.463	763.74	659.845	681.523	740.933	695.419	651.975	668.028	722.715	763.18	577.618	696.699	703.658	763.257	724.784	520.473
AURMO_00884	NAD-dependent SIR2 family protein deacetylase	F:ion binding	Rhola_00008130	#N/A	0.486648	770.444	711.955	703.88	678.706	641.561	612.895	741.175	675.222	634.335	765.297	694.3	590.092	704.759	661.488	554.38	860.43	687.533	825.598	651.212	691.266
AURMO_00885	glycosyltransferase involved in cell wall biosynthesis	F:transferase activity, transferring glycosyl groups	Rhola_00008110	#N/A	0.497691	437.684	473.915	455.335	444.93	414.153	532.716	457.288	456.799	483.103	419.939	466.394	456.486	468.642	469.953	361.841	420.445	399.879	434.703	417.571	338.348
AURMO_00886	pimeloyl-ACP methyl ester carboxylesterase	F:molecular_function	Rhola_00008100	#N/A	0.122153	223.839	236.958	208.778	231.514	186.745	248.691	188.746	207.922	195.867	205.602	230.348	203.192	199.308	178.701	142.745	190.009	160.596	230.83	189.895	159.461
AURMO_00887	DNA polymerase-3 subunit epsilon	F:nuclease activity; P:DNA metabolic process; P:biosynthetic process; F:nucleotidyltransferase activity	Rhola_00008070	C	1.45e-07	2300.34	2421.51	2098.72	2364.91	2310.22	2413.53	2326.34	2162.18	2378.76	2369.8	2270.92	2315.83	2566.76	2535.38	2493.88	1966.79	2018.74	1996.6	1956.62	2079.46
AURMO_00888	LSU ribosomal protein L31P	F:structural constituent of ribosome; C:ribosome; P:translation	Rhola_00008060	E	8.19e-05	1800.7	1903.23	1663.27	1690.73	1525.59	1830.53	1735.55	1328.39	1420.95	1398.23	1915.23	1324.92	1238.04	1224.25	718.703	1164.98	1217.69	1031.15	1150.31	669.411
AURMO_00889	iron complex transport system ATP-binding protein	F:ATPase activity; F:ion binding	Rhola_00008050	B	0.0055	2414.26	2299.25	2451.65	2443.34	2429.2	2686.68	2533.5	2527.62	2506.36	2398.69	2519.99	2304.7	2562.27	2479.1	2587.66	2293.58	2331.55	2235.85	2286.7	2080.27
AURMO_00890	glycogen synthase (ADP-glucose)	P:carbohydrate metabolic process; P:biosynthetic process; F:transferase activity, transferring glycosyl groups	Rhola_00008040	#N/A	0.324739	4768.56	4741.32	4495.69	4986.23	4890.02	4216.88	4384.14	4585.84	4707.1	5050.69	4660.68	4946.19	4980	4994.73	5967.06	4918.67	4996.55	4582.91	4948.21	5755.15
AURMO_00891	glucose-1-phosphate adenylyltransferase	P:carbohydrate metabolic process; P:generation of precursor metabolites and energy; P:biosynthetic process; F:nucleotidyltransferase activity; F:ion binding	Rhola_00008030	A	1.07e-06	7505.59	7545.85	6681.89	6969.56	7448.73	7055.77	7227.61	7898.94	6775.52	7500.45	7649.51	8052.52	8840.47	8841.24	11175.6	8793.63	8803.14	8405.93	10139	10096.2
AURMO_00892	phosphoserine phosphatase	F:phosphatase activity	Rhola_00008020	#N/A	0.0760272	2305.34	2227.83	2217.03	2117.56	2146.07	2262.68	1964.19	2165.33	2121.98	2082.9	1988.48	2374.28	2366.55	2425.79	2608.41	2253.15	2256.09	2106.12	2571.04	2372.48
AURMO_00893	3-oxoacyl-[acyl-carrier-protein] reductase	F:oxidoreductase activity; F:transferase activity, transferring acyl groups	Rhola_00008000	#N/A	0.0398397	3433.52	3447.25	3347.41	3232.15	3373.47	3425.96	3286.95	3440.17	3412.18	3297.7	3351.85	3679.72	3698.86	3935.36	3667.38	3491.58	3720.81	3656.22	3706.44	3427.19
AURMO_00894	hypothetical protein	C:cellular_component	#N/A	N	1.3e-12	2568.15	2089.34	2638.56	2216.35	2170.16	2421.68	2268.03	2122.28	2152.43	2264.31	2340.92	1951.2	3387.33	2867.11	4567	3513.14	3275.14	3858.41	4651.94	3427.19
AURMO_00895	cytochrome oxidase assembly protein ShyY1	C:plasma membrane	Rhola_00007980	M	0.0028354	1695.78	1408.76	1385.89	1360.43	1161.13	1284.22	1629.66	1179.28	1084.88	1459.37	1330	1338.84	1834.17	1545.12	1571.02	1631.24	1616.93	1871.92	1641.45	1805.87
AURMO_00896	2-isopropylmalate synthase	P:cellular amino acid metabolic process; P:biosynthetic process; F:transferase activity, transferring acyl groups	Rhola_00006240	E	3.53e-05	18130.9	17327.1	17376.3	17071.7	16639.9	17503.5	16100.2	16509.9	15781.2	15187	14193.7	16369.5	15245.2	14281.2	13920.9	15196	14690.4	16267.6	14679.6	14528.7
AURMO_00897	GTP-binding protein Era	F:GTPase activity; C:cytoplasm; C:plasma membrane; F:rRNA binding; P:ribosome biogenesis; F:ion binding	Rhola_00006230	A	1.32e-13	1220.12	1221.58	1178.11	1251.08	1200.29	1352.17	1299.74	1388.25	1267.62	1284.01	1300.69	1324.92	1592.67	1595.47	1723.72	1466.17	1437.63	1455.75	1622.56	1590.56
AURMO_00898	CBS domain containing-hemolysin-like protein	C:cellular_component; F:ion binding	RHOLA_RS03090	#N/A	0.020541	1136.18	1060.36	1086.64	1090.45	1055.71	1093.97	1160.1	1010.21	1066.5	1159.7	1232.32	1299.87	1197.64	1385.18	1215.82	1164.31	1226.08	1177.74	1304.41	1138.89
AURMO_00899	probable rRNA maturation factor	F:nuclease activity; C:cytoplasm; F:peptidase activity; P:ribosome biogenesis; F:ion binding	Rhola_00006210	A	3.27e-05	2380.28	2384.72	2425.8	2316.65	2545.16	2557.58	2357.03	2658.88	2563.07	2674.84	2600.57	2850.25	2953.7	2883.89	2895.56	2676.97	2790.12	2746.38	2862.35	2678.45
AURMO_00900	phosphate starvation-inducible protein PhoH	F:ion binding	Rhola_00006200	A	0.00149	612.558	584.279	618.381	604.049	655.115	588.433	644.5	623.767	666.367	657.121	708.951	642.977	722.715	671.361	720.363	774.858	690.758	673.957	789.408	758.45
AURMO_00901	histidine triad (HIT) family protein	F:molecular_function	#N/A	#N/A	0.450428	560.596	515.031	485.161	556.539	536.14	621.049	546.291	530.307	519.861	557.007	580.347	645.761	575.479	544	497.117	519.492	513.393	564.439	513.015	543.138
AURMO_00902	16S rRNA (uracil1498-N3)-methyltransferase	C:cytoplasm; F:methyltransferase activity; P:cellular nitrogen compound metabolic process; P:ribosome biogenesis	Rhola_00006180	F	0.00134	177.872	188.268	204.801	221.711	215.36	172.589	173.401	136.515	200.593	192.836	197.79	169.791	131.076	148.094	102.079	202.137	195.425	133.107	176.97	125.464
AURMO_00903	molecular chaperone DnaJ	C:cytoplasm; P:protein folding; P:response to stress; P:biosynthetic process; F:ion binding; F:unfolded protein binding	Rhola_00006170	E	4.47e-06	6823.08	6590.45	6146.03	6472.6	6311.69	6081.39	6448.07	6627.26	6208.92	6849.38	6264.98	6454.82	5436.07	5375.83	4627.58	6279.72	6454.82	5748.86	5580.53	6014.98
AURMO_00904	heat-inducible transcription repressor HrcA	F:DNA binding; P:biosynthetic process; P:cellular nitrogen compound metabolic process	Rhola_00006160	H	0.0146	3207.69	3009.04	2779.73	2525.54	2629.49	2708.43	2677.74	2886.76	2308.39	2853.57	2666.5	3050.66	2608.06	2302.37	2009.21	2917.51	2655.97	3024.38	2765.91	3049.18
AURMO_00905	oxygen-independent coproporphyrinogen-3 oxidase	C:cytoplasm; P:biosynthetic process; F:oxidoreductase activity; P:cellular nitrogen compound metabolic process; F:ion binding; P:cofactor metabolic process	Rhola_00006140	B	2.21e-05	727.476	674.085	601.48	655.329	650.597	703.946	655.242	740.329	735.157	643.683	664.184	609.576	641.017	675.31	614.134	598.999	603.688	490.304	549.802	501.046
AURMO_00906	uncharacterized protein (UPF0548 family)	#N/A	#N/A	J	1.19e-06	874.37	812.581	867.92	831.792	835.836	987.97	879.282	909.397	985.635	777.391	857.904	782.15	731.693	753.307	653.97	681.875	772.669	616.671	697.94	519.664
AURMO_00907	GTP-binding protein LepA	F:GTPase activity; C:plasma membrane; F:translation factor activity, RNA binding; F:ion binding	Rhola_00006130	#N/A	0.0256537	4608.68	5157.89	5467	5379.88	5326.76	5850.36	4479.28	5282.06	6251.98	5054.72	5387.54	5363.71	4672.96	5075.69	4420.1	4459.81	5113.93	4217.29	4548.54	3232.92
AURMO_00908	SSU ribosomal protein S20P	F:structural constituent of ribosome; C:ribosome; P:translation; F:rRNA binding	#N/A	#N/A	0.0423173	2347.31	3411.54	2326.39	2636.4	2432.21	2311.61	2332.48	2136.98	2263.76	2296.56	2678.71	2132.12	1745.29	2183.9	1131.17	1999.81	2372.18	1582.12	2283.71	1087.89
AURMO_00909	DNA polymerase III delta subunit	F:DNA binding; C:intracellular; P:DNA metabolic process; P:biosynthetic process; F:nucleotidyltransferase activity; C:protein-containing complex	Rhola_00006100	#N/A	0.190319	2161.44	2097.99	2131.53	2152.25	2105.4	2024.86	1982.61	1866.05	2031.13	2023.1	1904.64	1803.68	2175.33	1961.76	2077.27	2163.54	2039.38	2077.47	2126.63	2057.61
AURMO_00910	competence protein ComEC	C:cellular_component	Rhola_00006090	#N/A	0.794785	79.9424	75.7399	68.5985	76.1659	55.7224	62.5126	72.1226	67.2072	51.9861	67.8622	50.465	55.669	72.7204	58.2505	61.4134	68.7266	70.9462	72.4504	73.572	52.6139
AURMO_00911	competence protein ComEA	F:DNA binding; C:cellular_component; P:DNA metabolic process; P:response to stress	Rhola_00006080	#N/A	0.643272	31.9769	35.7059	36.7847	30.1647	31.6262	29.8973	29.156	29.4031	26.7807	46.3613	31.7441	27.8345	24.2401	31.5935	26.5572	29.6468	33.5382	35.3828	45.7339	25.9022
AURMO_00912	aromatic acid exporter family member 1	C:cellular_component	#N/A	A	1.65e-08	399.712	416.569	423.521	387.617	456.321	451.178	524.807	486.202	461.573	482.426	557.556	431.435	637.426	617.06	652.31	479.738	531.452	480.195	538.865	531.805
AURMO_00913	beta-N-acetylhexosaminidase	C:cellular_component; P:carbohydrate metabolic process; F:hydrolase activity, acting on glycosyl bonds	#N/A	H	0.0148	1351.03	1220.49	1276.53	1053.5	951.799	1240.74	1223.02	905.197	970.932	976.275	875.811	1082.76	1061.18	910.287	833.23	965.541	875.218	1113.71	1013.11	960.002
AURMO_00914	DNA-binding FrmR family transcriptional regulator	F:DNA binding; P:biosynthetic process; P:cellular nitrogen compound metabolic process; F:ion binding	#N/A	G	0.00455	2546.16	2512.4	2412.88	2287.24	2180.7	2066.99	2016.37	1955.31	1990.7	2468.57	2039.76	2399.34	2327.95	1992.36	2216.69	2381.85	2304.46	2584.63	2243.95	2679.26
AURMO_00915	NADPH-dependent 2,4-dienoyl-CoA reductase/sulfur reductase-like enzyme	C:cell; F:oxidoreductase activity; P:homeostatic process; F:ion binding	Rhola_00001300	F	9.32e-06	8028.21	7657.3	9764.85	7570.59	7043.61	7138.66	6659.84	5493.14	6822.78	6883.64	6059.05	6911.31	6054.65	5286.97	5382.8	6615.27	6315.5	6896.27	5763.47	5798.05
AURMO_00916	probable LLM family oxidoreductase	F:oxidoreductase activity	Rhola_00013000	E	3.2e-07	9276.31	10326.6	9659.47	8620.33	8383.96	8371.25	8103.82	7482.05	7344.21	6760.01	6193.35	7147.9	5609.35	4993.74	3900.58	6949.47	7041.09	8778.3	7469.55	4964.33
AURMO_00917	carbohydrate ABC transporter ATP-binding protein (CUT1 family)	F:ATPase activity; F:ion binding	Rhola_00010530	M	0.00164	10506.4	9322.5	11242.2	9267.36	9927.62	9003.17	10114	10526.3	9370.62	10243.2	10899.6	12378	13095.1	11514.8	19693	11331.8	11072.8	12372.2	12362.1	20964.6
AURMO_00918	lipopolysaccharide kinase (Kdo/WaaP) family protein	F:kinase activity	Rhola_00010540	#N/A	0.0282438	1764.73	1650.05	1850.17	1487.12	1677.7	1686.48	1701.79	1560.47	1476.09	1736.87	1807.79	2207.28	2058.61	1731.72	1838.25	1714.12	1875.56	2099.38	1985.45	1824.49
AURMO_00919	NADPH:quinone reductase-like Zn-dependent oxidoreductase	F:oxidoreductase activity	#N/A	M	7.06e-10	1877.65	1761.49	1775.61	1757.85	1978.9	1746.28	1790.79	1913.3	1705.04	1817.5	1850.11	1934.5	2630.5	2545.25	4220.93	2424.3	2556.64	2458.26	3129.79	3944.43
AURMO_00920	alkylphosphonate utilization operon protein PhnA	F:molecular_function	#N/A	#N/A	0.0690548	4882.48	4777.02	4207.38	4761.5	4939.72	4730.57	4850.63	5589.75	4754.89	5072.87	4651.73	4993.51	5049.13	4865.39	4524.67	4501.59	4494.12	4481.82	4202.55	4111.17
AURMO_00921	ribose 5-phosphate isomerase B	P:carbohydrate metabolic process; F:isomerase activity	#N/A	N	1.09e-10	3021.82	3163.76	2870.2	2929.75	2757.51	3060.4	2574.93	2366.95	2502.68	3006.76	2751.97	2905.92	3187.13	3433.82	3506.37	3160.75	3209.35	3302.39	3812.82	3389.95
AURMO_00923	ribosome-associated protein	C:cytoplasm; P:translation; P:cellular component assembly; P:ribosome biogenesis	Rhola_00005970	#N/A	0.82292	933.327	1052.78	920.612	971.304	915.655	1132.02	1061.89	772.883	1122.16	890.271	949.881	876.787	1026.16	1104.78	936.139	1130.62	1127.4	1078.33	1181.13	724.453
AURMO_00924	hypothetical protein	C:cellular_component	#N/A	#N/A	0.427576	1869.65	1973.57	1893.92	1908.67	1697.28	1830.53	1827.62	1639.22	1809.54	1867.89	2125.23	1792.54	1890.73	1737.64	1741.98	1780.83	1685.3	1846.64	1854.21	1760.54
AURMO_00925	nicotinate-nucleotide adenylyltransferase	P:biosynthetic process; F:nucleotidyltransferase activity; P:cellular nitrogen compound metabolic process; F:ion binding; P:small molecule metabolic process; P:cofactor metabolic process	Rhola_00005950	#N/A	0.252709	1022.26	1069.01	1118.45	1012.78	861.438	1045.05	968.285	843.24	1033.94	942.008	1033.72	932.456	1036.04	879.681	865.597	1030.9	899.727	834.022	878.887	892.818
AURMO_00926	hypothetical protein	C:cellular_component	#N/A	#N/A	0.900021	3056.8	2760.18	2947.75	2906.37	2656.6	2818.5	2803.58	2729.24	2696.97	3085.38	2826.85	2705.51	3311.92	2491.93	2992.66	3108.19	2465.06	3182.76	2596.89	3447.43
AURMO_00927	glutamate-5-semialdehyde dehydrogenase	C:cytoplasm; P:cellular amino acid metabolic process; P:biosynthetic process; F:oxidoreductase activity	Rhola_00005930	#N/A	0.291705	2991.84	2923.56	2780.73	2736.7	2686.72	3022.35	2920.2	2873.11	2860.81	2707.77	2654.29	2711.08	2965.38	2832.55	2590.15	2683.03	2666.93	2707.62	2717.19	2387.05
AURMO_00928	glutamate 5-kinase	C:cytoplasm; P:cellular amino acid metabolic process; P:biosynthetic process; F:kinase activity; F:ion binding	Rhola_00005920	E	1.41e-06	1275.08	1516.96	1355.07	1328.76	1239.45	1206.76	1206.14	1067.96	1196.73	1081.09	1112.67	1102.25	824.164	795.76	593.386	972.279	1079.67	1021.05	923.627	554.47
AURMO_00929	GTP-binding protein	F:GTPase activity; C:cytoplasm; P:ribosome biogenesis; F:ion binding	Rhola_00005910	E	7.19e-08	9052.47	8984.91	9494.43	8880.5	8084.27	7921.43	7410.22	6855.13	7200.86	7436.62	6500.21	7339.96	5959.48	5289.93	3562.81	6506.79	6612.19	6485.16	5624.28	4439
AURMO_00930	LSU ribosomal protein L27P	F:structural constituent of ribosome; C:ribosome; P:translation	Rhola_00005900	F	0.00516	4662.64	5625.31	4909.27	4732.85	4385.5	4538.96	3997.44	4313.86	4505.98	4483.61	4203.24	4486.92	3488.78	3993.61	2732.07	3866.21	4740.5	3716.88	4307.94	2889.72
AURMO_00931	LSU ribosomal protein L21P	F:structural constituent of ribosome; C:ribosome; P:translation; F:rRNA binding	Rhola_00005890	E	8.46e-07	4976.41	5054.01	5623.09	4936.46	4685.2	4736.01	4721.73	4084.94	4949.18	4560.88	4592.31	3894.05	3265.24	3561.18	2181.84	3937.63	4179.38	3194.56	3457.88	2216.26
AURMO_00932	ribonuclease E	F:RNA binding; F:nuclease activity	Rhola_00005880	E	7.63e-11	12594.9	11865.2	12776.2	12111.9	10534.5	10624.4	9297.68	9772.34	10500.7	9461.06	8701.95	8389.32	7265.75	6918.97	4349.56	7837.52	8436.15	7341.08	7008.23	5118.12
AURMO_00933	uncharacterized membrane protein	C:cellular_component	Rhola_00005870	#N/A	0.0913976	9823.92	8831.27	8143.34	9621.04	9197.21	8920.27	9124.28	8677.08	8640.72	9121.75	8174.51	8726.12	9269.6	8821.49	8890.83	8105.02	7747.97	8727.75	7801.61	7861.33
AURMO_00934	DHA2 family lincomycin resistance protein-like MFS transporter	C:plasma membrane; F:transmembrane transporter activity	#N/A	E	0.000109	1539.89	1486.66	1401.8	1464.5	1371.98	1532.92	1390.28	1410.3	1416.23	1341.79	1369.07	1469.66	1273.95	1322.98	1264.78	1239.77	1193.83	1356.34	1174.17	1185.84
AURMO_00935	nucleoside diphosphate kinase	C:cytoplasm; P:biosynthetic process; F:kinase activity; P:cellular nitrogen compound metabolic process; F:ion binding; P:small molecule metabolic process	Rhola_00005860	#N/A	0.607155	975.297	1054.95	1068.74	1035.4	1206.32	1054.56	1000.51	1261.18	1111.66	1229.58	1187.55	1272.04	985.765	1230.17	1225.78	1055.83	1217.69	1017.68	1177.15	1207.69
AURMO_00936	uncharacterized protein DUF4233	C:cellular_component	#N/A	#N/A	0.0336927	843.392	939.174	871.897	890.614	950.293	915.945	932.991	1040.66	974.608	1062.28	993.834	1049.36	1039.63	1015.93	1177.64	999.23	1011.31	972.184	937.546	1137.27
AURMO_00937	dihydrofolate synthase/folylpolyglutamate synthase	P:biosynthetic process; F:ligase activity; P:cellular nitrogen compound metabolic process; F:ion binding; P:small molecule metabolic process; P:cofactor metabolic process	Rhola_00005840	#N/A	0.0337107	689.503	737.923	706.863	674.936	852.402	756.946	756.52	926.199	853.307	938.648	949.881	809.984	739.773	816.494	868.917	884.012	1015.82	754.832	789.408	958.383
AURMO_00938	isoleucyl-tRNA synthetase	F:RNA binding; C:cytoplasm; P:tRNA metabolic process; P:translation; P:cellular amino acid metabolic process; F:ligase activity; F:ion binding	Rhola_00005830	#N/A	0.165187	7218.8	7078.43	7183.95	6914.51	7456.26	7785.53	7652.67	8932.25	7634.08	7828.34	8453.69	8436.64	7496.48	8345.61	7016.07	7665.71	8112.38	7179.33	7696.23	7252.63
AURMO_00939	valyl-tRNA synthetase	C:cytoplasm; P:tRNA metabolic process; P:translation; P:cellular amino acid metabolic process; F:ligase activity; F:ion binding	Rhola_00005820	#N/A	0.0585817	5722.87	5970.47	6218.6	5462.83	6700.24	6638.56	6567.76	6855.13	6034.06	6667.29	6983.7	8486.74	7056.57	7035.47	6782.03	6232.56	6438.69	7221.45	6494.22	7173.3
AURMO_00940	hypothetical protein	#N/A	#N/A	A	6.92e-07	63.9539	82.2319	77.5462	65.6083	72.2885	86.974	73.6572	109.212	83.4928	102.129	104.186	102.988	126.587	110.577	127.806	117.913	103.195	136.476	123.283	119.798
AURMO_00941	TM2 domain-containing protein	C:cellular_component	#N/A	#N/A	0.0435609	486.649	558.311	728.735	601.786	668.669	709.382	713.554	684.673	713.102	653.089	763.486	709.78	654.484	770.091	782.606	704.784	782.343	756.517	806.309	881.486
AURMO_00942	transposase-like protein	F:DNA binding	#N/A	A	4.27e-08	190.862	186.104	210.767	195.317	210.842	216.076	247.058	177.469	221.597	223.072	221.395	247.727	252.277	298.163	314.536	263.452	263.791	283.062	337.039	303.542
AURMO_00943	transposase InsO family protein	F:molecular_function; P:DNA metabolic process; P:transposition	#N/A	M	5.56e-05	245.823	219.646	205.796	196.825	212.348	239.179	207.161	224.724	214.771	237.182	218.953	250.511	247.788	307.049	298.768	256.714	250.247	281.377	284.346	334.301
AURMO_00944	thioredoxin	C:cell; F:oxidoreductase activity; P:homeostatic process; P:small molecule metabolic process	Rhola_00005620	#N/A	0.0854508	2505.19	2236.49	2293.58	2118.32	1759.02	2045.25	2025.57	1853.45	1916.13	2105.74	1566.86	2029.14	1949.09	1952.87	1961.91	1896.72	1911.03	2175.2	1883.05	2151.51
AURMO_00945	protein-S-isoprenylcysteine O-methyltransferase Ste14	C:cellular_component; P:biological_process; F:methyltransferase activity	#N/A	D	0.00148	301.782	289.976	251.528	300.139	268.07	364.204	328.388	282.48	308.766	309.747	332.092	320.097	421.06	369.249	390.058	316.007	283.785	298.226	302.242	310.827
AURMO_00946	uncharacterized protein DUF4395	C:cellular_component	#N/A	N	0.00575017	618.554	576.705	544.812	467.553	518.068	531.357	500.255	441.047	416.414	495.192	472.906	637.41	635.63	510.432	580.108	510.059	542.416	650.369	623.374	588.466
AURMO_00947	hypothetical protein	C:membrane; C:integral component of membrane	#N/A	#N/A	0.0374304	164.881	188.268	210.767	164.398	191.263	182.102	191.815	136.515	147.556	153.866	160.348	183.708	160.703	201.408	187.56	170.469	163.821	256.104	182.936	242.024
AURMO_00948	putrescine:proton symporter (AAT family)	C:cellular_component; F:transmembrane transporter activity	#N/A	A	1.64e-08	5774.84	7069.78	4208.37	5817.27	8311.67	4545.75	5458.3	7728.82	4542.74	6701.56	7941.72	9221.57	11551.8	11156.4	16548.4	8435.85	9907.96	10340.2	13194.2	18019
AURMO_00949	3-deoxy-D-arabinoheptulosonate-7-phosphate synthase	P:cellular amino acid metabolic process; P:biosynthetic process; F:transferase activity, transferring alkyl or aryl (other than methyl) groups	Rhola_00008740	#N/A	0.625121	10883.1	11548.2	12093.2	11559.1	11653.5	11882.8	11024	12007	12506.1	11195.2	11361.1	12689.8	10930.5	11685.6	10866	10633.8	12669.7	10308.2	11749.6	9548.21
AURMO_00950	1-acyl-sn-glycerol-3-phosphate acyltransferase	P:biological_process; F:methyltransferase activity; F:transferase activity, transferring acyl groups	Rhola_00008750	#N/A	0.622193	2039.53	1810.18	2103.69	1909.43	1737.94	1894.4	2057.8	1532.11	1825.29	1738.88	1724.76	1683.99	1889.83	1819.59	1547.78	1805.76	1741.41	1764.08	1888.02	1619.7
AURMO_00951	glucokinase	C:cytoplasm; P:carbohydrate metabolic process; P:generation of precursor metabolites and energy; P:catabolic process; F:kinase activity; P:cellular nitrogen compound metabolic process; P:small molecule metabolic process	Rhola_00008760	#N/A	0.134534	2337.32	2115.31	2361.18	2209.57	2054.2	2071.07	2137.59	2031.97	2108.85	2069.46	1903.02	2029.14	1979.61	2024.94	1807.55	1988.35	2047.77	2181.94	2036.15	1775.92
AURMO_00952	long-chain acyl-CoA synthetase	P:lipid metabolic process; F:ligase activity; P:small molecule metabolic process	Rhola_00008770	M	7.98e-07	7220.79	6699.73	5603.21	6654.34	6977.35	6149.33	6621.47	6724.92	5764.68	6747.25	6580.79	7145.12	9181.62	8471.99	13805.6	8649.44	8106.57	8916.46	9536.52	14332.8
AURMO_00953	peptide deformylase	P:translation; F:hydrolase activity, acting on carbon-nitrogen (but not peptide) bonds; F:ion binding	Rhola_00008780	#N/A	0.298351	1843.67	1808.02	1857.13	1775.19	1617.46	1916.15	1649.61	1850.3	1818.46	1769.12	1722.32	1812.03	1846.74	1721.84	1511.27	1648.09	1718.19	1696.69	1593.73	1410.05
AURMO_00954	MinD-like ATPase involved in chromosome partitioning or flagellar assembly	#N/A	Rhola_00008790	#N/A	0.197777	6232.51	6059.19	5992.93	5685.3	5891.52	6101.77	5880.3	5828.12	5868.65	6140.52	5697.66	6491.01	5728.75	5822.08	4406	5550.68	5540.26	5716.84	5361.81	4699.64
AURMO_00955	pyruvate carboxylase	P:carbohydrate metabolic process; P:biosynthetic process; F:ligase activity; F:ion binding; P:small molecule metabolic process	Rhola_00008800	L	0.000427	14112.8	13076	14265.5	15146.5	15130.9	15417.5	15524.8	16164.4	15409.4	15565.3	16442.6	16556	15667.2	15035.5	14998.1	14871.9	14407.9	15534.7	14380.3	15017.6
AURMO_00956	cellulose biosynthesis protein BcsQ	#N/A	RHOLA_RS04385	#N/A	0.39608	1816.69	1717.13	1645.37	1921.49	1564.75	1637.56	1839.89	1417.65	1648.33	1650.87	1544.88	1622.75	1616.91	1496.74	1024.11	1675.04	1567.91	1649.51	1486.35	1358.25
AURMO_00957	MerR-like DNA binding protein	F:DNA binding; P:biosynthetic process; P:cellular nitrogen compound metabolic process	Rhola_00008820	#N/A	0.112944	3325.6	4184.09	3357.35	3649.18	3799.67	3574.09	3627.61	3476.92	3550.28	3219.09	3493.48	3070.15	3532.77	3716.18	3571.94	3358.17	3374.46	3054.71	3410.16	2894.57
AURMO_00958	MerR-like DNA binding protein	F:DNA binding; P:biosynthetic process; P:cellular nitrogen compound metabolic process	Rhola_00008830	#N/A	0.360286	1662.8	1734.44	1760.69	1700.54	1655.11	1539.71	1740.15	1535.26	1712.91	1503.05	1662.09	1511.41	1608.83	1540.18	1456.49	1700.65	1630.47	1526.51	1598.7	1661.79
AURMO_00959	type III secretion system (T3SS) inner membrane Yop/YscD-like protein	#N/A	Rhola_00008840	H	3.94e-07	1045.25	1160.98	1106.52	1111.57	1028.61	1019.23	1011.25	792.835	989.836	872.13	848.951	832.252	808.004	793.786	683.846	873.232	837.165	903.103	907.719	809.445
AURMO_00960	superfamily II DNA/RNA helicase	F:helicase activity; F:ion binding	#N/A	E	8.66e-06	4714.6	4353.96	4836.69	4701.93	4394.54	4510.42	3776.46	3163.99	3424.25	3042.38	2166.74	2769.53	2273.18	2076.28	759.368	2848.78	2682.41	2586.31	2043.11	892.818
AURMO_00961	LPXTG-motif cell wall-anchored protein	C:cellular_component	#N/A	A	3.6e-05	8317	8290.27	7353.96	7698.79	8504.44	8426.97	8640.91	8790.49	7860.92	9119.74	9038.93	9480.43	10248.2	10731.9	9541.49	8421.7	9079.83	8805.25	9444.06	9066.59
AURMO_00962	deoxyribodipyrimidine photolyase-related protein	F:lyase activity	Rhola_00013030	N	0.00593248	1039.25	1041.96	970.321	987.895	993.967	951.278	1046.55	964.003	965.681	956.118	958.834	748.748	1088.11	972.486	1034.07	1211.47	1122.24	1137.3	1078.72	1057.13
AURMO_00963	DME family drug/metabolite transporter	C:cellular_component	#N/A	M	6.23e-09	874.37	837.466	799.322	840.842	768.066	831.689	824.039	684.673	775.065	831.816	718.719	904.622	989.356	940.893	1107.1	1075.37	1000.34	1041.26	1091.65	1210.93
AURMO_00964	glyceraldehyde 3-phosphate dehydrogenase	P:carbohydrate metabolic process; F:oxidoreductase activity; P:small molecule metabolic process	#N/A	#N/A	0.0187711	2782.99	2683.36	2556.04	2909.39	3144.55	2620.09	3016.88	3024.32	2261.13	2728.6	2992.9	2535.72	3553.42	2669.65	5843.4	2966.7	2263.18	3518.06	3128.8	6885.14
AURMO_00965	3-oxoacyl-[acyl-carrier protein] reductase	F:oxidoreductase activity; F:transferase activity, transferring acyl groups	#N/A	#N/A	0.0444085	1244.1	1193.44	1155.24	1196.79	1161.13	1127.94	1216.88	1174.03	1137.39	1253.1	1076.04	1246.99	1327.82	1211.41	1559.4	1261.34	1249.94	1294	1333.24	1564.66
AURMO_00966	drug/metabolite transporter (DMT)-like permease	C:cellular_component	Rhola_00002610	#N/A	0.658927	455.671	469.587	458.318	450.209	429.213	409.05	486.444	428.446	476.802	473.691	411.859	403.6	474.927	458.105	404.997	462.22	444.381	441.442	431.49	355.346
AURMO_00967	hypothetical protein	#N/A	#N/A	A	1.09e-08	155.888	180.694	151.116	138.758	165.661	152.204	165.729	189.02	163.835	172.007	144.069	189.275	271.13	216.218	243.164	216.96	190.265	281.377	260.485	219.36
AURMO_00968	threonine/homoserine/homoserine lactone efflux protein	C:plasma membrane; P:transport	#N/A	#N/A	0.0483572	581.581	647.035	546.8	599.524	573.79	629.202	652.173	642.669	624.883	568.43	601.51	645.761	668.848	712.828	824.931	596.978	697.208	630.15	748.645	645.937
AURMO_00969	uncharacterized protein (UPF0303 family)	#N/A	#N/A	#N/A	0.0034412	1220.12	1219.41	1111.49	1183.21	1165.65	1194.53	1382.61	1193.98	1274.45	1169.78	1119.18	1074.41	1368.22	1317.05	1285.53	1239.77	1248.01	1125.51	1159.26	1102.46
AURMO_00970	enamine deaminase RidA (YjgF/YER057c/UK114 family)	F:hydrolase activity, acting on carbon-nitrogen (but not peptide) bonds	#N/A	J	1.16e-06	1102.2	995.438	969.327	1039.17	1004.51	1123.87	1068.03	1066.91	1166.8	1003.15	1114.3	1018.74	954.343	976.436	872.236	985.081	991.312	744.723	862.98	705.027
AURMO_00971	carbonic anhydrase	F:lyase activity; F:ion binding	#N/A	E	5.58e-08	57874.3	61875.1	46316.9	59207.3	48606.5	49943.5	43551.3	45305	42642.8	46091.8	37112.1	39416.4	36717.5	36530.9	19734.5	31085.3	33443.4	23735.1	30355.4	17452.4
AURMO_00972	MFS transporter	C:cellular_component; F:transmembrane transporter activity	#N/A	#N/A	0.122153	2084.5	1863.2	1684.14	1929.03	1859.92	1732.68	2163.68	2096.02	1646.75	1644.15	1548.95	1998.52	1723.74	1688.28	1696.34	1600.25	1376.36	1745.55	1496.3	1747.59
AURMO_00973	hypothetical protein	F:hydrolase activity, acting on carbon-nitrogen (but not peptide) bonds	#N/A	#N/A	0.0923357	7422.65	6728.95	6369.72	6620.4	6915.6	6627.69	6665.97	7289.88	6417.92	6190.24	6915.33	7726.86	6617.56	6713.61	7447.62	5811.44	5461.57	6085.84	5854.94	6839
AURMO_00974	hypothetical protein	#N/A	#N/A	#N/A	0.039181	143.896	169.874	169.011	118.397	115.963	154.922	139.642	153.316	145.456	110.864	132.674	116.905	164.294	132.298	169.302	130.041	155.437	158.38	198.843	156.223
AURMO_00975	transmembrane secretion effector	C:cellular_component	#N/A	#N/A	0.36352	479.654	486.899	444.399	499.98	444.273	418.562	451.15	401.143	441.094	393.063	419.999	403.6	432.731	386.033	356.032	452.787	399.234	485.249	463.305	371.535
AURMO_00977	uncharacterized membrane protein	C:cellular_component; F:transmembrane transporter activity	#N/A	#N/A	0.365987	294.787	307.288	204.801	212.661	219.878	236.461	296.163	212.123	231.049	223.744	197.79	180.924	238.81	201.408	221.586	244.586	208.969	229.145	241.595	205.599
AURMO_00978	ADP-ribose pyrophosphatase YjhB (NUDIX family)	F:molecular_function	#N/A	A	1.6e-06	524.622	524.769	528.905	545.227	537.646	531.357	529.411	494.603	604.929	588.587	522.557	514.938	656.279	617.06	829.081	714.217	733.326	714.395	756.598	653.222
AURMO_00979	GTP-binding protein	P:ribosome biogenesis; F:ion binding	Rhola_00008860	E	7.64e-08	1521.9	1497.48	1671.22	1679.42	1575.29	1742.2	1554.47	1642.38	1735.49	1552.77	1614.88	1319.36	1343.98	1251.89	1135.32	1470.21	1486.65	1310.85	1195.05	1237.64
AURMO_00980	cytidylate kinase	C:cytoplasm; P:biosynthetic process; F:kinase activity; P:cellular nitrogen compound metabolic process; F:ion binding; P:small molecule metabolic process	Rhola_00008870	#N/A	0.330397	645.534	643.789	670.078	624.41	659.633	660.459	705.881	645.819	739.357	677.278	800.114	732.048	676.928	671.361	693.805	658.293	697.208	645.314	681.038	633.795
AURMO_00981	prephenate dehydrogenase	P:cellular amino acid metabolic process; P:biosynthetic process; F:oxidoreductase activity	Rhola_00008880	#N/A	0.499703	1324.05	1277.84	1543.96	1495.42	1415.65	1494.87	1425.57	1371.45	1548.03	1374.71	1326.74	1233.07	1415.8	1453.3	1307.94	1408.89	1439.56	1329.38	1395.88	1258.69
AURMO_00982	ribosomal large subunit pseudouridine synthase B	F:RNA binding; F:kinase activity; F:isomerase activity; P:cellular nitrogen compound metabolic process	Rhola_00008900	#N/A	0.794426	256.815	245.614	272.406	255.646	248.492	274.512	251.662	264.628	315.067	280.183	316.627	267.211	272.926	292.24	256.442	260.083	283.14	261.159	253.525	282.496
AURMO_00983	segregation and condensation protein B	C:cytoplasm; P:cell cycle; P:chromosome segregation; P:cell division	Rhola_00008910	#N/A	0.0889181	391.718	458.767	410.597	409.486	414.153	462.049	445.012	475.701	477.852	456.894	484.301	462.053	402.207	431.448	396.697	461.546	482.434	421.223	398.681	435.481
AURMO_00984	condensin subunit ScpA	C:cytoplasm; P:cell cycle; P:chromosome segregation; P:cell division	Rhola_00008920	#N/A	0.743326	431.689	380.863	466.271	423.06	364.455	440.306	408.183	353.888	471.025	436.737	417.557	384.116	431.833	435.397	359.351	415.728	379.24	367.307	373.825	353.727
AURMO_00985	chromosome partitioning protein	#N/A	Rhola_00014030	#N/A	0.362766	3222.68	3046.91	2810.55	3111.49	2983.41	2938.09	3078.26	2938.21	2860.81	2817.96	2879.76	2989.43	3101.84	2761.47	2371.89	2792.18	2600.5	2972.15	2567.07	2378.15
AURMO_00986	integrase/recombinase XerD	F:DNA binding; C:cytoplasm; P:DNA metabolic process; P:cell cycle; P:chromosome segregation; P:transposition; P:cell division	Rhola_00008940	#N/A	0.108457	89.9351	95.2158	105.383	91.2483	106.927	107.359	113.555	120.763	106.598	127.662	143.255	111.338	91.5738	124.399	150.214	129.368	132.218	119.627	101.41	99.5617
AURMO_00987	ADP-ribose pyrophosphatase	F:molecular_function	Rhola_00008950	D	7.05e-05	735.47	782.285	720.782	698.313	843.366	765.099	807.16	930.399	884.813	821.065	952.323	890.704	808.902	971.499	903.773	714.217	817.817	658.793	688.992	608.703
AURMO_00988	CTP synthase	P:cellular amino acid metabolic process; P:biosynthetic process; F:ligase activity; P:cellular nitrogen compound metabolic process; F:ion binding	Rhola_00008960	C	4.88e-06	9633.05	9880.81	9443.73	9968.69	10793.6	10858.2	10958	12986.7	11449.5	10626.8	11888.6	10766.4	12296.9	12553.5	11017.9	9580.62	10523.3	9740.37	8983.74	8530.74
AURMO_00989	DNA replication and repair protein RecN	P:DNA metabolic process; P:response to stress; F:ion binding	Rhola_00008970	#N/A	0.0892986	821.408	751.989	908.682	886.843	746.981	799.074	834.781	725.628	924.197	841.222	889.648	754.315	882.52	859.935	960.207	1045.05	895.857	933.431	983.28	1041.76
AURMO_00990	NAD+ kinase	C:cytoplasm; P:biosynthetic process; F:kinase activity; P:cellular nitrogen compound metabolic process; F:ion binding; P:small molecule metabolic process; P:cofactor metabolic process	Rhola_00008980	#N/A	0.931499	2713.04	2425.84	2814.53	2751.02	2558.71	2457.01	2562.66	2421.56	2598.78	2670.14	2381.62	2608.09	2636.79	2456.39	2502.18	2772.64	2579.86	2593.05	2488.52	2595.89
AURMO_00991	23S rRNA (cytidine1920-2'-O)/16S rRNA (cytidine1409-2'-O)-methyltransferase	F:RNA binding; P:biological_process; F:methyltransferase activity	Rhola_00008990	#N/A	0.347766	659.524	611.329	691.95	663.624	596.38	572.126	669.053	535.557	689.472	628.229	652.789	534.423	594.332	566.708	508.735	657.619	619.167	557.7	578.634	561.755
AURMO_00992	hypothetical protein	#N/A	#N/A	#N/A	0.791259	16.9877	21.64	18.8895	14.3283	13.5541	17.6666	15.3452	17.8519	12.6027	30.2356	13.0232	22.2676	20.649	6.91107	14.9384	23.5826	9.67449	25.2734	12.9248	21.855
AURMO_00993	citrate synthase/2-methylcitrate synthase	C:cytoplasm; P:generation of precursor metabolites and energy; F:transferase activity, transferring acyl groups	#N/A	#N/A	0.47517	2390.28	1863.2	2205.09	2297.8	2061.73	2147.17	2570.33	2013.07	1948.69	3070.59	2458.95	2694.38	2854.95	2138.48	2405.91	2964	2037.45	2835.68	1803.51	2499.57
AURMO_00994	methylisocitrate lyase	P:lipid metabolic process; P:catabolic process; F:lyase activity; P:small molecule metabolic process	#N/A	#N/A	0.92518	4577.7	3184.32	3712.27	4416.12	3599.37	3531.96	4373.39	3118.83	3343.91	5226.73	3429.18	4108.37	4451.21	3429.87	3748.71	4806.82	3388.65	4232.45	2913.05	3675.69
AURMO_00995	2-methylcitrate dehydratase	F:lyase activity	#N/A	#N/A	0.909728	11264.9	8557.52	10217.2	10744.7	9944.19	9345.63	11427.6	9379.6	8937.93	13581.2	9602.18	11573.6	12296.9	9164.08	10860.2	12147.8	9046.29	11969.5	7327.37	10771.3
AURMO_00996	GntR family transcriptional regulator	F:DNA binding; F:DNA-binding transcription factor activity; P:biosynthetic process; P:cellular nitrogen compound metabolic process	#N/A	#N/A	0.565554	2357.3	2593.55	3572.09	2467.47	3183.71	3317.24	2711.5	2884.66	2963.73	2824.68	3420.22	5405.46	5128.13	4536.62	2105.48	4169.41	3968.47	4865.97	3168.57	1830.96
AURMO_00997	propionyl-CoA synthetase	F:ligase activity	#N/A	A	0.00152	4905.46	4299.86	4503.64	5043.54	5075.26	4983.34	5802.04	4751.76	4925.02	4710.71	4215.45	5394.33	8813.53	4976.96	21014.2	7224.37	4497.35	8876.02	7607.74	26290.8
AURMO_00998	uncharacterized membrane protein (DUF485 family)	C:cellular_component	#N/A	A	6.87e-16	1431.97	1402.27	1431.62	1389.84	1885.53	1629.4	2185.16	2078.17	1970.74	2218.62	2216.39	3857.86	8992.19	3715.19	16986.6	4370.2	2968.13	7691.54	7775.76	18794.5
AURMO_00999	cation/acetate symporter	C:cellular_component; F:transmembrane transporter activity	Rhola_00003310	A	5.79e-10	9618.07	8024.1	9242.91	9670.81	11876.4	9817.19	12814.8	14462.1	11657.5	14007.2	14183.1	22270.4	42512.7	20592	93695.3	23192.5	16958.7	35574.8	33334.1	104060
AURMO_01000	transposase InsO family protein	F:molecular_function; P:DNA metabolic process; P:transposition	#N/A	#N/A	0.876249	45.9669	36.7879	45.7323	37.7059	27.1082	50.2818	30.6905	50.4054	50.4107	36.2828	35.8138	44.5352	47.5825	61.2124	39.0058	47.1653	42.5677	52.2317	48.7166	25.9022
AURMO_01001	hypothetical protein	F:DNA binding	#N/A	#N/A	0.967984	7.99424	4.32799	7.95345	5.27883	10.5421	9.51278	7.67262	4.20045	6.30134	6.71903	4.88371	8.35035	8.08004	6.91107	7.4692	3.36895	7.09462	10.1094	2.98265	8.09445
AURMO_01002	HAD superfamily hydrolase (TIGR01450 family)	F:molecular_function	Rhola_00005090	E	0.000251	1592.85	1592.7	1535.02	1525.58	1367.46	1564.17	1494.63	1442.85	1471.89	1290.72	1242.9	1547.6	1197.64	1207.46	712.893	1010.01	1149.33	1088.44	1144.34	775.448
AURMO_01003	hypothetical protein	#N/A	Rhola_00005070	E	4.12e-07	4011.11	3880.05	4382.35	4310.54	4135.51	3882.57	3529.41	3798.26	4010.28	3667.92	3499.99	3209.32	3084.78	2912.52	2063.16	3038.12	3233.21	2999.11	2856.38	2260.78
AURMO_01007	tyrosyl-tRNA synthetase	F:RNA binding; C:cytoplasm; P:tRNA metabolic process; P:translation; P:cellular amino acid metabolic process; F:ligase activity; F:ion binding	Rhola_00005030	L	0.00324	3374.57	3283.86	3325.54	3502.12	3536.11	3530.6	3385.16	3464.32	3691.54	3389.08	3594.41	3621.27	3303.84	3498.98	3384.38	3294.83	3466.69	3105.26	3094	3116.36
AURMO_01008	argininosuccinate lyase	C:cytoplasm; P:cellular amino acid metabolic process; P:biosynthetic process; F:lyase activity	Rhola_00005020	J	1e-05	2849.95	2984.15	2935.82	2933.52	2993.95	3178.63	3131.96	3066.33	3070.85	3005.42	2923.71	3109.11	2825.32	2911.54	2610.07	2785.45	2798.51	2650.34	2519.34	2529.51
AURMO_01009	ornithine carbamoyltransferase	C:cytoplasm; P:cellular amino acid metabolic process; F:ion binding	Rhola_00005010	#N/A	0.167745	3851.22	3822.7	3984.68	3735.9	4367.43	4193.78	4285.93	4710.8	4288.59	4306.23	4256.15	4845.99	4252.8	4690.64	4473.22	3916.07	4459.29	3743.83	3933.12	4400.95
AURMO_01010	N-acetylglutamate kinase	C:cytoplasm; P:cellular amino acid metabolic process; P:biosynthetic process; F:kinase activity; F:ion binding	Rhola_00005000	#N/A	0.524719	1783.71	1787.46	2061.93	1802.34	2203.29	1901.2	2091.56	2058.22	2189.72	2190.4	2210.69	2034.7	1885.34	2144.41	2215.86	1917.61	2385.73	1745.55	1892.99	2144.22
AURMO_01011	glutamate N-acetyltransferase	C:cytoplasm; P:cellular amino acid metabolic process; P:biosynthetic process; F:transferase activity, transferring acyl groups	Rhola_00004990	#N/A	0.46976	11697.6	11785.1	12054.5	11366.8	12254.4	12162.8	11644	13897.2	12791.7	12209.8	12527.5	12617.4	12261	12848.7	14911.8	11633.7	12703.9	11686.4	12367	12935.7
AURMO_01012	N-acetyl-gamma-glutamyl-phosphate reductase	C:cytoplasm; P:cellular amino acid metabolic process; P:biosynthetic process; F:oxidoreductase activity	Rhola_00004980	#N/A	0.113873	5543	5458.68	5129.98	5603.1	5209.29	5486.16	5604.08	5857.52	5694.31	5454.51	5381.84	5369.28	6197.39	5919.83	5634.26	5413.23	5379.66	5762.34	5463.22	5230.63
AURMO_01013	hypothetical protein	#N/A	#N/A	#N/A	0.112826	181.869	231.548	217.726	201.35	204.817	205.204	259.335	252.027	248.378	255.323	208.371	178.141	219.957	237.938	185.9	175.185	222.513	175.229	205.803	158.651
AURMO_01014	phenylalanyl-tRNA synthetase beta subunit	F:RNA binding; C:cytoplasm; P:tRNA metabolic process; P:translation; P:cellular amino acid metabolic process; F:ligase activity; F:ion binding	Rhola_00004970	J	3.52e-11	5100.32	5366.71	5435.19	5463.59	5505.98	5838.13	5820.45	6199.86	6178.47	5615.09	5869.4	5920.4	5108.38	5435.06	4674.06	4694.29	5237.77	4387.46	4469	3979.23
AURMO_01015	phenylalanyl-tRNA synthetase alpha subunit	F:RNA binding; C:cytoplasm; P:tRNA metabolic process; P:translation; P:cellular amino acid metabolic process; F:ligase activity; F:ion binding	Rhola_00004960	J	3.48e-05	3885.2	3957.95	4198.43	4110.7	4361.41	4110.88	3943.73	4298.11	4604.18	4187.97	3964.76	4111.16	3706.05	4025.2	3366.12	3570.41	3820.78	3470.88	3330.62	3052.42
AURMO_01016	mRNA interferase MazF	F:DNA binding; F:nuclease activity	#N/A	#N/A	0.020541	175.873	230.466	239.598	257.154	233.432	236.461	251.662	246.776	241.026	328.56	303.604	183.708	288.188	276.443	371.8	305.901	330.867	259.474	300.253	339.157
AURMO_01017	hypothetical protein	#N/A	#N/A	#N/A	0.0804219	188.864	190.432	172.988	182.497	176.203	183.461	202.557	186.92	181.689	200.899	204.302	180.924	231.628	218.192	226.566	194.052	192.2	193.763	196.855	231.501
AURMO_01018	TrmH family RNA methyltransferase	F:RNA binding; F:methyltransferase activity; P:cellular nitrogen compound metabolic process	Rhola_00004950	E	1.26e-11	1512.91	1471.52	1455.48	1481.09	1527.1	1473.12	1491.56	1540.51	1394.17	1394.2	1172.9	1127.3	1033.35	1044.56	746.09	1123.88	1162.87	1061.48	1026.03	911.435
AURMO_01019	LSU ribosomal protein L20P	F:structural constituent of ribosome; C:ribosome; P:translation; F:rRNA binding; P:ribonucleoprotein complex assembly; P:ribosome biogenesis	Rhola_00004940	E	1.09e-08	6861.05	7978.65	7247.58	7522.33	7093.31	7209.33	6692.06	9245.19	6856.91	6899.1	6428.59	6429.77	4515.85	4933.52	2944.52	5013	5876.93	4801.95	4768.26	3576.13
AURMO_01020	large subunit ribosomal protein L35	F:structural constituent of ribosome; C:ribosome; P:translation	#N/A	E	6.41e-09	1971.58	2251.64	2174.28	2064.02	2039.14	1936.53	1884.4	2258.79	1782.76	2138.67	1826.51	1831.51	1291.91	1392.09	788.415	1443.93	1654.98	1304.11	1312.37	1048.23
AURMO_01021	translation initiation factor IF-3	C:cytoplasm; F:translation factor activity, RNA binding	Rhola_00004920	E	6.75e-10	2651.09	2552.43	2691.25	2753.29	2581.3	2531.76	2168.28	2162.18	2501.11	2262.97	2166.74	1739.66	1415.8	1509.58	947.758	2000.48	1989.07	1678.15	1622.56	1026.38
AURMO_01022	hypothetical protein	F:isomerase activity	#N/A	J	0.0009718	1590.85	1654.38	1524.08	1751.06	1715.35	1538.35	1661.89	1720.08	1680.88	1718.73	1605.92	1753.57	1535.21	1545.12	1344.46	1557.13	1553.08	1462.49	1397.87	1288.64
AURMO_01023	TetR family transcriptional regulator	F:DNA binding	#N/A	#N/A	0.0690548	213.846	181.776	165.034	199.087	200.299	153.564	201.023	177.469	182.214	161.257	153.837	77.9366	184.045	163.891	132.786	170.469	134.798	139.846	144.161	114.132
AURMO_01024	RND superfamily putative drug exporter	C:cellular_component	Rhola_00002680	E	0.000594	1487.93	1048.46	1203.95	1224.69	1371.98	1031.46	1180.05	1547.87	1032.89	1064.29	988.95	929.673	998.334	840.189	550.231	943.306	939.715	892.994	733.731	613.559
AURMO_01025	YhgE/Pip-like protein	C:cellular_component	#N/A	E	8.66e-05	755.455	644.871	836.107	921.533	932.221	621.049	596.93	948.251	741.983	800.236	662.556	590.092	474.029	522.279	446.492	687.266	767.509	517.262	567.697	449.242
AURMO_01026	type III secretion system (T3SS) SseB-like protein	#N/A	Rhola_00004900	#N/A	0.838685	826.404	874.255	899.734	845.367	933.727	992.047	836.316	871.593	987.21	859.364	919.765	990.909	909.454	995.194	800.864	828.761	946.81	786.845	880.875	814.302
AURMO_01027	1-(5-phosphoribosyl)-5-[(5-phosphoribosylamino)methylideneamino] imidazole-4-carboxamide isomerase	C:cytoplasm; P:cellular amino acid metabolic process; P:biosynthetic process; F:isomerase activity; P:cellular nitrogen compound metabolic process	Rhola_00004890	#N/A	0.199098	1367.01	1447.71	1428.64	1429.81	1570.77	1617.17	1514.58	1619.27	1683.51	1586.36	1721.51	1809.24	1419.39	1700.12	1245.7	1329.39	1572.43	1351.29	1574.84	1273.26
AURMO_01028	glutamine amidotransferase	C:cytoplasm; P:cellular amino acid metabolic process; P:biosynthetic process; F:transferase activity, transferring glycosyl groups; F:hydrolase activity, acting on carbon-nitrogen (but not peptide) bonds; F:lyase activity; P:cellular nitrogen compound metabolic process	Rhola_00004880	#N/A	0.35573	1019.26	1137.18	1244.71	1246.56	1164.15	1197.25	1075.7	1235.98	1407.3	1218.16	1360.11	1041.01	1075.54	1203.51	985.934	1226.97	1304.12	958.705	1170.19	1013.42
AURMO_01029	imidazoleglycerol-phosphate dehydratase	C:cytoplasm; P:cellular amino acid metabolic process; P:biosynthetic process; F:lyase activity; P:cellular nitrogen compound metabolic process	Rhola_00004870	J	0.00223	1171.16	1112.29	1132.37	1179.44	1027.1	1295.1	1186.19	1289.54	1199.88	1105.28	1277.9	1091.11	1112.35	1031.72	864.767	1034.27	1004.21	992.402	917.661	854.774
AURMO_01030	histidinol phosphate aminotransferase	P:cellular amino acid metabolic process; P:biosynthetic process; P:cellular nitrogen compound metabolic process; F:ion binding	Rhola_00004860	#N/A	0.138646	736.469	729.267	735.694	789.562	709.331	786.843	751.917	835.889	829.677	749.172	742.323	807.201	742.466	691.107	612.474	706.132	714.622	719.45	739.697	587.657
AURMO_01031	hypothetical protein	C:cellular_component; P:cell division	#N/A	M	2e-16	4452.79	4585.51	4971.9	3392.02	4746.95	3985.86	3553.96	3378.21	3820.71	4480.25	4384.75	5107.63	5539.32	5627.59	6806.1	5627.49	6062.68	6806.97	6691.07	8508.89
AURMO_01032	SOS-response transcriptional repressor LexA	F:DNA binding; P:DNA metabolic process; P:response to stress; F:peptidase activity; P:biosynthetic process	Rhola_00004840	A	3.99e-05	3200.69	3687.45	3914.09	3105.46	4335.81	3589.04	3099.74	3172.39	2855.03	3620.88	4042.08	4993.51	3986.16	4227.6	4445	3719.32	4065.86	5357.96	4327.82	5592.45
AURMO_01033	5,10-methylenetetrahydrofolate reductase	P:cellular amino acid metabolic process; P:sulfur compound metabolic process; F:oxidoreductase activity; P:cellular nitrogen compound metabolic process; P:cofactor metabolic process	Rhola_00008080	#N/A	0.231812	1353.02	1418.5	1442.56	1544.43	1489.44	1375.28	1499.23	1483.81	1603.17	1236.3	1475.69	1450.18	1366.42	1269.66	1356.9	1426.41	1342.17	1432.16	1434.65	1452.14
AURMO_01034	ATP-dependent Clp protease ATP-binding subunit ClpX	P:protein folding; F:peptidase activity; F:ion binding; F:unfolded protein binding	Rhola_00005800	J	2.5e-27	7683.46	7893.18	7232.67	7965.75	7880.96	7561.3	7614.31	7587.06	7953.87	7212.2	7102.54	7339.96	7238.82	7092.73	6973.74	6042.55	6093.64	6097.63	5911.61	6019.03
AURMO_01035	hypothetical protein	#N/A	#N/A	#N/A	0.115096	596.57	640.543	591.538	591.229	554.212	519.126	669.053	637.418	572.372	522.068	540.463	462.053	642.812	587.441	609.984	552.508	528.227	534.111	646.24	492.952
AURMO_01036	ATP-dependent Clp protease protease subunit	C:cytoplasm; F:peptidase activity	Rhola_00005790	E	1.06e-22	7771.4	7658.38	7181.97	7281.01	7758.97	7516.46	7465.46	7678.42	6615.36	6857.44	5895.45	6543.89	4617.3	4611.66	4246.65	6591.69	6878.56	6015.07	6116.42	5286.48
AURMO_01037	ATP-dependent Clp protease protease subunit	C:cytoplasm; F:peptidase activity	Rhola_00005780	F	1.33e-21	10212.6	10259.5	9908.01	9528.28	10801.1	10000.6	8802.03	8748.48	8682.72	9436.87	7679.63	9179.82	6016.94	5968.2	5480.73	9722.11	9742.85	8665.41	8043.21	7191.11
AURMO_01038	hypothetical protein	#N/A	#N/A	#N/A	0.211758	7311.73	7302.4	6040.65	6687.52	6487.9	7055.77	6224.03	4932.38	5564.09	6683.42	4481.61	5870.3	4861.49	4900.94	5117.23	7136.11	5271.95	8953.52	6101.5	4756.3
AURMO_01039	L-lysine exporter family protein LysE/ArgO	C:plasma membrane; P:transport	Rhola_00000240	#N/A	0.622193	1069.23	1010.59	1150.27	1196.03	1040.65	934.971	1008.18	876.844	1046.55	1113.34	962.09	979.775	1132.1	1006.05	1100.46	1169.7	1089.99	1209.75	1055.86	1090.32
AURMO_01040	alkylmercury lyase-like protein	P:catabolic process; F:lyase activity	#N/A	A	9.17e-07	5479.05	5719.44	4914.24	4742.65	5254.47	5763.39	5427.61	6006.64	4939.73	5807.26	5602.43	6524.41	7270.24	7444.21	7070.84	5937.44	6541.24	6587.93	7477.5	6616.4
AURMO_01041	IS30 family transposase	F:DNA binding; P:DNA metabolic process; P:transposition	#N/A	M	2.69e-12	1007.27	964.06	945.467	889.86	865.956	953.996	1026.6	871.593	836.503	1079.08	1039.41	1013.18	1225.47	1149.21	1383.46	1184.52	1115.79	1381.61	1232.83	1431.91
AURMO_01042	hypothetical protein	C:cellular_component	#N/A	#N/A	0.313082	237.828	279.156	232.638	199.087	233.432	194.333	207.161	238.375	199.017	208.962	194.534	214.326	222.65	264.595	209.137	200.789	209.614	192.078	237.618	206.409
AURMO_01043	hypothetical protein	C:cellular_component	#N/A	#N/A	0.026634	44.9676	49.7719	26.8429	42.2306	43.6743	33.9742	46.0357	48.3052	34.6574	45.6894	42.3254	36.1849	54.7647	51.3394	58.0938	45.1439	59.3368	50.5468	82.5199	63.1367
AURMO_01044	LuxR family two component transcriptional regulator	F:DNA binding; P:signal transduction; P:biosynthetic process; P:cellular nitrogen compound metabolic process	Rhola_00000920	#N/A	0.743469	407.706	427.389	381.766	374.797	390.057	419.921	374.424	350.737	379.131	365.515	399.65	423.085	422.856	397.88	360.181	371.258	354.731	402.69	384.762	343.205
AURMO_01045	signal transduction histidine kinase	C:cellular_component; F:kinase activity	Rhola_00000910	#N/A	0.967984	254.816	229.384	238.604	208.137	216.866	244.614	250.127	236.275	219.497	212.993	235.232	228.243	234.321	232.014	236.525	242.564	212.839	202.187	252.531	220.978
AURMO_01046	gamma-glutamylcyclotransferase (GGCT)/AIG2-like uncharacterized protein YtfP	F:transferase activity	#N/A	#N/A	0.538127	183.867	180.694	210.767	186.267	162.649	251.409	204.092	214.223	255.73	204.258	192.906	239.377	206.49	221.154	157.683	186.64	210.904	153.325	209.78	142.462
AURMO_01047	trigger factor	C:cytoplasm; P:protein folding; P:cellular protein modification process; P:cell cycle; P:protein transport; F:isomerase activity; P:cell division	Rhola_00005770	J	4.14e-05	10689.3	11403.2	11288.9	10998.8	11043.6	12300	9793.33	13064.4	12277.6	10947.3	10709.1	10705.1	8308.98	9510.62	6336.37	9230.92	10480	8223.97	8766	6578.36
AURMO_01050	SOS response UmuD protein	F:DNA binding; P:DNA metabolic process; P:response to stress; P:biosynthetic process; F:nucleotidyltransferase activity	#N/A	M	4e-07	180.87	229.384	245.563	171.939	242.468	243.255	222.506	184.82	200.593	234.494	265.348	303.396	273.824	296.189	351.882	264.799	282.495	325.185	361.895	369.107
AURMO_01051	DNA polymerase V	F:DNA binding; P:DNA metabolic process; P:response to stress; P:biosynthetic process; F:nucleotidyltransferase activity	#N/A	M	4.99e-09	366.736	385.191	411.591	365.747	417.165	368.281	283.887	360.188	395.934	397.766	433.836	406.384	460.562	473.902	538.612	489.171	501.783	508.838	565.709	628.939
AURMO_01052	hypothetical protein	C:cellular_component	#N/A	A	0.00403	108.921	146.07	146.145	142.528	150.601	141.333	138.107	164.868	161.209	170.663	164.418	236.593	199.308	165.866	209.137	179.228	196.714	163.435	193.872	199.124
AURMO_01053	raffinose/stachyose/melibiose transport system permease protein	C:plasma membrane; P:transmembrane transport	#N/A	#N/A	0.824797	140.898	142.824	108.366	121.413	124.999	142.692	116.624	140.715	135.479	141.1	132.674	133.606	143.645	118.475	154.363	165.752	136.733	155.01	131.237	148.938
AURMO_01054	carbohydrate ABC transporter membrane protein 1 (CUT1 family)	C:plasma membrane; P:transmembrane transport	#N/A	#N/A	0.666331	509.632	474.997	525.922	493.193	515.056	540.87	573.912	480.951	483.103	520.053	467.208	587.308	462.358	501.546	498.776	422.466	505.008	473.455	472.253	445.195
AURMO_01055	hypothetical protein	F:hydrolase activity, acting on carbon-nitrogen (but not peptide) bonds	#N/A	#N/A	0.485637	6515.3	6143.59	7013.95	6792.34	7040.6	6589.64	6001.52	6882.44	6948.28	6174.11	6614.17	6415.85	6533.16	6881.45	8385.42	6539.13	6996.59	6972.09	7262.75	7152.26
AURMO_01056	endonuclease-8/formamidopyrimidine-DNA glycosylase	F:DNA binding; F:nuclease activity; P:DNA metabolic process; P:response to stress; F:hydrolase activity, acting on glycosyl bonds; F:lyase activity; F:ion binding	Rhola_00005740	#N/A	0.575365	877.367	924.026	1058.8	886.089	1078.3	983.893	834.781	967.153	1065.45	916.475	927.904	985.342	908.556	997.169	1024.94	892.098	972.608	785.16	917.661	816.73
AURMO_01057	ribose 5-phosphate isomerase B	P:carbohydrate metabolic process; F:isomerase activity	Rhola_00005730	#N/A	0.63277	2314.33	2231.08	2273.69	2414.69	2471.36	2333.35	2146.8	2279.79	2574.62	2387.94	2285.57	2235.11	2192.39	2335.94	2451.56	2257.87	2227.71	2144.87	2102.77	2281.82
AURMO_01058	aminopeptidase N	F:peptidase activity; F:ion binding	Rhola_00005710	#N/A	0.131606	3101.76	3199.47	3367.29	3223.86	3689.73	3686.88	3119.69	3702.7	3611.19	3610.8	3699.41	4105.59	3545.34	3886	3781.07	3491.58	3646.64	3600.62	3608.01	3613.36
AURMO_01059	small conductance mechanosensitive channel	C:cellular_component; P:transmembrane transport	Rhola_00005700	#N/A	0.300395	1066.23	986.782	1154.24	1193.77	1188.24	1125.23	1048.08	1235.98	1286.52	1228.91	1287.67	1163.48	1103.38	1315.08	1274.74	1258.64	1341.53	1085.07	1207.97	1291.07
AURMO_01060	hemoglobin	F:molecular_function; P:transport	Rhola_00005690	#N/A	0.73291	361.739	327.845	386.737	325.025	364.455	422.639	375.959	406.393	413.788	393.063	383.371	462.053	352.829	408.74	390.058	362.499	385.045	313.39	381.779	383.677
AURMO_01061	hypothetical protein	#N/A	#N/A	#N/A	0.305231	255.815	309.452	272.406	291.09	259.034	323.435	282.353	294.031	297.213	335.279	325.58	231.026	300.757	356.414	322.005	353.74	337.317	288.117	314.172	278.449
AURMO_01062	acyl-CoA thioesterase-2	F:molecular_function; P:sulfur compound metabolic process; P:cellular nitrogen compound metabolic process; P:small molecule metabolic process; P:cofactor metabolic process	Rhola_00005670	#N/A	0.0603276	779.438	751.989	841.077	771.463	888.547	835.766	896.162	918.848	772.439	816.362	921.393	921.322	939.978	913.249	949.418	824.045	749.45	995.772	839.118	1052.28
AURMO_01063	nitrite reductase/ring-hydroxylating ferredoxin subunit	F:oxidoreductase activity	#N/A	#N/A	0.0497219	4661.64	4475.14	4446.97	4622.74	4650.56	4837.93	4752.42	5337.72	4939.73	4942.52	4971.61	4461.87	5012.32	5230.69	6232.63	4913.27	5051.37	4719.39	5223.61	5020.99
AURMO_01064	acyl-CoA thioester hydrolase	F:hydrolase activity	#N/A	#N/A	0.03008	976.296	840.712	894.763	854.416	942.763	951.278	1002.04	1100.52	1016.09	1001.13	993.834	1015.96	992.947	989.27	1013.32	929.83	892.633	916.582	885.846	957.573
AURMO_01065	ATP-binding cassette ChvD family protein	P:translation; F:ATPase activity; F:ion binding	Rhola_00005650	J	1.98e-05	6669.19	6972.4	7357.94	7324.75	7624.93	7163.12	6943.72	7393.84	7928.14	7384.21	7400.44	7849.33	6638.2	7059.17	6547.17	6376.75	6788.91	6262.75	6157.18	6123.45
AURMO_01066	hypothetical protein	#N/A	#N/A	#N/A	0.0878963	709.488	724.939	647.212	681.723	674.693	678.125	828.643	657.37	695.248	652.418	631.626	617.926	682.315	529.191	431.554	610.454	546.286	680.697	551.79	441.957
AURMO_01067	single-strand DNA-binding protein	F:DNA binding; P:biosynthetic process	RHOLA_RS02800	E	4.94e-10	158.885	192.596	222.697	193.054	180.721	173.948	190.281	172.218	180.638	157.897	158.72	164.224	120.303	118.475	118.677	109.828	139.313	126.367	114.335	106.037
AURMO_01068	peptide-methionine (S)-S-oxide reductase	P:cellular protein modification process; F:oxidoreductase activity	Rhola_00005630	#N/A	0.0648359	3397.55	3131.3	3184.36	3398.81	3313.22	3512.93	3596.93	3658.59	3391.17	3299.04	3462.55	3707.56	3733.88	3585.86	3851.62	3467.32	3759.51	3668.01	3475.78	3896.67
AURMO_01069	secretory lipase	F:molecular_function; P:lipid metabolic process; P:catabolic process	#N/A	M	0.00017	2534.17	2648.73	2432.76	2502.92	2962.32	2505.94	2691.56	2375.35	2475.9	2824.68	2788.6	3231.59	2961.78	3186	3336.24	2825.87	3066.17	3034.49	3081.08	3572.89
AURMO_01070	threonine/homoserine efflux transporter RhtA	C:cellular_component	#N/A	#N/A	0.0238766	1225.12	1149.08	1214.89	1157.57	1088.85	1077.66	1117.13	1090.02	1128.46	1084.45	1013.37	1018.74	1069.26	1065.29	1089.67	1064.59	1030.65	1036.21	1093.64	1051.47
AURMO_01071	hypothetical protein	#N/A	#N/A	#N/A	0.687276	202.854	222.892	212.755	193.808	194.275	209.281	205.626	194.271	193.766	203.587	173.372	253.294	198.41	180.675	167.642	215.613	214.774	197.133	216.739	155.413
AURMO_01073	succinate-semialdehyde dehydrogenase/glutarate-semialdehyde dehydrogenase	F:oxidoreductase activity	#N/A	#N/A	0.0385498	13874	11840.3	10204.3	11700.1	11978.8	10604	11304.8	12893.3	8780.92	12355.6	10780.8	12294.5	12465.7	11861.4	19050.6	13469.7	12546.5	14508.6	13916	22370.6
AURMO_01074	putative transposase	F:molecular_function; P:DNA metabolic process; P:transposition	#N/A	A	0.00536	153.889	163.382	165.034	161.381	201.805	178.025	167.263	190.07	171.186	178.054	173.372	208.759	193.921	208.319	263.082	187.314	178.655	220.721	253.525	204.79
AURMO_01075	helix-turn-helix protein	F:DNA binding	#N/A	A	0.000164	72.9474	56.2639	73.5694	66.3624	57.2284	47.5639	59.8464	66.1571	63.0134	67.8622	88.7207	100.204	91.5738	91.8185	108.718	86.2451	74.171	80.8749	109.364	102.799
AURMO_01076	oligoribonuclease	F:nuclease activity; C:cytoplasm	Rhola_00005460	#N/A	0.325249	1776.72	1594.87	1657.3	1734.47	1591.85	1844.12	1821.48	1535.26	1502.87	1490.95	1521.27	1650.59	1684.24	1612.25	1180.13	1509.29	1318.95	1592.22	1450.56	1197.98
AURMO_01078	hypothetical protein	C:cellular_component	#N/A	#N/A	0.700042	675.513	612.411	637.27	582.933	496.984	631.92	653.707	588.063	570.797	593.29	728.486	651.328	630.243	646.679	658.949	649.533	559.185	540.851	725.778	654.841
AURMO_01079	hypothetical protein	#N/A	#N/A	#N/A	0.251302	1591.85	1887.01	1600.63	1898.87	1549.68	1999.04	1962.66	1939.56	1922.96	1813.46	2044.64	1572.65	1812.62	2035.8	1434.92	1702.67	1624.67	1374.87	1695.14	1396.29
AURMO_01080	hypothetical protein	F:kinase activity	#N/A	A	0.00899	191.862	187.186	200.825	196.825	249.998	173.948	201.023	248.877	227.373	214.337	227.906	189.275	263.05	235.964	319.516	219.655	232.833	261.159	240.6	263.879
AURMO_01081	energy-coupling factor transport system permease protein	C:cellular_component	#N/A	#N/A	0.892634	44.9676	48.6899	39.7673	47.5095	57.2284	52.9998	62.9155	61.9566	44.6345	43.0018	50.465	50.1021	39.5024	59.2377	43.9853	43.7963	56.112	38.7525	46.7281	50.1856
AURMO_01082	energy-coupling factor transport system ATP-binding protein	F:ATPase activity; F:ion binding	#N/A	#N/A	0.100547	365.736	414.405	407.614	422.306	475.899	357.409	319.181	402.193	366.003	387.688	387.441	264.428	304.348	281.379	268.891	362.499	395.364	355.513	362.889	188.601
AURMO_01083	energy-coupling factor transport system substrate-specific component	C:cellular_component	#N/A	F	0.00352	408.705	394.929	354.923	404.207	447.285	394.101	432.736	362.289	330.295	380.297	371.976	367.416	328.588	307.049	223.246	394.841	372.145	340.349	313.178	243.643
AURMO_01084	DNA polymerase-4	F:DNA binding; C:cytoplasm; P:DNA metabolic process; P:response to stress; P:biosynthetic process; F:nucleotidyltransferase activity; F:ion binding	#N/A	#N/A	0.11493	1013.27	1019.24	962.368	1117.6	1075.29	1084.46	1017.39	1208.68	1225.09	1055.56	1083.37	932.456	1200.34	1146.25	1058.97	1160.27	1144.17	987.348	1117.5	945.432
AURMO_01085	hypothetical protein	C:cellular_component	#N/A	#N/A	0.555742	893.356	755.235	874.88	888.351	849.39	860.227	1112.53	765.532	880.613	843.91	929.532	882.354	976.787	886.592	975.975	900.183	875.218	771.681	806.309	834.538
AURMO_01086	aspartyl/glutamyl-tRNA(Asn/Gln) amidotransferase subunit B	P:translation; F:ligase activity; F:ion binding	Rhola_00005440	J	0.000488	4217.96	4596.33	5167.76	5039.77	5409.59	5305.41	4882.86	5123.5	5274.22	4808.81	5610.56	5589.17	4436.84	4783.45	3852.45	4122.92	4379.96	4279.63	4218.46	3423.14
AURMO_01087	aspartyl/glutamyl-tRNA(Asn/Gln) amidotransferase subunit A	C:intracellular; P:translation; F:hydrolase activity, acting on carbon-nitrogen (but not peptide) bonds; F:ligase activity; C:protein-containing complex; F:ion binding	Rhola_00005430	L	4.05e-06	2055.52	2120.72	2238.9	2302.32	2251.49	2251.81	2108.44	2511.87	2672.29	2479.99	2560.69	2254.59	1976.92	2090.11	1858.17	2128.5	2162.57	1843.27	1912.87	1736.26
AURMO_01088	aspartyl/glutamyl-tRNA(Asn/Gln) amidotransferase subunit C	P:translation; F:ligase activity; F:ion binding	#N/A	E	4.32e-05	312.774	337.583	325.097	306.172	329.816	296.255	265.473	321.334	357.076	299.669	319.883	359.065	244.197	279.405	199.179	287.708	234.123	229.145	225.687	180.506
AURMO_01089	DNA polymerase-3 subunit epsilon	F:DNA binding; P:DNA metabolic process; P:biosynthetic process; F:nucleotidyltransferase activity	#N/A	A	7.58e-07	2633.1	2843.49	2225.97	2658.27	2742.45	3101.17	2662.4	2907.76	2375.61	2639.91	2772.32	3309.52	3484.29	4289.8	3679.82	3139.19	3155.17	3314.19	4298.99	3991.37
AURMO_01090	DNA ligase (NAD+)	P:DNA metabolic process; P:response to stress; P:biosynthetic process; F:ligase activity; F:ion binding	Rhola_00005400	#N/A	0.046277	1681.79	1747.43	1418.7	1582.89	1445.77	1710.94	1743.22	1877.6	1703.46	1535.3	1455.34	1394.51	1517.25	1576.71	1560.23	1499.86	1264.78	1489.45	1438.63	1646.41
AURMO_01091	tRNA (5-methylaminomethyl-2-thiouridylate)-methyltransferase	F:RNA binding; C:cytoplasm; P:tRNA metabolic process; F:methyltransferase activity; F:ion binding	Rhola_00005390	#N/A	0.015689	1979.57	1778.81	1842.22	2039.89	1680.71	1611.74	1819.95	1747.39	1936.09	1777.86	1802.09	1622.75	1733.62	1456.26	1349.43	1620.46	1466.65	1678.15	1374.01	1326.68
AURMO_01092	cysteine desulfurase	F:molecular_function	Rhola_00005380	#N/A	0.0210461	648.532	615.657	767.508	632.705	646.079	591.151	586.188	554.459	682.12	559.695	521.743	512.155	522.51	543.013	543.592	694.677	570.15	561.07	586.587	524.52
AURMO_01093	glycogen operon protein	P:carbohydrate metabolic process; P:generation of precursor metabolites and energy; P:catabolic process; F:hydrolase activity, acting on glycosyl bonds	Rhola_00005370	E	2.73e-07	1522.9	1624.08	1672.21	1554.99	1652.09	1727.25	1620.46	1585.67	1722.37	1394.87	1644.18	1397.29	1318.84	1321.99	1102.95	1300.41	1287.35	1191.22	1252.71	921.958
AURMO_01094	starch synthase (maltosyl-transferring)	P:carbohydrate metabolic process; P:biosynthetic process; F:transferase activity, transferring glycosyl groups; F:hydrolase activity, acting on glycosyl bonds	Rhola_00005360	A	4.8e-11	3705.33	3491.61	3609.87	3853.54	3858.4	3807.83	4023.52	3532.58	3771.88	4019.32	4129.99	4389.5	4213.29	4420.12	4464.92	4178.17	4314.82	4623.35	4496.84	4706.92
AURMO_01095	1,4-alpha-glucan branching enzyme	P:carbohydrate metabolic process; P:generation of precursor metabolites and energy; P:biosynthetic process; F:transferase activity, transferring glycosyl groups; F:hydrolase activity, acting on glycosyl bonds; F:ion binding	Rhola_00005350	A	1.05e-05	2714.04	2745.03	2779.73	2855.85	3027.08	3018.27	2877.23	3217.54	3099.21	3189.52	3417.78	3651.89	3229.32	3873.16	3815.1	3453.17	3900.11	3165.91	3848.61	3584.22
AURMO_01096	putative thioredoxin	C:cell; P:homeostatic process	Rhola_00005340	#N/A	0.808929	1733.75	1646.8	1686.13	1800.08	1709.32	1803.35	1612.79	1776.79	1872.55	1755.68	1661.27	1820.38	1705.79	1769.23	1567.7	1687.17	1701.42	1654.57	1761.75	1495.05
AURMO_01097	hypothetical protein	C:cellular_component	Rhola_00005330	#N/A	0.764599	3117.75	3012.28	2899.03	3150.71	3034.61	3118.83	2912.53	3008.57	3270.4	3290.98	3198.01	3198.18	3035.4	3163.3	2558.61	3039.47	3057.14	3204.67	3053.24	2765.87
AURMO_01098	DivIVA protein	#N/A	#N/A	#N/A	0.674342	337.757	317.026	338.022	329.55	323.792	394.101	375.959	357.038	382.807	317.138	375.231	334.014	342.953	369.249	377.609	386.082	361.181	374.046	394.704	334.301
AURMO_01099	predicted PurR-regulated permease PerM	C:cellular_component	Rhola_00005310	A	0.000566322	2125.47	2175.9	2027.14	2153.01	2225.88	2247.73	2159.08	2294.49	2173.44	2287.16	2591.62	2396.55	2514.69	2381.36	2561.93	2379.83	2334.78	2333.58	2420.92	2442.09
AURMO_01100	hypothetical protein	F:molecular_function	Rhola_00005300	#N/A	0.13537	816.411	781.203	862.949	922.287	759.03	725.689	728.899	727.728	876.937	846.597	831.044	712.563	738.875	732.574	662.269	801.81	773.959	684.067	702.911	644.318
AURMO_01101	hypothetical protein	#N/A	#N/A	#N/A	0.086836	920.336	882.91	866.926	859.695	751.5	775.971	863.937	766.582	804.471	720.952	647.905	709.78	749.648	711.84	453.131	805.853	797.822	724.504	761.569	451.67
AURMO_01102	hypothetical protein	C:cellular_component	Rhola_00005280	#N/A	0.518504	3840.23	3507.84	3627.77	3778.13	3120.45	3264.24	3552.42	2662.03	3353.36	3427.38	3028.71	3373.54	3459.16	3319.29	3326.28	3707.86	3404.77	3914.01	3752.17	3293.63
AURMO_01103	DivIVA domain-containing protein	#N/A	#N/A	#N/A	0.154229	1079.22	999.766	968.333	1060.29	968.365	1024.66	1078.77	869.493	1038.15	1045.48	1058.14	1029.88	951.649	930.033	806.673	1020.79	910.692	975.553	877.893	809.445
AURMO_01104	phosphatidate cytidylyltransferase	C:cellular_component; F:nucleotidyltransferase activity	Rhola_00005250	#N/A	0.035042	1077.22	1144.75	1176.12	1143.24	986.437	1180.94	1164.7	1063.76	1294.4	1212.11	1129.76	965.858	1273.95	1320.02	1449.85	1284.24	1335.08	1191.22	1431.67	1259.5
AURMO_01105	ribosome recycling factor	C:cytoplasm; P:translation	Rhola_00005240	#N/A	0.674342	1784.71	1970.32	1999.3	1875.49	1996.97	1929.74	1697.18	2038.27	2019.58	1986.82	2108.13	1953.98	1818.91	1971.63	1988.47	1804.41	1915.55	1752.29	1838.31	1837.44
AURMO_01106	uridylate kinase	C:cytoplasm; P:biosynthetic process; F:kinase activity; P:cellular nitrogen compound metabolic process; F:ion binding; P:small molecule metabolic process	Rhola_00005230	#N/A	0.93048	2474.22	2409.61	2309.48	2556.46	2515.04	2346.94	2558.05	2199.99	2608.76	2579.43	2632.32	2354.8	2380.92	2499.83	2467.32	2599.48	2439.91	2461.63	2348.34	2383.82
AURMO_01107	translation elongation factor Ts (EF-Ts)	C:cytoplasm; F:translation factor activity, RNA binding	Rhola_00005220	E	1.08e-06	32645.5	34665.1	38833.7	32701.6	30953	34178.1	28401	30999.3	35263.4	30399.6	28267.7	30336.8	23465.3	25760.5	17482.9	23428.3	27300.8	22843.8	23200	15422.4
AURMO_01108	small subunit ribosomal protein S2	F:structural constituent of ribosome; C:ribosome; P:translation; C:protein-containing complex	Rhola_00005210	E	2.36e-08	34856.9	35409.5	44786.9	35863.6	37252.7	36334.8	30036.8	33920.7	37181.1	33456.7	31631	35155	23954.6	25960	16878.7	26711	29613.6	25185.8	23371	17943.8
AURMO_01109	hypothetical protein	#N/A	#N/A	#N/A	0.957289	1.99856	1.082	0	0.754118	0	1.35897	0	1.05011	1.57534	2.01571	0.813951	2.78345	1.79557	0	2.48973	0.67379	0.644966	0	0.994216	0.809445
AURMO_01110	MFS transporter	C:cellular_component; P:transmembrane transport	#N/A	#N/A	0.313082	1410.98	1431.48	1466.42	1430.56	1484.93	1399.74	1433.25	1410.3	1327.48	1384.12	1361.74	1283.17	1421.19	1425.65	1425.79	1461.45	1466.65	1499.56	1457.52	1481.28
AURMO_01111	peptidase M23-like protein	F:molecular_function	#N/A	#N/A	0.738977	16.9877	19.476	21.872	27.1483	25.6022	12.2307	19.9488	11.5512	18.3789	18.8133	19.5348	22.2676	9.87561	15.7967	17.4281	20.2137	17.4141	18.5338	16.9017	19.4267
AURMO_01112	hypothetical protein	C:cellular_component	#N/A	#N/A	0.609279	588.576	523.687	579.608	656.083	608.428	539.511	527.876	707.776	669.518	563.054	607.207	520.505	578.172	609.162	651.48	582.154	617.232	574.549	541.848	565.802
AURMO_01113	dihydrodipicolinate reductase	C:cytoplasm; P:cellular amino acid metabolic process; P:biosynthetic process; F:oxidoreductase activity	Rhola_00004640	#N/A	0.463864	2263.37	2157.5	2312.47	2305.34	2356.91	2383.63	2364.7	2168.48	2562.55	2189.73	2144.76	2435.52	2296.53	2105.9	1965.23	2239.68	2327.68	2271.24	2187.28	1892.48
AURMO_01114	probable phosphoglycerate mutase	#N/A	#N/A	#N/A	0.0517438	2367.29	2350.1	2212.05	2334.75	2299.68	2160.76	2119.18	1974.21	2245.38	2249.53	2003.13	2190.58	1963.45	2137.5	1463.13	2031.48	2098.72	1964.59	1901.93	1429.48
AURMO_01115	predicted Zn-dependent peptidase	F:peptidase activity; F:ion binding	Rhola_00004630	#N/A	0.01716	1715.76	1779.89	1765.67	1916.21	1858.42	1670.17	1614.32	1635.03	1784.33	1611.22	1555.46	1606.05	1434.66	1682.35	1259.81	1783.52	1844.6	1487.76	1661.34	1284.59
AURMO_01116	aryl-alcohol dehydrogenase-like predicted oxidoreductase	F:oxidoreductase activity	#N/A	#N/A	0.407032	201.855	198.006	181.935	194.562	164.155	184.82	243.989	159.617	186.415	205.602	188.837	167.007	245.095	173.764	204.988	230.436	190.91	222.406	246.566	232.311
AURMO_01117	polyribonucleotide nucleotidyltransferase	F:RNA binding; C:cytoplasm; F:nucleotidyltransferase activity; P:nucleobase-containing compound catabolic process; F:ion binding	Rhola_00004620	E	8.74e-11	56568.2	51358.1	56833.4	51703.1	50865.5	49948.9	42735	44635	41622.5	40286.6	32389.5	38047	30246.3	32156.2	21132.8	38225.4	43279.8	37143.5	34410.8	25555
AURMO_01118	small subunit ribosomal protein S15	F:structural constituent of ribosome; C:ribosome; P:translation; F:rRNA binding	Rhola_00004610	E	4.96e-07	8998.51	8860.48	8359.08	8837.51	7754.45	8189.15	7190.78	8668.67	8391.81	7605.94	6960.1	6677.5	5868.81	5761.86	3790.2	6882.76	6292.28	6117.85	5585.51	4005.94
AURMO_01119	uncharacterized membrane protein YhaH (DUF805 family)	C:cellular_component	#N/A	A	1.28e-33	2463.22	2459.38	2546.1	2505.18	2838.83	2963.91	3150.38	3145.09	2867.11	3139.13	3272.9	3576.74	4314.74	4368.78	4753.73	3428.92	3364.79	3828.08	3860.54	4200.21
AURMO_01120	uncharacterized membrane protein YhaH (DUF805 family)	C:cellular_component	#N/A	#N/A	0.0244782	459.669	568.049	488.143	478.111	576.802	610.177	604.603	543.958	565.02	507.287	626.742	798.851	678.724	773.053	712.063	559.245	594.013	561.07	636.298	655.65
AURMO_01121	uncharacterized membrane protein YhaH (DUF805 family)	C:cellular_component	#N/A	#N/A	0.272088	531.617	667.593	490.132	610.836	561.742	619.69	615.344	596.464	632.76	605.384	695.928	604.009	615.879	673.336	507.075	545.77	566.28	520.632	555.767	434.672
AURMO_01122	hypothetical protein	#N/A	#N/A	#N/A	0.749286	130.906	120.102	136.203	141.774	146.083	122.307	116.624	142.815	139.68	149.162	139.186	111.338	114.916	122.425	124.487	130.715	138.668	124.682	133.225	110.894
AURMO_01123	phospholipase/carboxylesterase	F:molecular_function	#N/A	#N/A	0.488566	500.639	459.849	518.963	488.669	487.948	538.152	581.585	564.96	514.085	518.709	502.208	629.06	537.772	539.064	578.448	545.096	488.884	556.015	539.859	566.611
AURMO_01124	peptidylprolyl isomerase	P:cellular protein modification process; F:isomerase activity	#N/A	#N/A	0.120617	2496.2	2892.18	2998.45	3113	3191.24	2898.68	2350.89	3097.83	3085.56	3256.04	2951.39	2956.03	2673.6	2968.8	2705.51	2801.62	2864.94	2495.33	2427.88	2552.18
AURMO_01125	ethanolamine:proton symporter (EAT family)	C:cellular_component; F:transmembrane transporter activity	#N/A	A	4.91e-09	2391.28	2325.21	2362.18	2090.42	2903.59	2235.5	2587.21	2976.02	2047.94	3306.43	3358.36	4450.74	6042.97	5079.64	14930.9	4723.27	5124.25	6385.75	7067.88	16787.1
AURMO_01126	hypothetical protein	#N/A	#N/A	#N/A	0.644612	0	0	0	1.50824	1.50601	0	0	1.05011	0.525112	2.68761	0	0	1.79557	0.987296	1.65982	0.67379	0	0	0	0.809445
AURMO_01127	glutamine synthetase	P:cellular amino acid metabolic process; P:biosynthetic process; F:ligase activity	#N/A	M	0.000391	5195.25	4542.23	4758.15	4836.16	4731.89	4201.93	4813.8	3908.52	4287.54	5307.36	4645.22	6343.48	6059.14	5173.43	11592.2	6449.52	5682.79	7231.56	6404.74	13398.7
AURMO_01128	putative glutamine amidotransferase	P:cellular amino acid metabolic process; F:transferase activity, transferring glycosyl groups	#N/A	A	9.87e-06	330.762	268.336	307.202	262.433	374.997	307.127	375.959	344.437	300.889	420.611	378.487	448.136	444.402	453.169	761.858	496.583	425.677	493.674	480.206	862.059
AURMO_01129	betaine-aldehyde dehydrogenase	F:oxidoreductase activity	#N/A	A	3.98e-06	1001.28	1021.41	918.624	1024.85	1170.17	1036.89	1198.46	1167.72	960.43	1340.45	1289.3	1500.28	1440.04	1501.68	2685.59	1431.13	1427.95	1651.2	1544.02	2852.48
AURMO_01130	NAD(P)-dependent dehydrogenase (short-subunit alcohol dehydrogenase family)	F:oxidoreductase activity	#N/A	A	6.57e-05	1561.87	1523.45	1670.22	1556.5	1993.96	1747.63	1695.65	2036.17	1460.86	2159.49	2180.57	2819.64	2295.63	2582.77	4679.87	2131.87	2291.56	2542.51	2364.25	4753.87
AURMO_01131	GntR family transcriptional regulator	F:DNA binding; F:DNA-binding transcription factor activity; P:biosynthetic process; P:cellular nitrogen compound metabolic process	#N/A	A	3.27e-05	480.653	387.355	462.294	480.373	515.056	482.434	587.723	587.013	469.975	604.712	621.045	654.111	667.95	663.463	1249.02	646.838	637.871	697.546	711.859	1166.41
AURMO_01132	amino acid exporter (AAE family)	C:cellular_component; F:transmembrane transporter activity	#N/A	#N/A	0.162738	316.772	354.895	353.929	365.747	302.708	341.101	362.148	348.637	373.354	338.639	341.046	297.829	352.829	375.172	411.636	381.365	402.459	372.361	378.796	377.201
AURMO_01133	diketogulonate reductase-like aldo/keto reductase	F:oxidoreductase activity	Rhola_00010270	#N/A	0.320492	2239.39	2374.99	2530.19	2182.42	2624.98	2488.27	2202.04	2594.83	2387.16	2478.65	2418.25	2697.16	2452.74	2703.22	2769.41	2517.95	2643.71	2650.34	2777.84	2648.5
AURMO_01134	adenine phosphoribosyltransferase	C:cytoplasm; P:biosynthetic process; F:transferase activity, transferring glycosyl groups; P:cellular nitrogen compound metabolic process; P:small molecule metabolic process	#N/A	#N/A	0.632958	742.465	806.089	640.253	676.444	757.524	746.074	710.485	686.773	650.614	628.229	714.649	573.391	605.106	671.361	681.357	620.56	704.947	618.356	689.986	718.787
AURMO_01135	aspartate ammonia-lyase	P:generation of precursor metabolites and energy; F:lyase activity	Rhola_00000890	#N/A	0.0782901	4162	4055.33	2962.66	3536.82	4460.81	2856.55	3121.22	3883.32	2394.51	3583.26	4189.41	3426.43	4611.91	3828.73	5158.73	4626.24	5030.73	4070.7	3795.92	6951.51
AURMO_01136	aldehyde dehydrogenase (NAD+)	F:oxidoreductase activity	#N/A	A	4.23e-17	1307.06	1166.39	1172.14	1251.84	1210.83	1236.66	1259.84	1326.29	1138.97	1390.17	1426.04	1450.18	1749.78	1652.73	2287.23	1646.74	1622.09	1925.83	1986.44	2339.3
AURMO_01137	predicted amidohydrolase	P:biological_process; F:hydrolase activity, acting on carbon-nitrogen (but not peptide) bonds	#N/A	#N/A	0.720782	1987.57	1874.02	2001.29	2071.56	2088.84	1956.91	1921.22	1827.19	2060.01	2172.26	1929.88	1920.58	1995.77	2083.19	2190.97	2138.61	2096.78	1912.35	1960.59	2179.84
AURMO_01138	riboflavin kinase/FMN adenylyltransferase	P:biosynthetic process; F:kinase activity; F:nucleotidyltransferase activity; P:cellular nitrogen compound metabolic process; F:ion binding; P:small molecule metabolic process; P:cofactor metabolic process	Rhola_00004580	#N/A	0.0403614	290.79	258.598	284.336	216.432	197.287	273.153	300.767	197.421	240.501	231.806	234.418	178.141	205.592	226.091	175.941	253.345	226.383	187.023	207.791	185.363
AURMO_01139	hypothetical protein	C:cellular_component	#N/A	#N/A	0.864933	119.913	120.102	129.244	131.971	100.903	138.615	133.504	80.8586	111.324	112.208	120.465	83.5035	115.814	110.577	105.399	106.459	125.768	102.778	125.271	121.417
AURMO_01140	hypothetical protein	C:cellular_component	#N/A	#N/A	0.0224394	275.801	230.466	265.447	257.908	213.854	264.999	259.335	225.774	210.045	196.196	249.883	178.141	238.81	195.485	151.044	218.308	172.206	165.12	182.936	169.983
AURMO_01141	tRNA pseudouridine synthase B	F:RNA binding; P:tRNA metabolic process; F:isomerase activity	Rhola_00004500	#N/A	0.0824369	625.549	655.691	605.457	657.591	576.802	578.921	656.776	548.159	617.532	573.133	566.51	567.824	551.239	534.127	469.729	603.042	575.954	564.439	587.582	532.615
AURMO_01143	L-alanine dehydrogenase	P:cellular amino acid metabolic process; P:catabolic process; F:oxidoreductase activity; F:ion binding	Rhola_00005570	#N/A	0.142511	6382.4	7390.05	3136.64	6412.27	8807.15	3116.11	4071.09	6786.88	2493.76	6098.86	9854.5	7178.52	7114.93	9139.4	6960.46	8141.4	12678.1	7142.26	9733.38	9851.75
AURMO_01144	FtsK/SpoIIIE family protein	F:DNA binding; F:ion binding	#N/A	#N/A	0.470371	113.918	129.84	129.244	122.921	161.143	137.256	115.089	132.314	116.05	106.832	113.953	119.688	98.7561	136.247	102.909	93.6568	125.768	114.573	122.289	55.0423
AURMO_01145	FHA domain-containing protein	#N/A	#N/A	#N/A	0.0194758	1285.07	1444.47	1384.89	1401.15	1506.01	1437.79	1424.04	1729.54	1597.39	1373.37	1461.04	1611.62	1516.36	1411.83	1766.88	1223.6	1220.92	1324.33	1166.21	1444.86
AURMO_01146	transglutaminase superfamily protein	C:cellular_component	#N/A	#N/A	0.0932791	384.723	415.487	345.975	398.929	408.129	447.101	472.634	430.546	478.902	438.081	532.324	448.136	440.811	478.839	586.747	473.674	457.281	380.786	488.16	479.191
AURMO_01147	uncharacterized protein (DUF58 family)	C:cellular_component	#N/A	#N/A	0.410851	627.548	616.739	627.328	618.377	724.391	687.638	592.326	731.928	728.855	690.044	694.3	623.493	689.497	684.196	773.477	630.667	575.954	574.549	613.431	723.644
AURMO_01148	MoxR-like ATPase	F:ATPase activity; F:ion binding	#N/A	#N/A	0.0240284	858.381	783.367	949.443	960.747	1129.51	970.304	919.18	1165.62	1080.68	1152.31	1244.53	1291.52	983.97	1171.92	1376.82	966.888	1004.86	1068.22	981.291	1391.44
AURMO_01149	hypothetical protein	C:cellular_component	#N/A	#N/A	0.0387598	2797.98	2867.3	2811.55	2984.8	2783.11	2773.66	2772.89	2948.72	3122.84	2917.4	2916.39	2527.37	2663.72	2584.74	2809.25	2727.5	2563.74	2439.73	2499.46	2608.03
AURMO_01150	serine/threonine protein kinase	C:cellular_component; P:cellular protein modification process; F:kinase activity; F:ion binding	#N/A	#N/A	0.0792497	918.338	889.403	889.792	1015.04	844.872	823.535	880.817	840.09	978.283	889.599	921.393	598.442	820.573	788.849	633.222	879.97	713.332	704.286	703.905	646.746
AURMO_01151	protein phosphatase	P:cellular protein modification process; F:phosphatase activity	#N/A	#N/A	0.0616232	3970.14	3791.32	4050.3	4071.48	3623.46	3902.96	3808.69	4071.28	4356.85	3759.97	3819.87	3562.82	3908.95	3727.04	3590.19	3553.57	3656.95	3430.44	3761.12	3285.54
AURMO_01152	FHA domain-containing protein	#N/A	#N/A	#N/A	0.609401	260.812	251.024	243.575	245.843	248.492	271.794	276.214	270.929	274.108	265.402	283.255	250.511	284.597	253.735	265.572	281.644	267.661	304.966	336.045	248.5
AURMO_01153	condensin subunit Smc	F:DNA binding; C:chromosome; C:cytoplasm; P:cell cycle; P:chromosome segregation; P:biosynthetic process; F:ion binding; P:chromosome organization	Rhola_00009050	#N/A	0.0562328	3317.61	3152.94	3812.69	3511.18	3384.01	3118.83	3391.3	2985.47	3533.48	3195.57	3246.04	2981.08	2867.52	2724.94	2890.58	3303.59	3177.1	2923.29	3083.06	3253.97
AURMO_01154	IclR family transcriptional regulator	F:DNA binding; P:biosynthetic process; P:cellular nitrogen compound metabolic process	#N/A	#N/A	0.131606	4382.84	3189.73	3483.61	3788.69	3448.76	2895.96	3478.77	3104.13	2586.7	3364.22	2846.39	2789.02	2777.74	2632.13	3877.34	3456.54	3357.05	3863.46	3448.93	5414.38
AURMO_01155	D-serine deaminase-like pyridoxal phosphate-dependent protein	F:lyase activity	#N/A	M	0.00672	1319.05	1330.86	1813.39	1730.7	1736.43	1307.33	1443.99	1325.24	1644.65	1754.34	1620.58	1402.86	1580.1	1644.84	2596.79	2069.21	2185.14	1898.88	2196.22	2698.69
AURMO_01156	mRNA-degrading endonuclease RelE of RelBE toxin-antitoxin system	F:molecular_function	#N/A	M	3.99e-09	187.864	204.498	164.04	190.792	149.095	171.23	164.194	190.07	191.666	247.26	207.558	194.842	265.744	227.078	243.994	256.04	243.797	286.432	271.421	308.399
AURMO_01157	prevent-host-death family protein	#N/A	#N/A	A	2.7e-26	770.444	677.331	725.753	712.642	673.187	682.202	781.073	780.233	733.056	905.053	820.463	759.882	1063.87	994.207	1185.11	1086.15	941.65	1157.52	1247.74	1321.82
AURMO_01158	DNA-(apurinic or apyrimidinic site) lyase	F:DNA binding; P:DNA metabolic process; P:response to stress; F:hydrolase activity, acting on glycosyl bonds; F:lyase activity; F:ion binding	Rhola_00009060	#N/A	0.0327632	313.774	348.403	325.097	356.698	368.973	335.665	428.132	387.491	374.405	411.876	344.301	372.983	395.024	406.766	340.263	386.755	432.127	401.005	458.334	410.389
AURMO_01159	ribonuclease-3	F:nuclease activity; C:cytoplasm; P:mRNA processing; P:tRNA metabolic process; F:rRNA binding; P:nucleobase-containing compound catabolic process; P:ribosome biogenesis; F:ion binding	Rhola_00009070	E	0.00314	962.306	1031.14	1133.37	971.304	1004.51	1004.28	926.853	962.953	1017.14	916.475	882.323	885.138	803.515	762.192	463.09	851.67	824.911	812.119	847.072	579.563
AURMO_01160	LSU ribosomal protein L32P	F:structural constituent of ribosome; C:ribosome; P:translation; C:protein-containing complex	#N/A	E	0.0143	5387.12	6145.75	4874.47	5290.89	5212.31	5048.57	5349.35	5160.25	4487.61	4889.44	4794.17	5745.04	4296.79	4050.88	2387.65	4295.41	4606.35	4495.3	4304.95	3100.98
AURMO_01161	uncharacterized protein	#N/A	Rhola_00009090	#N/A	0.798391	3724.32	3486.2	3882.28	3523.24	3168.65	3771.14	3550.89	3312.05	3767.68	3378.33	3505.69	3181.49	3892.78	3558.21	3631.69	3732.8	3618.26	3437.18	3985.81	3143.88
AURMO_01162	peptidoglycan/LPS O-acetylase OafA/YrhL	C:cellular_component; F:transferase activity, transferring acyl groups	#N/A	A	0.00471	405.707	420.897	431.475	350.665	390.057	444.383	406.649	515.605	452.121	430.69	491.626	470.403	483.007	542.025	444.002	480.412	537.901	507.153	571.674	526.949
AURMO_01164	membrane-associated protein	C:cellular_component	Rhola_00012610	#N/A	0.0860413	218.842	187.186	213.749	212.661	168.673	228.307	225.575	192.171	190.616	194.18	225.464	139.173	159.805	162.904	153.534	177.881	186.395	160.065	180.947	161.079
AURMO_01165	membrane-associated protein	C:cellular_component	Rhola_00004060	#N/A	0.568384	3480.49	3269.8	3139.62	3307.56	3161.12	3048.17	3293.09	2806.95	3174.3	3212.37	2997.78	2983.86	3131.47	3124.79	2725.43	3037.45	3037.14	3120.42	2933.93	2846.82
AURMO_01166	PhzF family phenazine biosynthesis protein	P:biosynthetic process; F:isomerase activity	#N/A	#N/A	0.224517	1465.94	1311.38	1310.33	1466.76	1281.62	1331.79	1411.76	1296.89	1299.13	1279.97	1133.02	1377.81	1297.3	1223.26	1198.39	1274.81	1199.64	1256.93	1164.23	1191.5
AURMO_01167	cyclic-di-GMP-binding biofilm dispersal mediator protein	F:oxidoreductase activity	Rhola_00003520	M	1.82e-06	289.791	249.942	276.382	309.943	292.166	305.768	270.076	260.428	278.309	292.95	301.976	292.262	294.473	312.973	429.894	373.28	374.725	399.32	392.715	433.863
AURMO_01168	XTP/dITP diphosphohydrolase	P:biosynthetic process; P:nucleobase-containing compound catabolic process; F:ion binding; P:small molecule metabolic process	Rhola_00004050	A	6.98e-05	377.728	323.517	374.806	393.65	359.937	362.845	398.976	422.145	471.025	439.424	390.697	489.887	455.176	542.025	569.319	509.385	519.842	429.648	475.235	603.037
AURMO_01169	RNAse PH	F:RNA binding; F:nuclease activity; P:tRNA metabolic process; F:nucleotidyltransferase activity; P:nucleobase-containing compound catabolic process; P:ribosome biogenesis	Rhola_00004040	A	6.53e-07	746.462	751.989	799.322	810.677	807.222	800.433	814.832	897.846	921.046	945.367	929.532	832.252	980.379	980.385	1239.89	1081.43	1093.22	990.717	1107.56	1409.24
AURMO_01170	glutamate racemase	P:cell morphogenesis; P:biosynthetic process; F:isomerase activity; P:cell wall organization or biogenesis	Rhola_00004030	#N/A	0.261158	2239.39	2120.72	2206.09	2177.14	2078.3	2034.38	2010.23	2238.84	2015.9	2027.8	1889.18	2023.57	2215.73	1965.71	2166.9	1984.31	1860.08	2195.42	1997.38	2239.73
AURMO_01171	hypothetical protein	#N/A	#N/A	#N/A	0.0450302	1096.21	1023.57	1116.47	1028.62	1078.3	876.535	1006.65	760.281	981.959	1107.3	1027.21	1138.43	957.934	897.452	839.87	904.9	942.94	943.54	876.899	937.337
AURMO_01172	choline kinase	F:kinase activity; F:transferase activity, transferring acyl groups; F:nucleotidyltransferase activity	Rhola_00012840	#N/A	0.0383433	10500.4	8844.25	9715.14	8972.5	7652.04	8910.76	8588.73	7453.7	7570.01	7627.44	8335.67	7056.05	7457.88	6260.44	3677.34	8123.88	7521.59	7817.91	6810.38	3879.67
AURMO_01173	ABC-2 type transport system permease protein	C:plasma membrane; C:protein-containing complex; P:transmembrane transport	#N/A	#N/A	0.0696206	791.429	758.481	790.374	693.789	653.609	709.382	804.091	518.755	630.659	631.589	573.021	587.308	657.177	501.546	356.862	682.549	620.457	694.176	606.472	496.19
AURMO_01174	ABC-2 type transport system ATP-binding protein	F:ATPase activity; F:ion binding	Rhola_00000160	#N/A	0.407032	3182.7	2840.24	3145.59	2915.42	2725.88	2948.96	2625.57	2530.77	2440.72	2525.01	2318.13	2705.51	3160.2	2884.88	2068.14	3023.97	2809.47	3480.99	3264.01	2334.44
AURMO_01175	glutaryl-CoA dehydrogenase	F:oxidoreductase activity; F:ion binding	#N/A	A	0.000148	10110.7	8325.98	9114.66	10038.8	9908.05	8876.78	9724.28	9608.53	8691.13	10735	9394.62	9550.02	11652.3	10429.8	14989.9	12493.4	11082.4	12656.9	11597.5	16681.8
AURMO_01176	crotonobetainyl-CoA:carnitine CoA-transferase CaiB-like acyl-CoA transferase	F:molecular_function	#N/A	#N/A	0.466319	931.328	843.958	933.536	1044.45	1055.71	909.15	1041.94	965.053	852.782	906.397	1101.28	865.653	991.152	861.909	1476.41	1063.91	983.573	968.814	987.256	1750.83
AURMO_01177	D-amino-acid:oxygen oxidoreductase (deaminating)	P:cellular amino acid metabolic process; F:oxidoreductase activity; F:ion binding	#N/A	#N/A	0.133876	861.379	846.122	777.45	815.202	891.559	846.638	796.418	708.826	777.165	764.625	839.997	745.965	790.049	797.735	942.779	822.024	802.337	877.83	926.609	917.101
AURMO_01178	uncharacterized protein DUF3107	F:ATP binding	#N/A	F	1.49e-07	2157.44	2069.86	1961.52	1917.72	2031.61	1933.81	1723.27	2049.82	1848.92	2094.99	1896.51	1923.37	1612.42	1440.46	1402.55	2159.5	2034.87	1949.42	1715.02	1769.45
AURMO_01179	tRNA-(MS[2]IO[6]A)-hydroxylase MiaE-like protein	#N/A	Rhola_00003870	#N/A	0.249475	761.451	648.117	706.863	732.249	554.212	596.587	699.743	437.897	631.71	636.292	602.324	484.32	580.865	493.648	480.518	634.036	561.12	608.247	514.01	577.944
AURMO_01180	superfamily II DNA/RNA helicase	F:helicase activity; F:ion binding	Rhola_00003860	F	1.6e-05	2159.44	2244.06	2403.93	2236.72	2138.54	2238.22	1953.45	1934.31	2149.81	1907.53	1774.41	1937.28	1847.64	1854.14	1575.17	2071.9	1988.43	1964.59	1805.5	1695.79
AURMO_01181	Sap-like sulfolipid-1-addressing protein	C:cellular_component	#N/A	N	0.00061239	948.316	952.158	875.874	855.17	831.318	811.304	824.039	871.593	829.152	801.58	713.835	854.519	938.183	948.791	941.119	868.515	861.029	989.033	933.569	921.148
AURMO_01182	heme-degrading monooxygenase HmoA	F:oxidoreductase activity	#N/A	#N/A	0.0470789	292.789	260.762	302.231	304.664	289.154	286.742	274.68	238.375	262.556	291.606	273.488	258.861	314.224	294.214	329.475	322.072	296.684	286.432	344.993	333.491
AURMO_01183	hypothetical protein	F:molecular_function	Rhola_00003840	#N/A	0.0376188	1321.05	1231.31	1384.89	1446.4	1355.41	1316.84	1454.73	1390.35	1335.36	1382.78	1433.37	1313.79	1446.33	1326.93	1566.04	1532.2	1534.37	1507.98	1498.28	1676.36
AURMO_01184	Xaa-Pro aminopeptidase	F:peptidase activity; F:ion binding	Rhola_00003830	#N/A	0.259082	1192.14	1093.9	1100.56	1219.41	1298.18	1017.87	1137.08	1154.07	1133.19	1155	1170.46	1160.7	1204.82	1216.35	1513.76	1237.08	1257.04	1169.32	1274.59	1618.08
AURMO_01185	uncharacterized membrane protein	C:cellular_component	#N/A	#N/A	0.0238781	196.858	182.858	230.65	196.825	239.456	191.615	194.885	216.323	220.547	217.696	214.069	217.109	237.015	255.71	289.639	229.762	239.927	225.776	256.508	270.355
AURMO_01186	DNA-binding transcriptional LysR family regulator	F:DNA binding; F:DNA-binding transcription factor activity; P:biosynthetic process; P:cellular nitrogen compound metabolic process	#N/A	#N/A	0.454899	368.734	353.813	373.812	391.387	344.877	286.742	267.007	305.583	333.971	320.498	351.627	311.747	337.566	294.214	323.665	326.788	326.353	303.281	306.219	335.92
AURMO_01187	L-proline dehydrogenase	F:DNA-binding transcription factor activity; P:cellular amino acid metabolic process; P:catabolic process; P:biosynthetic process; F:oxidoreductase activity; P:cellular nitrogen compound metabolic process	#N/A	M	4.48e-10	29284.9	29607.8	31738.2	25023.2	30064.5	29329.3	24876.2	25517.7	23626.4	36203.5	46392.8	44418.3	37687.1	54603.4	50388	39717.2	56183.6	37008.7	49501	64883.5
AURMO_01188	CBS domain protein	C:cellular_component; F:transmembrane transporter activity	Rhola_00003810	#N/A	0.391506	1635.82	1462.86	1574.78	1529.35	1371.98	1303.25	1509.97	1255.93	1381.57	1478.19	1322.67	1291.52	1460.69	1306.19	1297.15	1586.78	1387.97	1519.77	1367.05	1649.65
AURMO_01189	uncharacterized membrane protein	C:cellular_component	Rhola_00003800	#N/A	0.123402	757.454	696.807	761.543	735.265	677.705	727.048	707.416	679.423	659.015	743.796	735.812	765.449	728.102	710.853	664.759	771.489	712.687	844.132	748.645	795.684
AURMO_01190	ATP-binding protein involved in chromosome partitioning	F:ATPase activity; F:ion binding	Rhola_00003790	#N/A	0.594236	593.572	652.445	787.392	666.64	683.729	680.843	540.153	633.218	732.531	665.856	669.068	631.843	696.679	637.793	688.826	709.501	817.817	721.135	771.512	672.649
AURMO_01191	betaine-aldehyde dehydrogenase	F:oxidoreductase activity	Rhola_00004350	M	0.000616385	1877.65	2149.93	1335.19	1937.33	2790.64	1221.71	1267.52	2308.15	1030.8	2097.68	3346.15	2563.56	2322.56	2905.61	2736.22	2848.11	4272.9	2763.23	3760.12	3940.38
AURMO_01192	AsnC family transcriptional regulator	F:DNA binding; F:DNA-binding transcription factor activity; P:biosynthetic process; P:cellular nitrogen compound metabolic process	Rhola_00004340	#N/A	0.216242	1275.08	1350.33	671.072	1387.58	1841.85	635.997	860.868	1265.38	609.655	1179.19	1684.07	1018.74	1151.86	1294.35	1022.45	1606.99	2095.49	1176.06	1499.28	1550.09
AURMO_01193	hypothetical protein	F:ion binding	Rhola_00004330	#N/A	0.0516277	7377.68	8617.03	4273.99	7244.06	10088.8	4208.73	4899.74	8304.29	3212.11	7382.87	12310.2	9243.84	9195.09	10833.6	8411.98	9995	14665.2	9492.69	12489.3	12414.5
AURMO_01194	methylated-DNA-[protein]-cysteine S-methyltransferase	C:cytoplasm; P:DNA metabolic process; P:response to stress; F:methyltransferase activity	#N/A	#N/A	0.0932791	491.646	467.423	494.108	493.193	477.406	406.332	468.03	432.646	430.592	471.004	483.487	453.702	465.051	512.407	598.366	524.208	525.002	483.565	551.79	547.994
AURMO_01195	DNA-3-methyladenine glycosylase I	P:DNA metabolic process; P:response to stress; F:hydrolase activity, acting on glycosyl bonds	Rhola_00004310	#N/A	0.162572	503.637	391.683	404.632	372.534	390.057	434.87	354.475	375.94	366.528	372.906	319.883	347.931	392.331	442.309	414.125	398.21	372.79	468.4	374.82	392.581
AURMO_01196	helix-turn-helix protein	F:DNA binding	#N/A	M	4.27e-08	950.315	907.796	879.851	755.626	888.547	926.817	731.968	956.652	799.22	985.681	1074.41	1146.78	1174.3	1125.52	1136.98	921.071	981.638	1142.36	1167.21	1215.79
AURMO_01197	sec-independent protein translocase protein TatB	C:cellular_component; P:protein transport	#N/A	#N/A	0.977181	142.897	90.8878	124.273	116.888	114.457	125.025	119.693	105.011	131.803	105.489	143.255	86.287	143.645	96.755	122.827	123.303	102.549	129.737	87.491	102.799
AURMO_01198	predicted O-methyltransferase YrrM	P:biological_process; F:methyltransferase activity	#N/A	C	0.00572	1710.77	1874.02	1832.28	1938.84	1825.29	1907.99	1861.38	2150.63	2030.61	1975.39	2223.71	1884.4	1972.43	2083.19	2401.76	1747.14	1749.15	1632.66	1783.62	1813.16
AURMO_01199	uncharacterized protein DUF3117	#N/A	#N/A	#N/A	0.612762	498.64	997.602	683.997	639.492	686.741	934.971	745.779	1184.53	966.731	674.59	868.486	517.722	785.56	873.757	905.433	730.388	1023.56	576.234	1096.62	1029.61
AURMO_01200	hypothetical protein	C:cellular_component; P:cellular protein modification process; P:lipid metabolic process; P:biosynthetic process; F:transferase activity, transferring glycosyl groups	#N/A	#N/A	0.430217	487.648	472.833	489.137	451.717	450.297	516.408	510.997	506.154	516.71	478.395	481.045	459.269	534.181	556.835	513.715	513.428	548.866	481.88	595.535	456.527
AURMO_01201	succinyldiaminopimelate desuccinylase	P:cellular amino acid metabolic process; P:biosynthetic process; F:hydrolase activity, acting on carbon-nitrogen (but not peptide) bonds	Rhola_00010560	#N/A	0.0156913	1665.8	1572.14	1631.45	1737.49	1591.85	1554.66	1671.1	1478.56	1688.76	1593.08	1583.95	1478.01	1529.82	1544.13	1333.67	1483.01	1422.15	1435.53	1369.04	1321.82
AURMO_01202	2,3,4,5-tetrahydropyridine-2-carboxylate N-succinyltransferase	C:cytoplasm; P:cellular amino acid metabolic process; P:biosynthetic process; F:transferase activity, transferring acyl groups; F:ion binding	Rhola_00010570	#N/A	0.385402	1495.92	1437.98	1537.01	1550.47	1566.25	1534.28	1476.21	1649.73	1711.87	1629.36	1491.16	1639.45	1595.36	1586.59	1297.98	1452.02	1529.21	1433.85	1474.42	1279.73
AURMO_01203	CshA-type fibril repeat protein	C:cellular_component	#N/A	#N/A	0.115413	686.505	724.939	639.259	652.312	588.85	663.177	670.587	569.161	584.449	593.29	642.207	715.347	602.412	560.784	501.266	588.892	572.73	650.369	588.576	539.9
AURMO_01204	hypothetical protein	F:DNA binding	#N/A	N	4.99e-07	1211.13	1168.56	1285.48	1015.04	1061.74	1140.17	1009.72	953.502	1069.13	1047.5	927.904	1096.68	1343.08	1123.54	1450.68	1290.31	1230.59	1388.35	1560.92	1351.77
AURMO_01205	alcohol dehydrogenase	F:oxidoreductase activity; F:ion binding	#N/A	#N/A	0.0568162	3349.59	3013.36	3298.69	3244.22	3414.13	2713.86	3072.12	3210.19	2953.75	3409.91	3047.43	3228.8	3510.33	3563.15	4038.35	3280.01	3337.7	3524.8	3325.65	4056.13
AURMO_01206	hypothetical protein	C:cellular_component	#N/A	J	4.44e-07	983.291	1050.62	980.263	1046.72	950.293	947.201	945.267	1064.81	1097.48	980.306	958.02	1091.11	790.946	840.189	659.779	837.521	818.461	839.077	735.72	645.128
AURMO_01207	citrate synthase	C:cytoplasm; P:generation of precursor metabolites and energy; F:transferase activity, transferring acyl groups	Rhola_00009130	#N/A	0.953381	2263.37	2053.63	2660.43	2287.99	2457.81	2481.48	2369.31	2172.68	2429.17	2440.35	2708.01	2335.32	2326.16	2069.37	2352.8	2526.71	2159.99	2446.47	1994.4	2799.87
AURMO_01208	succinyldiaminopimelate aminotransferase	P:biosynthetic process; F:ion binding	Rhola_00009140	#N/A	0.0729717	2551.16	2497.25	2557.03	2799.29	2733.41	2342.86	2763.68	2540.22	2790.44	2721.21	2539.53	2566.34	2420.42	2448.49	2645.76	2299.64	2246.41	2153.29	2016.27	2588.61
AURMO_01209	NAD-dependent dihydropyrimidine dehydrogenase PreA subunit	P:generation of precursor metabolites and energy; F:oxidoreductase activity; F:ion binding	Rhola_00009150	#N/A	0.253701	5355.14	5946.66	5121.03	5784.84	6364.4	6453.74	5143.73	6625.16	6497.73	5897.96	5856.38	7111.72	5823.92	7161.84	6462.52	5489.37	5282.91	5531.51	5329.99	6157.45
AURMO_01210	hypothetical protein	C:cellular_component	#N/A	N	0.00232172	380.726	365.715	404.632	360.469	405.117	375.075	380.562	285.63	352.875	380.297	332.092	328.447	392.331	366.287	390.888	439.985	431.482	525.687	459.328	414.436
AURMO_01211	high-affinity iron transporter	C:plasma membrane; F:transmembrane transporter activity; C:protein-containing complex	#N/A	#N/A	0.122409	1745.74	871.009	1585.72	2030.84	1546.67	1357.61	2812.78	1603.52	1038.67	1939.78	1120	926.889	1057.59	775.027	722.022	2641.93	1562.11	2456.57	1208.97	1973.43
AURMO_01212	GTP-binding protein TypA/BipA	F:GTPase activity; F:translation factor activity, RNA binding; F:ion binding	Rhola_00009170	E	0.000213	8099.16	8530.47	9660.46	8676.13	8733.36	9186.63	7236.82	8106.86	8878.59	7736.29	7450.91	7000.38	5875.99	6277.23	2856.55	6316.78	7378.41	5477.59	5664.05	3262.06
AURMO_01213	hypothetical protein	C:cellular_component; F:peptidase activity; P:protein maturation	Rhola_00009180	#N/A	0.996012	252.818	230.466	194.86	237.547	227.408	207.922	260.869	215.273	237.351	229.791	199.418	239.377	258.561	209.307	206.648	229.762	230.898	261.159	193.872	240.405
AURMO_01214	hypothetical protein	#N/A	#N/A	#N/A	0.718669	1186.14	1199.94	1015.06	1109.31	1075.29	1145.61	1057.29	988.155	1017.14	1084.45	1030.46	1107.81	1025.27	1114.66	1046.52	1086.15	1059.03	1197.96	1005.15	1027.19
AURMO_01215	TetR family transcriptional regulator	F:DNA binding	#N/A	#N/A	0.0187937	1279.08	1171.8	1283.49	1364.95	1046.68	1331.79	1302.81	1185.58	1316.45	1193.3	1288.48	993.692	1108.76	981.372	958.547	1220.23	967.448	1081.7	949.476	895.246
AURMO_01216	nicotinamidase-related amidase	F:molecular_function	#N/A	N	1.44e-16	3230.67	2698.5	2836.4	2794.76	2884.01	2709.78	2663.93	2660.98	2452.27	2780.33	2682.78	2797.37	3345.14	3296.58	3597.66	3430.94	3261.59	3689.92	3675.62	3784.16
AURMO_01217	hypothetical protein	F:DNA binding	#N/A	#N/A	0.188859	139.899	136.332	148.133	134.987	165.661	160.358	167.263	178.519	141.78	176.71	152.209	114.121	142.747	132.298	72.2022	159.688	145.762	207.242	164.046	162.698
AURMO_01218	uncharacterized protein with HEPN domain	F:transferase activity	#N/A	#N/A	0.405318	59.9568	83.3139	42.7498	53.5424	63.2525	47.5639	52.1738	80.8586	50.9359	59.1274	68.3719	50.1021	46.6847	48.3775	43.9853	64.01	63.2066	70.7655	88.4852	55.8517
AURMO_01219	glycine dehydrogenase (decarboxylating)	P:cellular amino acid metabolic process; P:catabolic process; F:oxidoreductase activity	#N/A	#N/A	0.0792497	17489.4	15475.8	16641.6	16537.8	17786	14888.9	16339.6	16282	14468.4	17818.9	16987.2	18671.4	17185.3	18960	21515.4	17737.5	19794.6	17372.9	18112.6	25317.8
AURMO_01220	glycine cleavage system H protein	C:cytoplasm; P:cellular amino acid metabolic process; P:catabolic process; C:protein-containing complex	#N/A	M	1.48e-08	1496.92	1553.75	1647.36	1465.25	1846.37	1418.76	1413.3	1687.53	1346.39	1848.4	1799.65	2056.97	2070.29	2190.81	2788.5	2002.5	2211.59	2318.41	2275.76	3262.87
AURMO_01221	aminomethyltransferase	P:cellular amino acid metabolic process; F:methyltransferase activity; P:catabolic process	#N/A	M	1.34e-07	7664.47	6711.63	6978.16	6903.95	7448.73	6184.67	7130.93	6907.64	5521.55	7754.43	7750.44	7751.91	8653.73	8648.71	9987.15	8735.01	9657.07	9224.79	9519.62	12999.7
AURMO_01222	amino acid/polyamine/organocation transporter (APC superfamily)	C:cellular_component; F:transmembrane transporter activity	#N/A	A	1.7e-19	2793.99	2783.98	2769.79	2723.88	2933.71	2795.4	3557.03	3466.42	2747.39	3368.25	3407.2	3916.32	4810.32	4968.07	6770.41	4125.61	4254.84	4636.83	5227.59	6214.92
AURMO_01223	8-oxo-dGTP diphosphatase	F:nucleotidyltransferase activity	Rhola_00010940	#N/A	0.222143	513.63	234.794	519.957	475.849	295.178	391.383	398.976	276.18	287.761	391.047	525.812	197.625	274.721	217.205	278.02	330.831	247.022	271.268	256.508	307.589
AURMO_01224	quinolinate synthetase	C:cytoplasm; P:biosynthetic process; F:transferase activity, transferring alkyl or aryl (other than methyl) groups; P:cellular nitrogen compound metabolic process; F:ion binding; P:small molecule metabolic process; P:cofactor metabolic process	Rhola_00010950	#N/A	0.132412	5621.95	5115.69	5302.96	5026.95	4558.7	4643.6	4536.05	4539.64	4276.51	5110.49	4571.15	5218.97	4804.03	4157.5	4932.99	4911.25	5451.9	5796.03	4429.23	5365
AURMO_01225	L-aspartate oxidase	C:cytoplasm; P:biosynthetic process; F:oxidoreductase activity; P:cellular nitrogen compound metabolic process; P:small molecule metabolic process; P:cofactor metabolic process	Rhola_00010960	#N/A	0.384041	1895.63	1673.85	1621.51	1702.8	1522.58	1538.35	1506.9	1418.7	1352.69	1596.44	1233.95	1633.89	1435.55	1198.58	1674.76	1653.48	1715.61	1831.48	1324.3	1912.72
AURMO_01226	nicotinate-nucleotide pyrophosphorylase [carboxylating]	P:biosynthetic process; F:transferase activity, transferring glycosyl groups; P:cellular nitrogen compound metabolic process; P:small molecule metabolic process; P:cofactor metabolic process	Rhola_00010970	G	0.000784	322.767	354.895	323.109	325.025	338.853	303.05	369.82	309.783	267.282	362.827	320.697	342.365	283.699	316.922	407.486	479.065	464.375	389.21	394.704	518.045
AURMO_01227	cysteine desulfurase	F:molecular_function	Rhola_00010980	#N/A	0.0956544	338.756	280.238	284.336	291.844	311.744	293.537	325.319	278.28	253.629	307.06	241.743	303.396	246.89	231.027	370.97	370.584	354.731	375.731	319.143	450.051
AURMO_01228	polyketide cyclase/dehydrase/lipid transport protein	C:membrane; C:integral component of membrane	#N/A	#N/A	0.8318	1531.89	1659.79	1778.59	1709.59	1856.91	1437.79	1465.47	1530.01	1740.75	1698.57	1763.02	1486.36	1514.56	1595.47	1727.04	1787.56	1811.71	1423.73	1538.05	1758.92
AURMO_01229	SOUL heme-binding protein	F:ion binding	Rhola_00001900	#N/A	0.285858	262.81	220.728	222.697	247.351	245.48	231.025	167.263	195.321	233.15	227.775	197.79	214.326	240.606	200.421	188.39	268.842	233.478	321.815	265.456	203.171
AURMO_01230	putative MATE family efflux protein	C:cellular_component; F:transmembrane transporter activity	#N/A	E	0.0042	388.72	383.027	452.353	447.192	420.177	479.716	388.235	408.494	380.181	356.78	424.882	381.333	347.442	335.681	308.727	360.478	412.778	353.828	366.866	365.869
AURMO_01231	uncharacterized protein YdhG (YjbR/CyaY superfamily)	#N/A	#N/A	A	8.24e-12	918.338	890.485	832.13	778.25	739.452	809.945	945.267	893.645	839.129	815.69	852.207	826.685	1055.79	1008.03	1034.9	979.017	1033.88	1002.51	1089.66	1146.17
AURMO_01232	uncharacterized protein DUF4287	#N/A	#N/A	M	0.0134719	291.79	319.189	305.214	294.86	347.889	286.742	273.145	235.225	295.113	323.857	363.836	353.498	341.157	336.668	339.433	369.237	316.678	382.471	362.889	328.635
AURMO_01233	transposase-like protein	F:DNA binding	#N/A	#N/A	0.714648	7.99424	4.32799	2.98254	3.77059	3.01202	9.51278	0	5.25056	2.10045	4.03142	3.2558	0	0.897783	6.91107	1.65982	2.69516	7.09462	5.05468	6.95951	5.66611
AURMO_01234	transposase InsO family protein	F:molecular_function; P:DNA metabolic process; P:transposition	#N/A	#N/A	0.556949	61.9553	61.6739	64.6218	89.7401	75.3006	54.3588	61.381	74.558	65.639	63.1589	83.023	80.7201	61.947	86.882	107.888	79.5072	81.9106	70.7655	68.6009	93.8956
AURMO_01235	hypothetical protein	C:cellular_component	#N/A	A	1.32e-05	7778.39	7536.12	6737.57	7272.72	6521.03	6843.77	8295.64	7472.6	7031.77	8125.32	7463.93	7395.63	10080.3	8861.97	10035.3	7749.26	7357.12	8390.77	7857.29	9837.18
AURMO_01236	short-subunit dehydrogenase	F:oxidoreductase activity	Rhola_00005520	A	0.000549864	3000.84	1943.27	2975.59	2769.12	2246.97	2929.94	3276.21	3129.33	2389.78	2954.36	4161.73	3003.34	4276.14	3004.34	5318.07	3781.98	3072.62	4695.8	3730.3	7566.69
AURMO_01237	uncharacterized protein YndB with AHSA1/START domain	#N/A	Rhola_00009770	#N/A	0.0445062	1364.02	1346.01	1269.57	1280.49	1356.92	1354.89	1258.31	1435.5	1353.74	1314.91	1403.25	1553.17	1425.68	1476.01	1564.38	1427.76	1475.68	1501.24	1543.02	1495.05
AURMO_01238	hypothetical protein	F:oxidoreductase activity	#N/A	#N/A	0.0220536	440.682	414.405	433.463	402.699	438.249	467.485	423.529	405.343	418.514	371.562	414.301	389.683	447.096	452.182	493.797	481.76	479.209	433.018	545.825	475.144
AURMO_01239	uncharacterized membrane protein YjjP (DUF1212 family)	C:cellular_component	#N/A	#N/A	0.871228	866.375	895.894	1038.92	1027.11	1040.65	939.047	885.42	921.998	1042.35	962.165	898.602	907.405	918.432	1029.75	1010.83	956.108	1022.27	965.444	1041.94	942.194
AURMO_01240	addiction module HigA family antidote	F:DNA binding	#N/A	#N/A	0.122153	159.885	109.282	129.244	127.446	152.107	138.615	118.158	143.865	110.273	150.506	151.395	114.121	158.01	147.107	134.446	161.71	154.147	230.83	155.098	159.461
AURMO_01241	putative SOS response-associated peptidase YedK	F:peptidase activity	Rhola_00006030	#N/A	0.313231	249.82	272.663	286.324	293.352	249.998	256.845	283.887	333.936	329.245	277.496	306.046	200.409	260.357	297.176	291.299	305.227	320.548	293.171	284.346	308.399
AURMO_01242	hypothetical protein	F:ATPase activity; F:ion binding	Rhola_00009780	J	6.75e-05	949.316	956.486	957.397	1005.24	1031.62	1051.84	982.096	1154.07	1216.16	1023.98	1095.58	1091.11	846.609	953.728	694.635	904.9	950.034	803.694	866.956	672.649
AURMO_01243	hypothetical protein	C:cellular_component	#N/A	#N/A	0.407032	81.9409	93.0518	72.5752	71.6412	79.8186	57.0767	79.7953	84.009	61.4381	81.3002	71.6277	66.8028	84.3916	63.1869	86.3107	83.5499	80.6207	107.833	75.5604	106.847
AURMO_01244	hypothetical protein	C:cellular_component	#N/A	#N/A	0.258425	881.365	833.139	813.24	855.17	900.595	721.612	888.49	654.22	642.212	765.969	669.882	818.335	860.973	742.447	875.556	833.478	812.012	908.158	816.251	1044.18
AURMO_01245	malonate-semialdehyde dehydrogenase (acetylating)/methylmalonate-semialdehyde dehydrogenase	F:oxidoreductase activity	Rhola_00009670	N	1.34e-05	16370.2	14578.8	15559.9	15313.9	16453.2	13861.5	14051.6	13471.9	11498.4	14471.4	12978.5	15030.6	15872.8	15274.5	17408.2	16472.8	16232.5	19160.6	17145.3	19835.5
AURMO_01246	DNA recombination protein RmuC	C:cellular_component	Rhola_00009800	A	1.11e-15	794.427	814.745	846.048	775.988	960.835	899.637	906.904	1004.96	927.347	1006.51	1065.46	1146.78	1086.32	1182.78	1247.36	1139.38	1107.41	1280.52	1241.78	1331.54
AURMO_01247	CP family cyanate transporter-like MFS transporter	C:cellular_component; P:transmembrane transport	#N/A	#N/A	0.800271	511.631	487.981	426.504	475.849	388.551	414.486	512.531	453.648	448.971	452.862	425.696	386.9	495.576	434.41	426.574	496.583	449.541	486.934	482.195	405.532
AURMO_01248	fructose-1,6-bisphosphatase II	P:carbohydrate metabolic process; P:biosynthetic process; F:phosphatase activity; F:ion binding; P:small molecule metabolic process	Rhola_00013360	#N/A	0.124152	12156.2	11465.9	11595.1	13656.3	12736.3	10328.2	11070.1	12263.2	11808.7	12229.3	11213.8	9327.34	10589.4	10590.7	11594.7	10775.9	11087	9489.32	9567.34	10368.2
AURMO_01249	fructose-bisphosphate aldolase	P:carbohydrate metabolic process; P:generation of precursor metabolites and energy; P:catabolic process; F:lyase activity; P:cellular nitrogen compound metabolic process; F:ion binding; P:small molecule metabolic process	Rhola_00009830	#N/A	0.763735	6211.52	6295.06	7374.84	6424.33	7021.02	7318.05	6518.66	6715.47	7514.35	6831.23	7263.7	7724.08	6435.31	7779.89	6197.77	6428.63	7130.74	6458.2	6653.29	6041.7
AURMO_01250	hypothetical protein	C:cellular_component	#N/A	#N/A	0.213724	1117.19	1190.2	1335.19	1063.31	1173.18	1377.99	1289	1384.05	1443.01	1132.83	1116.74	1322.14	1110.56	1252.88	947.758	1086.82	1238.98	1014.31	1223.88	739.833
AURMO_01251	L-iditol 2-dehydrogenase	#N/A	Rhola_00001840	#N/A	0.225782	91.9337	74.6579	71.5811	72.3953	100.903	74.7433	81.3298	113.412	80.3421	84.6597	94.4183	80.7201	95.165	126.374	106.229	86.9189	111.579	92.6692	107.375	99.5617
AURMO_01252	mannitol 2-dehydrogenase	#N/A	Rhola_00001830	#N/A	0.0770802	103.925	93.0518	62.6334	86.7236	105.421	74.7433	92.0715	143.865	67.2143	96.0821	81.3951	122.472	96.9605	113.539	159.343	136.779	130.283	148.271	146.15	121.417
AURMO_01253	carbohydrate ABC transporter membrane protein 2 (CUT1 family)	C:plasma membrane; P:transmembrane transport	Rhola_00001820	A	2.4e-10	85.938	88.7238	53.6858	67.8706	73.7946	59.7946	90.5369	102.911	61.9632	84.6597	89.5346	97.4208	101.449	111.564	123.657	164.405	152.857	165.12	122.289	167.555
AURMO_01254	sorbitol/mannitol transport system permease protein	C:plasma membrane; P:transmembrane transport	Rhola_00001810	A	2.06e-07	40.9705	35.7059	27.8371	36.9518	46.6863	42.128	50.6393	67.2072	33.0821	47.0332	52.0929	50.1021	43.0936	54.3013	70.5424	101.742	72.2361	119.627	98.4274	76.0878
AURMO_01255	sorbitol/mannitol transport system substrate-binding protein	P:transport	Rhola_00001800	A	2.71e-13	1384	1168.56	1088.63	1169.64	1465.35	1092.61	1313.55	1756.84	1041.82	1517.83	1425.23	1658.94	1770.43	1943.99	2548.66	2538.17	2364.44	3031.12	2693.33	2272.11
AURMO_01256	AraC-like DNA-binding protein	F:DNA binding; F:DNA-binding transcription factor activity; P:biosynthetic process; P:cellular nitrogen compound metabolic process	Rhola_00001790	A	6.34e-21	1501.92	1598.11	1495.25	1451.68	1772.58	1486.71	1566.75	1811.44	1424.63	1903.5	2272.55	2474.49	3452.87	2909.56	5122.21	2798.92	2453.45	3464.14	3571.22	5581.93
AURMO_01257	4-hydroxy-3-methylbut-2-enyl diphosphate reductase	P:lipid metabolic process; P:biosynthetic process; F:oxidoreductase activity; F:ion binding; P:small molecule metabolic process	Rhola_00009850	#N/A	0.0219032	4971.41	4606.07	4487.73	4948.52	4444.24	4408.49	4793.85	4648.85	4553.24	4472.18	4020.92	4250.33	4451.21	4258.21	4103.08	4215.9	4206.47	4244.25	4065.35	4158.93
AURMO_01258	exodeoxyribonuclease VII large subunit	F:nuclease activity; C:cytoplasm; P:DNA metabolic process; C:protein-containing complex; P:nucleobase-containing compound catabolic process	Rhola_00009860	#N/A	0.762867	977.295	924.026	932.542	940.385	891.559	994.765	1046.55	793.885	957.804	908.413	898.602	835.035	939.978	824.392	800.864	982.386	877.153	1042.95	943.511	892.008
AURMO_01259	exodeoxyribonuclease VII small subunit	F:nuclease activity; C:cytoplasm; P:DNA metabolic process; C:protein-containing complex; P:nucleobase-containing compound catabolic process	#N/A	#N/A	0.892599	791.429	720.611	791.369	841.596	763.548	717.535	817.902	736.129	858.558	856.676	911.625	656.894	797.231	749.358	855.638	890.076	833.296	820.543	831.165	766.544
AURMO_01260	uncharacterized protein DUF4245	F:molecular_function; C:cellular_component	#N/A	#N/A	0.967984	688.504	649.199	741.659	710.379	703.307	752.869	784.142	689.924	741.983	665.184	808.253	690.296	737.977	758.243	648.99	695.351	666.894	748.093	747.65	624.891
AURMO_01261	carbonic anhydrase	P:biological_process; F:lyase activity; F:ion binding	Rhola_00009890	D	6.57e-05	1391	1366.56	1299.39	1393.61	1374.99	1406.53	1483.88	1509.01	1575.86	1568.89	1543.25	1617.18	1614.21	1659.64	1580.15	1419	1563.4	1518.09	1538.05	1623.75
AURMO_01262	fumarase class II	C:cytoplasm; P:generation of precursor metabolites and energy; F:lyase activity; C:protein-containing complex; P:small molecule metabolic process	Rhola_00009900	A	1.58e-06	926.332	867.763	874.88	941.894	1054.21	951.278	946.802	1165.62	1069.13	1128.8	1099.65	1249.77	1200.34	1287.43	1430.77	1040.33	1160.29	1176.06	1238.79	1549.28
AURMO_01263	aryl-alcohol dehydrogenase-like predicted oxidoreductase	F:oxidoreductase activity	#N/A	A	0.000377	952.313	933.764	921.606	990.157	1162.64	955.355	1020.46	1251.73	1133.72	1254.44	1238.02	1185.75	1203.93	1424.67	1652.35	1254.6	1360.23	1132.25	1173.17	1592.99
AURMO_01264	hypothetical protein	F:oxidoreductase activity	#N/A	A	5.42e-06	335.758	299.714	313.167	315.221	334.334	354.691	414.322	385.391	363.902	432.033	454.999	409.167	378.864	509.445	534.463	390.124	452.121	416.169	489.154	477.572
AURMO_01265	putative transposase	F:molecular_function; P:DNA metabolic process; P:transposition	#N/A	M	2.7e-11	268.806	244.532	270.417	246.597	256.022	270.435	210.23	302.432	227.373	307.731	274.301	297.829	420.162	398.868	561.85	374.627	323.128	387.526	478.218	377.201
AURMO_01266	transposase-like protein	F:DNA binding	#N/A	#N/A	0.950921	12.9906	11.902	4.97091	12.82	12.0481	10.8718	23.0179	9.45101	10.5022	11.4223	11.3953	11.1338	10.7734	11.8476	14.9384	12.802	12.2544	6.73958	23.8612	12.1417
AURMO_01267	4-carboxy-2-hydroxymuconate semialdehyde dehydrogenase	F:oxidoreductase activity	#N/A	#N/A	0.0240687	366.736	317.026	354.923	352.927	441.261	387.306	426.598	463.099	356.551	440.768	424.068	570.607	464.154	466.991	586.747	408.317	426.322	424.593	426.519	625.701
AURMO_01268	protocatechuate 4,5-dioxygenase beta subunit	F:oxidoreductase activity; F:ion binding	#N/A	#N/A	0.0282254	318.77	312.697	338.022	347.649	435.237	330.229	394.373	379.091	313.492	391.719	381.743	562.257	430.936	476.864	575.958	397.536	416.648	375.731	398.681	604.655
AURMO_01269	protocatechuate 4,5-dioxygenase alpha subunit	F:oxidoreductase activity	#N/A	#N/A	0.0235159	111.919	104.954	102.401	122.167	137.047	104.641	110.486	150.166	91.8946	120.942	125.348	169.791	149.032	135.26	190.88	119.261	134.153	171.859	133.225	198.314
AURMO_01270	2-pyrone-4,6-dicarboxylate hydrolase	F:molecular_function	#N/A	A	0.00252183	272.803	293.221	322.115	353.682	445.779	370.998	365.217	405.343	304.04	399.11	341.046	509.372	412.98	460.08	557.7	407.643	425.032	431.333	426.519	666.173
AURMO_01271	4-oxalomesaconate hydratase	P:catabolic process; F:lyase activity; P:secondary metabolic process; F:ion binding	#N/A	#N/A	0.04247	405.707	318.107	378.783	376.305	507.526	375.075	409.718	415.844	340.798	444.128	390.697	495.454	441.709	500.559	627.413	448.07	475.985	490.304	423.536	763.307
AURMO_01272	4-oxalomesaconate tautomerase	F:isomerase activity	#N/A	#N/A	0.0274935	264.809	229.384	268.429	281.286	301.202	247.332	257.8	224.724	194.816	266.074	250.697	256.077	282.801	269.532	405.826	287.708	292.169	281.377	301.248	467.05
AURMO_01273	4-hydroxy-4-methyl-2-oxoglutarate aldolase	P:biological_process; F:methyltransferase activity; F:lyase activity	#N/A	#N/A	0.266932	594.571	560.475	543.817	687.756	605.417	451.178	566.24	543.958	448.971	542.897	548.603	590.092	619.47	505.495	837.38	640.1	563.7	606.562	610.449	1047.42
AURMO_01274	IclR family transcriptional regulator	F:DNA binding; P:biosynthetic process; P:cellular nitrogen compound metabolic process	#N/A	#N/A	0.73291	655.527	584.279	671.072	698.313	614.452	588.433	687.467	717.227	652.714	631.589	577.091	503.805	651.79	575.593	771.817	699.394	577.889	588.028	616.414	743.88
AURMO_01275	uncharacterized protein with HEPN domain	#N/A	#N/A	#N/A	0.713279	104.924	76.8219	74.5636	76.1659	72.2885	61.1536	76.7262	79.8085	77.7165	98.0978	84.6509	86.287	89.7783	113.539	68.0527	90.9616	81.2657	119.627	101.41	63.1367
AURMO_01276	hypothetical protein	F:nucleotidyltransferase activity	#N/A	#N/A	0.407757	106.923	125.512	99.4181	98.7895	109.939	93.7688	153.452	101.861	121.826	132.365	126.162	52.8856	125.69	125.387	131.126	116.566	107.064	139.846	131.237	141.653
AURMO_01277	IclR family transcriptional regulator	F:DNA binding; P:biosynthetic process; P:cellular nitrogen compound metabolic process	#N/A	M	0.000421159	1157.17	1079.83	1196	1143.24	1117.46	951.278	985.165	1069.01	991.411	1167.77	1150.11	1182.97	1311.66	1245.97	1785.97	1308.5	1371.84	1317.59	1358.1	2000.14
AURMO_01278	p-hydroxybenzoate 3-monooxygenase	F:oxidoreductase activity; F:ion binding	#N/A	M	0.00278	81.9409	48.6899	70.5869	59.5753	73.7946	43.487	82.8643	63.0067	39.9085	55.096	64.3021	83.5035	81.6982	88.8566	99.5893	70.0741	69.6563	92.6692	102.404	143.272
AURMO_01279	benzaldehyde dehydrogenase (NAD+)	F:oxidoreductase activity	#N/A	A	0.00422536	637.54	517.195	527.91	608.573	719.873	640.074	716.623	846.39	602.828	595.978	581.975	668.028	730.795	683.209	1302.96	723.65	669.474	803.694	837.13	1414.91
AURMO_01280	PadR family transcriptional regulator	F:DNA binding	#N/A	#N/A	0.386121	39.9712	20.558	31.8138	46.7553	52.7104	32.6153	33.7595	51.4555	19.9542	33.5951	37.4417	27.8345	29.6268	21.7205	39.8357	25.604	19.9939	35.3828	33.8034	36.425
AURMO_01281	vanillate demethylase subunit A	F:methyltransferase activity; F:oxidoreductase activity	#N/A	A	0.000604	436.685	284.565	310.185	367.256	487.948	330.229	452.685	436.847	307.19	401.126	347.557	398.034	432.731	448.232	744.43	524.208	499.203	596.452	551.79	883.104
AURMO_01282	vanillate demethylase subunit B	C:cellular_component; P:generation of precursor metabolites and energy; F:oxidoreductase activity; F:ion binding	#N/A	A	0.0109	456.671	292.139	326.091	418.536	521.08	332.947	458.823	508.254	346.049	427.33	344.301	389.683	415.673	444.283	750.239	535.663	523.712	540.851	584.599	803.779
AURMO_01283	MarR family transcriptional regulator	F:DNA binding; F:DNA-binding transcription factor activity; P:biosynthetic process; P:cellular nitrogen compound metabolic process	#N/A	A	0.00265344	210.848	213.154	184.918	179.48	253.01	171.23	250.127	222.624	193.766	206.946	246.627	239.377	315.122	226.091	431.554	244.586	223.803	276.323	275.398	406.341
AURMO_01284	acyl-CoA reductase-like NAD-dependent aldehyde dehydrogenase	F:oxidoreductase activity	#N/A	A	0.000514966	1952.59	2010.35	2053.98	1773.69	2774.07	1944.68	2255.75	2344.9	1550.13	2084.24	2353.13	2719.43	2576.64	2633.12	4776.14	2411.49	2466.35	3231.63	3021.42	5598.12
AURMO_01285	transketolase subunit A	F:molecular_function	#N/A	#N/A	0.03585	745.462	908.878	783.415	846.121	1022.58	765.099	813.298	892.595	701.549	812.33	823.718	868.437	842.12	879.681	1900.5	924.44	857.159	1061.48	1009.13	1923.24
AURMO_01286	transketolase	F:molecular_function	#N/A	#N/A	0.0615051	1123.19	1168.56	969.327	1015.04	1295.17	1065.43	1281.33	1147.77	970.407	1105.95	1195.69	1283.17	1286.52	1179.82	2442.43	1184.52	1160.94	1363.08	1231.83	2377.34
AURMO_01287	(R,R)-butanediol dehydrogenase/meso-butanediol dehydrogenase/diacetyl reductase/L-iditol 2-dehydrogenase	F:oxidoreductase activity; F:ion binding	#N/A	A	0.0073	682.508	642.707	561.712	636.476	737.946	592.51	670.587	735.078	529.313	736.405	752.905	598.442	837.631	778.976	1561.89	780.249	763.639	778.421	819.234	1675.55
AURMO_01288	ribose ABC transporter ATP-binding protein	F:ATPase activity; F:transmembrane transporter activity; F:ion binding	#N/A	A	1.66e-05	328.763	299.714	310.185	302.401	388.551	337.024	394.373	462.049	278.834	392.391	461.51	381.333	491.985	523.267	893.814	476.369	470.18	466.716	564.715	886.342
AURMO_01289	ribose transport system permease protein	C:plasma membrane; F:transmembrane transporter activity	#N/A	A	3.22e-11	281.797	284.565	239.598	288.827	322.286	277.23	354.475	397.993	247.328	400.454	453.371	381.333	527.896	533.14	727.002	460.872	434.062	473.455	497.108	734.976
AURMO_01290	monosaccharide ABC transporter substrate-binding protein (CUT2 family)	#N/A	#N/A	A	7.83e-21	1127.19	1072.26	1022.02	1030.88	1519.57	1254.33	1198.46	2067.67	1072.28	1614.58	1811.04	2285.21	3723.1	3134.66	5745.47	2201.27	2238.68	3248.47	3771.06	5780.25
AURMO_01291	NAD(P)-dependent dehydrogenase (short-subunit alcohol dehydrogenase family)	F:oxidoreductase activity	#N/A	A	0.0013	86.9373	112.528	69.5927	99.5436	131.023	97.8457	104.348	157.517	92.9448	120.942	147.325	150.306	153.521	176.726	273.041	134.084	145.117	119.627	159.075	293.019
AURMO_01292	D-tagatose 3-epimerase	F:isomerase activity	#N/A	M	0.00801	53.9611	58.4279	50.7033	52.7883	61.7465	63.8715	46.0357	79.8085	38.8583	68.5341	65.1161	50.1021	71.8226	88.8566	120.337	64.01	72.8811	57.2864	97.4332	158.651
AURMO_01293	6-phosphofructokinase	C:cytoplasm; P:carbohydrate metabolic process; P:generation of precursor metabolites and energy; P:catabolic process; F:kinase activity; P:cellular nitrogen compound metabolic process; F:ion binding; P:small molecule metabolic process	#N/A	#N/A	0.789476	89.9351	71.4119	71.5811	74.6577	82.8306	88.333	73.6572	101.861	60.913	72.5655	98.4881	91.8539	72.7204	64.1742	133.616	80.181	88.3603	101.094	83.5142	123.845
AURMO_01294	muconolactone D-isomerase	P:catabolic process; F:isomerase activity	#N/A	#N/A	0.10926	23.9827	24.886	38.7731	30.9188	42.1683	20.3845	33.7595	46.2049	29.4063	34.267	43.1394	47.3187	51.1736	40.4791	63.9031	41.1012	43.8577	33.6979	36.786	60.7084
AURMO_01295	protocatechuate 4,5-dioxygenase alpha subunit	F:oxidoreductase activity	#N/A	#N/A	0.332033	81.9409	103.872	85.4996	83.7071	90.3607	73.3843	110.486	102.911	90.3192	100.785	109.883	111.338	86.1871	102.679	151.044	97.6995	92.8751	82.5598	110.358	147.319
AURMO_01296	protocatechuate 4,5-dioxygenase beta subunit	F:oxidoreductase activity; F:ion binding	#N/A	#N/A	0.105318	95.9308	88.7238	80.5287	95.773	103.915	95.1278	79.7953	124.963	80.8672	116.239	122.093	128.039	87.0849	146.12	194.199	97.0257	114.159	97.7238	115.329	182.125
AURMO_01297	alpha/beta hydrolase family protein	F:transferase activity, transferring acyl groups	#N/A	A	0.000207	174.874	161.218	184.918	175.71	189.757	176.666	173.401	218.423	207.419	219.04	271.046	247.727	228.037	309.024	404.167	233.131	258.631	183.653	293.294	323.778
AURMO_01298	aldehyde dehydrogenase (NAD+)	F:oxidoreductase activity	#N/A	#N/A	0.026634	504.636	471.751	472.236	514.309	600.898	551.741	566.24	692.024	531.938	647.042	618.603	656.894	579.07	657.539	722.022	578.112	595.948	572.864	537.871	707.455
AURMO_01299	HD domain-containing protein	F:hydrolase activity	#N/A	#N/A	0.0331659	161.883	154.726	155.092	162.135	197.287	145.41	173.401	171.168	158.059	213.665	197.79	144.739	181.352	229.053	225.736	169.795	202.519	187.023	205.803	237.167
AURMO_01300	3-phenylpropionate/trans-cinnamate dioxygenase ferredoxin reductase subunit	F:oxidoreductase activity; F:ion binding	#N/A	#N/A	0.892214	468.662	378.699	474.225	417.781	536.14	395.46	503.324	396.942	369.154	422.627	446.045	392.467	394.127	409.728	482.178	374.627	397.299	409.429	443.42	486.476
AURMO_01301	2Fe-2S ferredoxin	P:generation of precursor metabolites and energy; F:oxidoreductase activity	#N/A	#N/A	0.801568	448.676	490.145	425.51	513.554	524.092	429.434	560.101	500.904	442.144	489.817	552.673	528.856	500.065	514.381	555.21	458.177	501.783	419.538	464.299	591.704
AURMO_01302	NAD(P)-dependent dehydrogenase (short-subunit alcohol dehydrogenase family)	F:oxidoreductase activity	#N/A	#N/A	0.161475	453.673	469.587	390.713	442.667	507.526	432.152	391.304	437.897	387.007	385.672	422.441	389.683	381.558	384.058	463.92	328.809	366.986	330.239	349.964	451.67
AURMO_01303	metal dependent phosphohydrolase	F:molecular_function	#N/A	#N/A	0.134783	187.864	223.974	190.883	159.873	225.902	188.897	188.746	210.022	166.46	183.429	196.976	211.542	230.73	180.675	296.278	221.003	231.543	235.885	222.704	303.542
AURMO_01304	pyruvate,water dikinase	F:kinase activity	#N/A	A	3.14e-05	1024.26	1089.57	1050.85	1138.72	1468.36	1024.66	1198.46	1274.84	1023.44	1169.11	1230.69	1266.47	1716.56	1466.13	2991.83	1350.28	1475.04	1541.68	1704.09	2941.52
AURMO_01305	pyruvate,water dikinase	F:kinase activity; F:ion binding; P:small molecule metabolic process	#N/A	#N/A	0.108837	603.565	604.837	626.334	622.148	713.849	544.947	564.705	606.965	557.669	623.526	616.975	606.792	649.097	610.149	1041.54	683.223	747.515	685.752	680.044	1067.66
AURMO_01306	hypothetical protein	F:oxidoreductase activity; F:ion binding	#N/A	N	0.0013417	433.687	424.143	447.382	417.027	510.538	396.819	392.838	390.642	366.528	401.126	356.51	464.836	484.803	460.08	720.363	484.455	479.854	537.481	529.917	785.162
AURMO_01307	IclR family transcriptional regulator	F:DNA binding; P:biosynthetic process; P:cellular nitrogen compound metabolic process	#N/A	#N/A	0.761024	271.804	206.662	256.499	255.646	192.769	190.256	268.542	201.621	236.3	234.494	247.441	217.109	230.73	213.256	253.123	274.906	230.253	240.94	262.473	267.926
AURMO_01308	transporter family-2 protein	C:cellular_component	#N/A	#N/A	0.188971	208.849	238.04	216.732	253.384	242.468	207.922	308.439	142.815	213.72	203.587	201.046	194.842	164.294	161.917	180.921	244.586	207.679	192.078	183.93	177.268
AURMO_01309	hypothetical protein	C:cellular_component	#N/A	#N/A	0.131569	2230.39	2421.51	2021.17	2284.22	2201.79	2005.84	1812.27	1954.26	2015.9	2264.31	1892.44	1881.61	1818.91	1817.61	1418.32	2240.35	2076.14	2139.82	2054.05	1409.24
AURMO_01310	hypothetical protein	C:cellular_component	#N/A	#N/A	0.171087	338.756	305.123	295.272	351.419	338.853	326.152	354.475	401.143	376.505	334.608	343.487	350.715	365.397	396.893	365.161	386.082	392.139	350.458	402.658	277.64
AURMO_01311	citrate lyase subunit beta/citryl-CoA lyase	F:lyase activity; F:ion binding	Rhola_00000740	B	0.000445	2327.32	2217.01	2178.25	2137.93	2153.6	2215.12	2214.32	2320.75	2210.2	2035.87	2013.71	2070.89	2147.5	2107.88	2098.01	2002.5	2077.43	1962.9	2023.23	1968.57
AURMO_01312	3-oxoadipate enol-lactonase	F:molecular_function	#N/A	N	0.00399	1101.21	1035.47	980.263	1082.16	1079.81	932.253	1060.36	990.256	968.831	1082.43	974.299	1013.18	1159.93	1169.95	1331.18	1136.68	1103.54	1122.14	1206.98	1422.19
AURMO_01313	leader peptidase (prepilin peptidase)/N-methyltransferase	C:cellular_component; F:peptidase activity	#N/A	M	7.15e-17	194.859	217.482	220.708	209.645	224.396	214.717	196.419	198.471	201.643	213.665	220.581	222.676	340.26	279.405	515.375	310.617	361.181	380.786	539.859	499.428
AURMO_01314	PhoH-like ATPase	F:ion binding	Rhola_00009940	A	8.09e-16	3720.32	3943.88	3300.68	4371.62	4855.38	3387.91	4671.09	6345.83	4822.1	6230.55	7577.88	6538.33	9377.34	10289.6	16149.2	6712.29	7303.59	6727.78	8744.13	12773
AURMO_01315	short-chain Z-isoprenyl diphosphate synthase	F:transferase activity, transferring alkyl or aryl (other than methyl) groups; F:ion binding	Rhola_00009950	#N/A	0.629687	1121.19	1019.24	957.397	1035.4	1093.36	949.919	1077.24	966.103	1017.14	1023.98	971.857	990.909	1030.65	1074.18	1126.19	1003.27	950.679	945.225	999.187	976.191
AURMO_01316	Fic family protein	F:nucleotidyltransferase activity	#N/A	#N/A	0.58703	157.886	133.086	123.278	158.365	131.023	144.051	139.642	142.815	106.073	142.443	144.883	153.09	135.565	117.488	120.337	135.432	126.413	141.531	131.237	172.412
AURMO_01317	channel protein (hemolysin III family)	C:cellular_component	Rhola_00009960	#N/A	0.911209	1007.27	722.775	821.194	886.843	716.861	939.047	888.49	755.031	694.198	765.969	826.974	556.69	991.152	730.599	692.976	906.247	720.427	839.077	743.674	830.49
AURMO_01318	TipAS antibiotic-recognition protein	#N/A	#N/A	L	0.00626624	394.715	394.929	410.597	407.224	423.189	478.357	417.391	490.402	526.687	467.644	509.533	556.69	486.598	501.546	430.724	486.476	499.203	404.375	423.536	368.298
AURMO_01319	hypothetical protein	C:cellular_component	#N/A	#N/A	0.214706	324.766	389.519	351.94	405.716	346.383	390.024	415.856	376.99	448.971	395.079	425.696	392.467	404.9	331.731	275.53	367.216	361.826	377.416	343.005	263.07
AURMO_01320	uncharacterized protein DUF4307	C:cellular_component	#N/A	#N/A	0.785053	153.889	166.628	237.609	242.826	179.215	206.563	133.504	148.066	261.506	186.117	284.069	180.924	175.068	175.739	187.56	261.43	211.549	161.75	195.861	242.833
AURMO_01321	transcription elongation factor GreA	F:DNA binding; F:translation factor activity, RNA binding; F:enzyme binding	Rhola_00009990	#N/A	0.0570428	1644.81	1876.18	2039.07	1819.69	1950.28	1852.27	1615.85	1878.65	2105.17	1931.72	1864.76	1937.28	1607.03	1702.1	1536.99	1723.55	1860.73	1575.38	1665.31	1591.37
AURMO_01322	threonine dehydratase	P:cellular amino acid metabolic process; P:catabolic process; F:lyase activity; F:ion binding	Rhola_00010000	#N/A	0.880001	2733.03	2607.61	3034.24	3002.14	2859.91	2495.07	2817.39	2495.07	2888.64	2801.83	2527.32	2288	2441.97	2352.73	2981.04	2974.11	2646.29	2601.48	2662.51	3007.9
AURMO_01323	heat shock protein	C:plasma membrane; F:peptidase activity; F:ion binding	Rhola_00010010	#N/A	0.0347593	1738.75	1810.18	1600.63	1759.36	1527.1	1558.74	1551.4	1453.36	1600.02	1609.88	1395.11	1525.33	1302.68	1351.61	1375.16	1932.43	1639.5	1888.77	1661.34	1347.73
AURMO_01324	LemA protein	C:cellular_component	Rhola_00010020	#N/A	0.223355	2888.92	2601.12	2352.23	2619.81	2370.46	2477.4	2496.67	2588.53	2579.87	2820.65	2360.46	2196.14	2331.54	2033.83	2249.06	3090.67	2505.05	3085.04	2599.88	2428.34
AURMO_01325	nitrate/nitrite transporter NarK	C:cellular_component; P:transmembrane transport	Rhola_00009420	I	0.00146	1018.27	1085.24	884.822	895.138	835.836	975.74	899.231	710.926	765.613	753.203	742.323	796.067	769.4	758.243	671.398	879.97	877.798	758.202	941.523	857.202
AURMO_01326	amylosucrase	P:carbohydrate metabolic process; F:transferase activity, transferring glycosyl groups	#N/A	N	0.0126	516.628	537.753	472.236	498.472	546.682	390.024	538.618	509.304	476.802	468.316	459.882	453.702	518.918	552.886	926.181	491.867	544.351	561.07	653.2	1077.37
AURMO_01327	prevent-host-death family protein	#N/A	#N/A	#N/A	0.436822	157.886	146.07	125.267	130.463	132.529	133.179	130.435	132.314	111.849	141.772	142.441	178.141	165.192	135.26	150.214	132.737	131.573	129.737	137.202	154.604
AURMO_01328	mRNA-degrading endonuclease RelE of RelBE toxin-antitoxin system	F:molecular_function	#N/A	#N/A	0.533425	44.9676	47.6079	32.808	42.9847	36.1443	36.6922	39.8976	79.8085	45.1596	47.7051	51.2789	38.9683	42.1958	53.314	34.8563	55.2508	60.6268	47.177	68.6009	33.9967
AURMO_01330	NADH dehydrogenase FAD-containing subunit	F:oxidoreductase activity	Rhola_00010040	E	0.000503	17083.7	16490.7	17826.7	18138	16462.2	16103.8	16084.9	18962.9	17455.8	16847.3	16033.2	15047.3	14118.5	15196.5	9976.36	14216.3	15015.5	13521.3	12799.5	10584.3
AURMO_01331	subtilase family protein	C:cellular_component; F:peptidase activity	Rhola_00010050	#N/A	0.492118	700.495	685.987	717.799	755.626	766.56	785.484	713.554	777.083	869.06	779.407	806.625	684.729	614.981	691.107	893.814	724.998	715.267	594.768	619.397	739.833
AURMO_01332	hypothetical protein	#N/A	Rhola_00010060	#N/A	0.240081	1327.04	1327.61	1302.38	1502.96	1368.96	1375.28	1496.16	1500.61	1425.15	1360.6	1466.74	1205.23	1386.18	1379.25	1280.55	1303.78	1269.94	1305.79	1083.69	1376.06
AURMO_01333	cell division protein FtsB	C:cellular_component	#N/A	B	0.00027	1197.14	1195.61	1169.16	1079.9	1088.85	1227.15	1195.39	1287.44	1250.29	1097.22	1001.16	1177.4	1089.91	1189.69	1142.79	1008.66	1010.02	1036.21	954.447	1024.76
AURMO_01334	enolase	C:extracellular region; C:cytosol; P:carbohydrate metabolic process; P:generation of precursor metabolites and energy; P:catabolic process; F:lyase activity; C:protein-containing complex; P:cellular nitrogen compound metabolic process; F:ion binding; P:small molecule metabolic process	Rhola_00010080	L	0.0110384	7877.32	8614.87	7941.52	8149	9028.54	8524.81	8937.07	9264.09	8539.37	8669.56	9386.48	10234.8	8308.98	9271.7	8253.46	7268.85	8223.31	7673.01	7619.67	8125.21
AURMO_01335	histidyl-tRNA synthetase	C:cytoplasm; P:tRNA metabolic process; P:translation; P:cellular amino acid metabolic process; F:ligase activity; F:ion binding	Rhola_00010090	#N/A	0.87684	2420.26	2462.63	2406.91	2730.66	2445.76	2283.07	2691.56	2363.8	2432.84	2455.13	2428.83	2360.37	2322.56	2319.16	2482.26	2340.75	2133.55	2289.77	2148.5	2803.11
AURMO_01336	XTP/dITP diphosphohydrolase	F:molecular_function	Rhola_00010100	#N/A	0.0238744	719.481	674.085	631.305	690.772	716.861	618.331	699.743	729.828	636.436	743.796	711.393	723.697	748.751	728.624	1123.7	710.848	752.03	845.817	783.442	1266.78
AURMO_01337	hypothetical protein	C:cellular_component	#N/A	#N/A	0.0240685	675.513	763.891	637.27	646.279	597.886	491.947	650.638	534.507	479.427	619.494	516.045	537.206	775.684	561.771	1300.47	687.939	559.185	753.148	678.055	1265.97
AURMO_01338	phosphoenolpyruvate carboxykinase (GTP)	C:cytoplasm; P:carbohydrate metabolic process; P:biosynthetic process; F:kinase activity; F:lyase activity; F:ion binding; P:small molecule metabolic process	Rhola_00001340	#N/A	0.288793	39633.4	34379.4	27333	36914.1	36933.4	24328.3	34137	32771.9	23951.4	32906.4	28084.6	25471.4	36172.6	28320.6	71217.1	32843.2	26431.3	39618.6	31766.2	77241.3
AURMO_01339	predicted transcriptional regulator	F:DNA binding	#N/A	M	0.00115	1567.87	1502.89	1558.88	1255.61	1641.55	1180.94	1382.61	1351.49	1013.47	1468.78	1421.97	1494.71	1712.07	1456.26	2293.87	1704.01	1556.95	2065.68	1667.3	2742.4
AURMO_01340	sodium/proton antiporter (NhaA family)	C:plasma membrane; F:transmembrane transporter activity; P:homeostatic process	Rhola_00013500	#N/A	0.0151635	968.302	925.108	935.525	963.009	983.425	905.073	1011.25	923.048	879.037	917.147	971.857	960.291	1044.12	959.652	1347.78	1073.35	1006.79	1085.07	1135.39	1341.25
AURMO_01341	transcription-repair coupling factor	F:DNA binding; C:cytoplasm; P:DNA metabolic process; P:response to stress; P:biosynthetic process; F:ion binding; P:chromosome organization	Rhola_00010110	E	4.54e-09	649.532	618.903	708.851	639.492	594.874	582.998	630.689	579.662	597.577	536.178	542.905	542.773	454.278	464.029	342.753	518.818	456.636	444.812	485.177	386.915
AURMO_01342	hypothetical protein	#N/A	#N/A	#N/A	0.278596	1652.81	1735.53	1367	1621.35	1462.34	1365.76	1463.94	1434.45	1473.99	1519.84	1266.51	1391.73	1284.73	1229.18	1047.35	1592.84	1333.79	1799.47	1342.19	1124.32
AURMO_01343	PTH1 family peptidyl-tRNA hydrolase	F:molecular_function; C:cytoplasm; P:translation	Rhola_00010120	J	2.96e-13	325.765	354.895	369.836	354.436	367.467	409.05	374.424	362.289	430.067	318.482	301.976	231.026	216.366	234.976	161.003	271.537	290.235	222.406	210.774	150.557
AURMO_01344	large subunit ribosomal protein L25	F:structural constituent of ribosome; C:ribosome; P:translation; F:rRNA binding	Rhola_00010130	E	3.85e-08	12455	13348.6	13309.1	12930.9	13361.3	13891.4	11427.6	15420.9	14572.9	13012.1	11498.7	12286.1	7693.1	9176.92	5289.85	9902.01	11451.4	8481.75	8524.41	5356.1
AURMO_01345	6-phosphogluconate dehydrogenase	P:carbohydrate metabolic process; P:generation of precursor metabolites and energy; F:oxidoreductase activity; P:small molecule metabolic process	Rhola_00002630	J	0.00593	6899.03	6877.18	7518	7105.3	7161.08	7277.28	6998.97	7427.44	7527.48	7032.13	7217.3	7718.51	6569.97	6865.66	4710.57	6082.3	6456.11	6099.31	5820.14	5131.07
AURMO_01346	fructokinase	P:carbohydrate metabolic process; F:kinase activity	Rhola_00002430	#N/A	0.0360747	1935.6	1790.71	2022.16	1965.23	1975.89	2023.5	2215.85	2029.87	2133.53	1938.44	1856.62	1976.25	1777.61	1892.65	1244.87	1684.47	1956.18	1759.03	1662.33	1334.78
AURMO_01347	hypothetical protein	C:cellular_component	#N/A	#N/A	0.0920714	1837.67	1816.67	2048.01	1848.34	1823.78	1993.61	1918.15	2016.21	2052.14	1718.73	1697.09	1728.52	1916.77	1741.59	1393.42	1688.52	1831.06	1674.78	1761.75	1433.53
AURMO_01348	tRNA(fMet)-specific endonuclease VapC	F:nuclease activity	#N/A	#N/A	0.300395	174.874	215.318	163.046	139.512	140.059	165.794	156.522	169.068	137.579	155.881	166.046	155.873	185.841	175.739	158.513	178.554	172.206	149.956	172.994	152.985
AURMO_01349	antitoxin VapB	F:DNA binding	#N/A	#N/A	0.952195	108.921	142.824	124.273	120.659	93.3727	133.179	118.158	119.713	109.223	116.239	125.348	125.255	138.258	137.234	117.017	126.672	120.609	134.792	137.202	100.371
AURMO_01350	ribose-phosphate pyrophosphokinase	C:cytoplasm; P:biosynthetic process; F:kinase activity; P:cellular nitrogen compound metabolic process; F:ion binding; P:small molecule metabolic process	Rhola_00010150	A	0.000522567	4040.09	4089.95	3764.97	4034.53	3902.07	3965.47	4391.81	4441.97	4098.5	4141.61	3884.17	4138.99	4597.55	4524.78	4435.87	4210.51	4378.67	4389.15	4371.57	4364.53
AURMO_01351	UDP-N-acetylglucosamine pyrophosphorylase /glucosamine-1-phosphate N-acetyltransferase	P:cell morphogenesis; C:cytoplasm; P:carbohydrate metabolic process; P:lipid metabolic process; P:biosynthetic process; F:transferase activity, transferring acyl groups; F:nucleotidyltransferase activity; P:cellular nitrogen compound metabolic process; F:ion binding; P:small molecule metabolic process; P:cell wall organization or biogenesis	Rhola_00010160	#N/A	0.89189	2373.29	2376.07	2244.86	2370.19	2237.93	2548.07	2558.05	2426.81	2476.95	2510.9	2686.85	2212.84	2565.86	2334.95	2393.46	2486.96	2477.96	2416.14	2326.47	2546.51
AURMO_01353	MarR family transcriptional regulator	F:DNA binding; F:DNA-binding transcription factor activity; P:biosynthetic process; P:cellular nitrogen compound metabolic process	#N/A	#N/A	0.952195	322.767	312.697	273.4	360.469	265.058	350.614	329.923	310.833	327.145	344.014	297.092	264.428	320.508	286.316	287.149	335.547	279.915	311.705	316.161	320.54
AURMO_01354	hypothetical protein	C:cellular_component	#N/A	#N/A	0.0499844	72.9474	82.2319	64.6218	66.3624	75.3006	61.1536	85.9334	82.9589	95.5704	71.2217	74.8835	83.5035	88.8805	82.9329	93.7799	88.2665	87.0704	89.2994	89.4794	99.5617
AURMO_01355	AbrB family looped-hinge helix DNA binding protein	F:DNA binding	#N/A	#N/A	0.39818	71.9481	78.9859	67.6043	86.7236	97.8907	69.3074	56.7774	72.4577	66.1641	73.9093	71.6277	75.1532	75.4137	83.9202	82.1612	68.7266	74.816	87.6145	83.5142	79.3256
AURMO_01356	PIN domain nuclease of toxin-antitoxin system	F:molecular_function	#N/A	#N/A	0.698866	199.856	223.974	201.819	233.023	201.805	226.948	185.677	212.123	200.068	219.712	209.999	214.326	244.197	205.357	241.504	225.72	219.933	202.187	237.618	208.027
AURMO_01357	hypothetical protein	#N/A	#N/A	M	1.36e-16	961.307	852.615	940.496	809.923	825.294	949.919	899.231	895.746	799.22	954.774	967.788	949.157	1072.85	1053.44	1143.62	1148.81	1120.95	1288.94	1244.76	1273.26
AURMO_01358	hypothetical protein	F:mRNA binding	#N/A	M	0.0010518	214.845	196.924	263.458	202.104	200.299	199.768	217.903	182.72	203.743	212.993	186.395	233.81	253.175	228.065	273.041	252.671	215.418	350.458	275.398	267.926
AURMO_01359	ATPase subunit of ABC transporter with duplicated ATPase domains	F:DNA binding; C:cytoplasm; P:tRNA metabolic process; P:translation; P:cellular amino acid metabolic process; F:ligase activity; F:ATPase activity; F:ion binding	Rhola_00010180	#N/A	0.185238	291.79	367.879	418.55	417.027	376.503	350.614	356.01	392.742	506.208	424.642	485.929	409.167	350.135	365.3	512.055	478.391	510.813	328.554	387.744	362.631
AURMO_01360	4-diphosphocytidyl-2-C-methyl-D-erythritol kinase	P:lipid metabolic process; P:biosynthetic process; F:kinase activity; F:ion binding; P:small molecule metabolic process	Rhola_00010190	J	0.000356	564.593	579.951	551.771	650.804	597.886	641.433	586.188	664.721	720.979	578.508	598.254	576.174	578.172	601.263	498.776	550.486	543.706	466.716	524.946	471.097
AURMO_01361	dimethyladenosine transferase	F:RNA binding; C:cytoplasm; F:methyltransferase activity; P:cellular nitrogen compound metabolic process; P:ribosome biogenesis	Rhola_00010210	D	0.00108	309.777	330.009	354.923	400.437	334.334	370.998	510.997	418.995	441.094	415.236	468.836	386.9	414.776	449.22	418.275	376.649	372.145	363.937	350.958	414.436
AURMO_01362	TatD DNase family protein	F:nuclease activity; P:DNA metabolic process	Rhola_00010220	D	0.00899727	682.508	681.659	702.886	838.58	774.09	780.048	891.559	886.295	923.672	837.863	878.253	829.468	774.786	862.897	908.752	831.457	786.858	704.286	775.489	934.1
AURMO_01363	methionyl-tRNA synthetase	C:cytoplasm; P:tRNA metabolic process; P:translation; P:cellular amino acid metabolic process; F:ligase activity; F:ion binding	Rhola_00010230	J	9.65e-06	4679.63	4731.58	4931.14	5213.97	4823.75	4889.57	5010.22	4810.56	5424.4	4954.61	5007.43	5244.02	4452.1	4489.23	3654.93	4283.96	4431.56	4151.58	3999.73	3521.89
AURMO_01364	hypothetical protein	#N/A	#N/A	#N/A	0.763735	858.381	750.907	714.817	713.396	722.885	777.33	836.316	797.035	689.472	715.576	726.858	832.252	854.689	740.472	746.09	774.858	723.652	871.09	800.344	827.253
AURMO_01365	EndoU nuclease-like protein	#N/A	#N/A	#N/A	0.981174	141.898	113.61	129.244	108.593	123.493	138.615	151.918	130.214	116.05	117.583	137.558	128.039	148.134	155.006	98.7594	112.523	120.609	143.216	155.098	99.5617
AURMO_01366	16S rRNA (cytidine1402-2'-O)-methyltransferase	C:cytoplasm; F:methyltransferase activity; P:cellular nitrogen compound metabolic process; P:ribosome biogenesis; F:ion binding	Rhola_00010240	#N/A	0.324987	550.603	572.377	565.689	526.375	480.418	528.639	564.705	482.002	531.413	503.255	512.789	489.887	535.078	464.029	429.894	499.278	458.571	529.057	538.865	452.48
AURMO_01367	dolichyl-phosphate-mannose-protein mannosyltransferase	C:cellular_component; P:cellular protein modification process; P:biosynthetic process; F:transferase activity, transferring glycosyl groups	Rhola_00010250	#N/A	0.0497533	1715.76	1661.95	1607.59	1714.11	1656.61	1556.02	1648.08	1602.47	1699.26	1442.58	1357.67	1561.52	1622.29	1423.68	1490.52	1591.49	1482.13	1676.47	1721.98	1563.85
AURMO_01368	L-serine dehydratase	P:carbohydrate metabolic process; P:biosynthetic process; F:lyase activity; F:ion binding; P:small molecule metabolic process	#N/A	#N/A	0.214575	6850.06	7061.12	5731.46	6342.13	6923.13	5486.16	6224.03	6166.26	5012.19	5308.7	5578.01	5308.04	5965.77	6186.4	9026.94	6092.41	6403.22	6254.32	6341.11	9984.5
AURMO_01369	homocysteine S-methyltransferase	P:cellular amino acid metabolic process; P:sulfur compound metabolic process; F:methyltransferase activity; P:biosynthetic process; F:ion binding	#N/A	#N/A	0.850076	9.99279	4.32799	1.98836	4.52471	4.51803	5.43588	6.1381	8.4009	1.05022	7.39093	2.44185	8.35035	4.48891	2.96189	2.48973	2.69516	3.86979	10.1094	6.95951	4.04723
AURMO_01370	hypothetical protein	C:cellular_component	#N/A	A	0.000689	1736.75	2148.85	2461.59	2102.48	2271.07	2153.97	3110.48	2851.05	2603.51	2313.36	1846.86	1380.59	2327.05	3180.08	7062.54	3344.69	3031.34	2655.39	3604.03	4441.42
AURMO_01371	uncharacterized protein (DUF305 family)	#N/A	#N/A	#N/A	0.0356998	391.718	466.341	618.381	531.653	513.55	410.409	421.994	455.749	515.135	414.564	390.697	347.931	310.633	369.249	402.507	447.396	437.932	397.635	340.022	413.626
AURMO_01372	hypothetical protein	#N/A	Rhola_00003050	E	0.00164	49.964	66.0019	87.488	70.8871	64.7585	81.5381	55.2429	74.558	64.0636	51.7365	52.0929	66.8028	38.6046	42.4537	37.346	53.9032	54.8221	47.177	34.7976	54.2328
AURMO_01373	AhpD family alkylhydroperoxidase	C:cellular_component; F:oxidoreductase activity	#N/A	#N/A	0.0240685	53.9611	61.6739	87.488	95.0189	78.3126	72.0253	79.7953	59.8564	82.4426	51.0646	69.9998	52.8856	43.9913	49.3648	63.0732	76.1382	70.9462	52.2317	50.705	54.2328
AURMO_01374	DNA-binding FrmR family transcriptional regulator	F:DNA binding; P:biosynthetic process; P:cellular nitrogen compound metabolic process; F:ion binding	#N/A	#N/A	0.346712	843.392	861.27	965.35	1336.3	1004.51	807.227	998.975	927.249	962.005	1077.73	981.625	949.157	854.689	884.617	1202.54	1317.26	1093.86	1246.82	931.58	1215.79
AURMO_01375	Cu2+-exporting ATPase	C:plasma membrane; F:transmembrane transporter activity; F:ion binding	#N/A	#N/A	0.0373436	2763.01	2951.69	3020.32	3700.46	2656.6	2530.4	3977.49	3137.74	2876.04	3286.28	2473.6	2207.28	2899.84	3045.81	4303.92	5077.68	3697.59	4188.65	3061.19	4161.36
AURMO_01376	3-phenylpropionate/trans-cinnamate dioxygenase ferredoxin reductase subunit	F:oxidoreductase activity	#N/A	#N/A	0.689934	345.751	392.765	477.207	398.929	393.069	394.101	362.148	457.849	455.797	401.798	387.441	242.16	363.602	404.791	614.964	396.188	458.571	367.307	448.391	441.147
AURMO_01377	homocysteine S-methyltransferase	P:cellular amino acid metabolic process; P:sulfur compound metabolic process; F:methyltransferase activity; P:biosynthetic process; F:ion binding	#N/A	#N/A	0.285318	664.521	714.119	620.369	680.215	665.657	573.485	652.173	664.721	655.865	646.37	608.835	698.646	641.914	639.768	666.418	591.587	605.623	566.124	605.478	578.753
AURMO_01378	predicted MFS family arabinose efflux permease	C:cellular_component; F:transmembrane transporter activity	#N/A	#N/A	0.749547	463.666	436.045	429.486	392.896	421.683	384.588	463.426	417.945	391.733	397.766	380.115	489.887	382.455	367.274	463.09	400.231	377.95	458.291	397.686	457.336
AURMO_01379	ATP-dependent helicase HrpA	F:helicase activity; F:ion binding	Rhola_00002700	#N/A	0.0519318	509.632	484.735	528.905	477.357	462.345	529.998	455.754	476.751	447.395	448.159	503.022	489.887	401.309	421.575	409.976	494.562	464.375	453.236	495.12	407.96
AURMO_01380	LPXTG-motif cell wall-anchored protein	C:extracellular region; C:cell wall; F:ion binding	#N/A	E	9.58e-36	886.361	882.91	840.083	822.743	766.56	846.638	899.231	916.748	842.279	671.231	677.207	734.831	474.927	530.178	346.903	463.567	448.896	416.169	391.721	448.433
AURMO_01381	ribonucleoside-diphosphate reductase beta chain	C:cellular_component; P:biosynthetic process; F:oxidoreductase activity; P:cellular nitrogen compound metabolic process; F:ion binding; P:small molecule metabolic process	#N/A	#N/A	0.550749	36880.4	43413	41443.4	38337.9	43228.5	44719.6	39771.8	48165.5	40195.7	43038.7	41677.6	53887.6	40623.8	46968.6	51027.9	36109.1	42483.2	40914.3	41970.8	42996.1
AURMO_01382	hypothetical protein	#N/A	#N/A	#N/A	0.966935	1.99856	14.066	12.9244	3.01647	13.5541	13.5897	12.2762	9.45101	12.6027	6.71903	7.32556	11.1338	6.28448	12.8348	9.95893	2.02137	12.2544	11.7943	4.97108	6.47556
AURMO_01383	ribonucleoside-diphosphate reductase alpha chain	P:biosynthetic process; F:oxidoreductase activity; F:ion binding	Rhola_00001730	#N/A	0.391506	75117.8	83065	80316.9	77804.6	81725.2	81785.5	71582.5	77107.6	78552	80278.9	79198.2	93582.4	80906.4	85599.5	83572	75308.1	79975.1	79897.7	79921.1	72698.7
[truncated: 398 more rows]
