# Supplementary material for: RNA-Seq Reveals that Light and Darkness Are Different Stimuli in Freshwater Heterotrophic Actinobacteria
Source: Front Microbiol. 2021 Nov 1;12:739005. doi: 10.3389/fmicb.2021.739005 (PMC8591293; doi:10.3389/fmicb.2021.739005)
Supplement: Supplementary file 6 [file Table_5.XLSX]

## Sheet: AllOddsRatios
Enrichment of GO-slim terms in expression groups of Rhodoluna lacicola. Odds ratios were calculated as the ratio of the representation of a term in a group to its representation in the genome: (A/B)/(C/D)
GO-Slim Term	Gene Groups	GO-slim Term Count in Group (A)	Number of Genes in Group Assigned Any GO-slim Term (B)	Number of Genes with GO-slim term in Whole Genome (C)	Total Number of Genes Assigned GO-slim Terms (D)	ratio	corrected_pvalue	ratio_pvalue
tRNA metabolic process	A-D	10	254	37	1186	1.26176	0.808081	0.31594
transmembrane transport	A-D	2	254	24	1186	0.389287	0.999339	0.957051
small molecule metabolic process	A-D	27	254	139	1186	0.907039	0.999339	0.703911
nucleobase-containing compound catabolic process	A-D	3	254	9	1186	1.55589	0.808081	0.359387
nucleic acid phosphodiester bond hydrolysis	A-D	1	254	2	1186	2.3329	0.827801	0.442229
lipid metabolic process	A-D	8	254	29	1186	1.28784	0.808081	0.328182
chromosome organization	A-D	5	254	18	1186	1.29678	0.808081	0.385826
cellular nitrogen compound metabolic process	A-D	32	254	196	1186	0.762461	0.999339	0.92705
cellular amino acid metabolic process	A-D	28	254	106	1186	1.23322	0.808081	0.203434
cell division	A-D	8	254	27	1186	1.38316	0.808081	0.272703
cell cycle	A-D	7	254	22	1186	1.48523	0.808081	0.245192
biosynthetic process	A-D	64	254	303	1186	0.98626	0.899818	0.562386
transport	A-D	1	254	20	1186	0.233607	0.999339	0.98273
translation	A-D	8	254	83	1186	0.450249	0.999339	0.9935
protein targeting	A-D	2	254	7	1186	1.33379	0.872706	0.490897
protein folding	A-D	1	254	9	1186	0.519003	0.999339	0.856415
chromosome segregation	A-D	1	254	6	1186	0.778341	0.999339	0.743374
cellular protein modification process	A-D	4	254	27	1186	0.691904	0.999339	0.820784
cell wall organization or biogenesis	A-D	4	254	14	1186	1.33379	0.808081	0.397746
signal transduction	A-D	2	254	17	1186	0.549519	0.999339	0.872642
response to stress	A-D	7	254	38	1186	0.860216	0.999339	0.702235
protein-containing complex assembly	A-D	1	254	2	1186	2.3329	0.827801	0.442229
biological_process	A-D	3	254	19	1186	0.737398	0.999339	0.771766
secondary metabolic process	A-D	1	254	1	1186	4.66212	0.808081	0.322505
cell morphogenesis	A-D	4	254	13	1186	1.4363	0.808081	0.35436
generation of precursor metabolites and energy	A-D	12	254	40	1186	1.40044	0.808081	0.201954
cofactor metabolic process	A-D	14	254	53	1186	1.23321	0.808081	0.294217
catabolic process	A-D	8	254	28	1186	1.3338	0.808081	0.300164
sulfur compound metabolic process	A-D	4	254	17	1186	1.09861	0.899818	0.522882
carbohydrate metabolic process	A-D	14	254	53	1186	1.23321	0.808081	0.294217
DNA metabolic process	A-D	16	254	57	1186	1.31042	0.808081	0.215595
tRNA metabolic process	G-J	4	265	37	1186	0.48403	0.999339	0.955098
transport	G-J	3	265	20	1186	0.671484	0.999339	0.818015
transmembrane transport	G-J	3	265	24	1186	0.559623	0.999339	0.893093
translation	G-J	23	265	83	1186	1.24001	0.808081	0.223627
sulfur compound metabolic process	G-J	11	265	17	1186	2.89308	0.660631	0.008258
small molecule metabolic process	G-J	36	265	139	1186	1.15905	0.808081	0.257992
signal transduction	G-J	4	265	17	1186	1.05302	0.899818	0.552524
ribosome biogenesis	G-J	4	265	20	1186	0.89516	0.999339	0.662893
response to stress	G-J	8	265	38	1186	0.942218	0.974663	0.621348
regulation of transcription, DNA-templated	G-J	1	265	1	1186	4.46895	0.808081	0.332728
protein-containing complex assembly	G-J	1	265	2	1186	2.2362	0.827801	0.454801
protein targeting	G-J	1	265	7	1186	0.639526	0.999339	0.801017
protein maturation	G-J	3	265	5	1186	2.68292	0.808081	0.167824
protein folding	G-J	3	265	9	1186	1.49136	0.808081	0.381649
lipid metabolic process	G-J	5	265	29	1186	0.771759	0.999339	0.768987
homeostatic process	G-J	4	265	17	1186	1.05302	0.899818	0.552524
generation of precursor metabolites and energy	G-J	11	265	40	1186	1.23057	0.808081	0.328285
DNA metabolic process	G-J	3	265	57	1186	0.235692	0.999339	0.999339
cofactor metabolic process	G-J	17	265	53	1186	1.43515	0.808081	0.13474
cellular protein modification process	G-J	8	265	27	1186	1.32579	0.808081	0.306213
cellular nitrogen compound metabolic process	G-J	57	265	196	1186	1.30133	0.808081	0.067075
cellular component assembly	G-J	2	265	4	1186	2.2362	0.808081	0.303474
cellular amino acid metabolic process	G-J	21	265	106	1186	0.886716	0.999339	0.722663
cell wall organization or biogenesis	G-J	1	265	14	1186	0.319845	0.999339	0.951161
cell morphogenesis	G-J	1	265	13	1186	0.34444	0.999339	0.940336
catabolic process	G-J	11	265	28	1186	1.75744	0.808081	0.08991
carbohydrate metabolic process	G-J	16	265	53	1186	1.35079	0.808081	0.189724
biosynthetic process	G-J	76	265	303	1186	1.12247	0.808081	0.233645
biological_process	G-J	5	265	19	1186	1.17758	0.827801	0.455291
nucleobase-containing compound catabolic process	G-J	1	265	9	1186	0.497469	0.999339	0.866898
riboflavin biosynthetic process	G-J	1	265	1	1186	4.46895	0.808081	0.332728
protein transport	G-J	1	265	4	1186	1.11881	0.978257	0.635867
oxidation-reduction process	G-J	1	265	3	1186	1.49136	0.899818	0.554473
chromosome organization	G-J	1	265	18	1186	0.248785	0.999339	0.978041
cell division	G-J	1	265	27	1186	0.16587	0.999339	0.996333
cell cycle	G-J	1	265	22	1186	0.20356	0.999339	0.990103
transport	M-N	3	32	20	1186	5.54182	0.808081	0.024727
transmembrane transport	M-N	3	32	24	1186	4.62081	0.808081	0.037505
small molecule metabolic process	M-N	1	32	139	1186	0.266795	0.999339	0.973641
signal transduction	M-N	1	32	17	1186	2.17817	0.808081	0.387706
response to stress	M-N	2	32	38	1186	1.94927	0.808081	0.294726
phosphorylation	M-N	1	32	2	1186	18.3546	0.808081	0.078972
homeostatic process	M-N	1	32	17	1186	2.17817	0.808081	0.387706
DNA metabolic process	M-N	3	32	57	1186	1.94931	0.808081	0.224017
chromosome organization	M-N	1	32	18	1186	2.05734	0.808081	0.404041
cellular nitrogen compound metabolic process	M-N	2	32	196	1186	0.378372	0.999339	0.962654
carbohydrate metabolic process	M-N	3	32	53	1186	2.09619	0.808081	0.196306
biosynthetic process	M-N	3	32	303	1186	0.367125	0.999339	0.982399
biological_process	M-N	2	32	19	1186	3.89325	0.808081	0.110928

## Sheet: FilteredData
Enrichment of GO-slim terms in expression groups of Rhodoluna lacicola. Data from "AllOddsRatios" was filtered by criteria C ≥ 10, A > 1, OddsRatio > 1
GO-Slim Term	Gene Groups	GO-slim Term Count in Group (A)	Number of Genes in Group Assigned Any GO-slim Term (B)	Number of Genes with GO-slim term in Whole Genome (C)	Total Number of Genes Assigned GO-slim Terms (D)	Odds ratio	corrected_pvalue	ratio_pvalue
tRNA metabolic process	A-D	10	254	37	1186	1.26176	0.808081	0.31594
lipid metabolic process	A-D	8	254	29	1186	1.28784	0.808081	0.328182
chromosome organization	A-D	5	254	18	1186	1.29678	0.808081	0.385826
cellular amino acid metabolic process	A-D	28	254	106	1186	1.23322	0.808081	0.203434
cell division	A-D	8	254	27	1186	1.38316	0.808081	0.272703
cell cycle	A-D	7	254	22	1186	1.48523	0.808081	0.245192
cell wall organization or biogenesis	A-D	4	254	14	1186	1.33379	0.808081	0.397746
cell morphogenesis	A-D	4	254	13	1186	1.4363	0.808081	0.35436
generation of precursor metabolites and energy	A-D	12	254	40	1186	1.40044	0.808081	0.201954
cofactor metabolic process	A-D	14	254	53	1186	1.23321	0.808081	0.294217
catabolic process	A-D	8	254	28	1186	1.3338	0.808081	0.300164
sulfur compound metabolic process	A-D	4	254	17	1186	1.09861	0.899818	0.522882
carbohydrate metabolic process	A-D	14	254	53	1186	1.23321	0.808081	0.294217
DNA metabolic process	A-D	16	254	57	1186	1.31042	0.808081	0.215595
translation	G-J	23	265	83	1186	1.24001	0.808081	0.223627
sulfur compound metabolic process	G-J	11	265	17	1186	2.89308	0.660631	0.008258
small molecule metabolic process	G-J	36	265	139	1186	1.15905	0.808081	0.257992
signal transduction	G-J	4	265	17	1186	1.05302	0.899818	0.552524
homeostatic process	G-J	4	265	17	1186	1.05302	0.899818	0.552524
generation of precursor metabolites and energy	G-J	11	265	40	1186	1.23057	0.808081	0.328285
cofactor metabolic process	G-J	17	265	53	1186	1.43515	0.808081	0.13474
cellular protein modification process	G-J	8	265	27	1186	1.32579	0.808081	0.306213
cellular nitrogen compound metabolic process	G-J	57	265	196	1186	1.30133	0.808081	0.067075
catabolic process	G-J	11	265	28	1186	1.75744	0.808081	0.08991
carbohydrate metabolic process	G-J	16	265	53	1186	1.35079	0.808081	0.189724
biosynthetic process	G-J	76	265	303	1186	1.12247	0.808081	0.233645
biological_process	G-J	5	265	19	1186	1.17758	0.827801	0.455291
transport	M-N	3	32	20	1186	5.54182	0.808081	0.024727
transmembrane transport	M-N	3	32	24	1186	4.62081	0.808081	0.037505
response to stress	M-N	2	32	38	1186	1.94927	0.808081	0.294726
DNA metabolic process	M-N	3	32	57	1186	1.94931	0.808081	0.224017
carbohydrate metabolic process	M-N	3	32	53	1186	2.09619	0.808081	0.196306
biological_process	M-N	2	32	19	1186	3.89325	0.808081	0.110928
