# Supplementary material for: RNA-Seq Reveals that Light and Darkness Are Different Stimuli in Freshwater Heterotrophic Actinobacteria
Source: Front Microbiol. 2021 Nov 1;12:739005. doi: 10.3389/fmicb.2021.739005 (PMC8591293; doi:10.3389/fmicb.2021.739005)
Supplement: Supplementary file 7 [file Table_6.XLSX]

## Sheet: AllOddsRatios
Enrichment of GO-slim terms in expression groups of Aurantimicrobium sp. strain MWH-Mo1. Odds ratios were calculated as the ratio of the representation of a term in a group to its representation in the genome: (A/B)/(C/D)
GO-Slim Term	Gene Groups	GO-slim Term Count in Group (A)	Number of Genes in Group Assigned Any GO-slim Term (B)	Number of Genes with GO-slim term in Whole Genome (C)	Total Number of Genes Assigned GO-slim Terms (D)	ratio	corrected_pvalue	ratio_pvalue
tRNA metabolic process	A-D	2	206	40	1513	0.367377	0.999872	0.96768
transposition	A-D	2	206	21	1513	0.699617	0.999872	0.780842
transport	A-D	5	206	14	1513	2.62106	0.651168	0.070323
transmembrane transport	A-D	5	206	20	1513	1.83535	0.793284	0.176285
small molecule metabolic process	A-D	14	206	142	1513	0.724236	0.999872	0.897464
signal transduction	A-D	1	206	21	1513	0.349888	0.999872	0.939363
ribosome biogenesis	A-D	5	206	24	1513	1.5297	0.824808	0.267067
response to stress	A-D	5	206	40	1513	0.918111	0.992915	0.640936
reproduction	A-D	1	206	2	1513	3.66804	0.850637	0.319176
protein-containing complex assembly	A-D	1	206	3	1513	2.44643	0.892353	0.40097
protein folding	A-D	1	206	10	1513	0.734583	0.999872	0.75492
phosphorylation	A-D	1	206	2	1513	3.66804	0.850637	0.319176
oxidation-reduction process	A-D	1	206	2	1513	3.66804	0.850637	0.319176
nucleobase-containing compound catabolic process	A-D	2	206	11	1513	1.33514	0.946888	0.474772
lipid metabolic process	A-D	3	206	35	1513	0.629683	0.999872	0.848947
homeostatic process	A-D	1	206	17	1513	0.432191	0.999872	0.899345
generation of precursor metabolites and energy	A-D	6	206	48	1513	0.91811	0.992915	0.6416
DNA metabolic process	A-D	14	206	82	1513	1.2538	0.824808	0.266976
cofactor metabolic process	A-D	4	206	53	1513	0.554464	0.999872	0.920616
chromosome organization	A-D	3	206	16	1513	1.37684	0.892353	0.404864
cellular protein modification process	A-D	1	206	35	1513	0.209953	0.999872	0.98961
cellular nitrogen compound metabolic process	A-D	17	206	220	1513	0.567691	0.999872	0.991955
cellular amino acid metabolic process	A-D	4	206	123	1513	0.238964	0.999872	0.999872
cell wall organization or biogenesis	A-D	3	206	12	1513	1.83535	0.824808	0.267299
cell morphogenesis	A-D	2	206	13	1513	1.12984	0.963497	0.553119
cell division	A-D	4	206	27	1513	1.08807	0.946888	0.520796
cell cycle	A-D	3	206	23	1513	0.958019	0.992915	0.618931
catabolic process	A-D	4	206	39	1513	0.753408	0.999872	0.773334
carbohydrate transport	A-D	1	206	1	1513	7.3309	0.814148	0.226152
carbohydrate metabolic process	A-D	9	206	58	1513	1.13957	0.900376	0.416841
biosynthetic process	A-D	29	206	334	1513	0.637855	0.999872	0.990696
biological_process	A-D	4	206	21	1513	1.39867	0.850637	0.354734
tRNA metabolic process	E-I	8	243	40	1513	1.24509	0.850637	0.348514
transmembrane transport	E-I	4	243	20	1513	1.24509	0.914666	0.431926
translation	E-I	56	243	84	1513	4.14667	4.52e-11	4.18e-13
sulfur compound metabolic process	E-I	7	243	20	1513	2.178	0.651168	0.072352
small molecule metabolic process	E-I	21	243	142	1513	0.920857	0.992915	0.669315
signal transduction	E-I	4	243	21	1513	1.18583	0.946888	0.464279
ribosome biogenesis	E-I	9	243	24	1513	2.33358	0.401776	0.033481
ribonucleoprotein complex assembly	E-I	1	243	2	1513	3.11029	0.850637	0.361265
response to stress	E-I	7	243	40	1513	1.08958	0.946888	0.483002
protein targeting	E-I	3	243	7	1513	2.66657	0.724655	0.152291
protein maturation	E-I	1	243	4	1513	1.55612	0.946888	0.526049
protein folding	E-I	7	243	10	1513	4.35316	0.101128	0.005618
nucleobase-containing compound catabolic process	E-I	4	243	11	1513	2.26276	0.724655	0.14529
mRNA processing	E-I	1	243	1	1513	6.21563	0.824808	0.258392
lipid metabolic process	E-I	6	243	35	1513	1.06735	0.946888	0.51154
homeostatic process	E-I	4	243	17	1513	1.46466	0.850637	0.332462
generation of precursor metabolites and energy	E-I	6	243	48	1513	0.778392	0.999872	0.774747
DNA metabolic process	E-I	4	243	82	1513	0.303853	0.999872	0.99831
cofactor metabolic process	E-I	9	243	53	1513	1.05728	0.946888	0.496996
chromosome organization	E-I	3	243	16	1513	1.16731	0.946888	0.502364
cellular protein modification process	E-I	7	243	35	1513	1.24509	0.850637	0.365065
cellular nitrogen compound metabolic process	E-I	36	243	220	1513	1.01885	0.946888	0.49296
cellular component assembly	E-I	2	243	4	1513	3.11029	0.814148	0.197887
cellular amino acid metabolic process	E-I	12	243	123	1513	0.607589	0.999872	0.965924
cell wall organization or biogenesis	E-I	1	243	12	1513	0.519014	0.999872	0.8558
cell morphogenesis	E-I	1	243	13	1513	0.479103	0.999872	0.875678
cell division	E-I	2	243	27	1513	0.461363	0.999872	0.924055
cell cycle	E-I	1	243	23	1513	0.270834	0.999872	0.971653
catabolic process	E-I	9	243	39	1513	1.43652	0.814148	0.218096
carbohydrate metabolic process	E-I	8	243	58	1513	0.858874	0.992915	0.709073
biosynthetic process	E-I	48	243	334	1513	0.89485	0.999872	0.768492
tRNA metabolic process	J-L	9	78	40	1513	4.35723	0.021127	0.000782
translation	J-L	14	78	84	1513	3.22938	0.020154	0.00056
sulfur compound metabolic process	J-L	2	78	20	1513	1.9387	0.850637	0.298614
small molecule metabolic process	J-L	11	78	142	1513	1.5022	0.724655	0.150146
ribosome biogenesis	J-L	1	78	24	1513	0.808318	0.992915	0.717105
response to stress	J-L	1	78	40	1513	0.485074	0.999872	0.872588
reproduction	J-L	1	78	2	1513	9.66225	0.724655	0.14152
protein transport	J-L	1	78	5	1513	3.87378	0.824808	0.262795
protein targeting	J-L	1	78	7	1513	2.76825	0.850637	0.333862
protein folding	J-L	2	78	10	1513	3.87383	0.724655	0.11743
lipid metabolic process	J-L	1	78	35	1513	0.554351	0.999872	0.836661
homeostatic process	J-L	1	78	17	1513	1.14093	0.992915	0.597942
generation of precursor metabolites and energy	J-L	2	78	48	1513	0.808314	0.992915	0.711924
DNA metabolic process	J-L	3	78	82	1513	0.709819	0.999872	0.791976
cofactor metabolic process	J-L	7	78	53	1513	2.55972	0.401776	0.03127
chromosome organization	J-L	3	78	16	1513	3.63177	0.651168	0.066438
cellular protein modification process	J-L	2	78	35	1513	1.10834	0.963497	0.551319
cellular nitrogen compound metabolic process	J-L	17	78	220	1513	1.49851	0.724655	0.098086
cellular component assembly	J-L	1	78	4	1513	4.84018	0.814148	0.224429
cellular amino acid metabolic process	J-L	26	78	123	1513	4.09506	8.71e-06	1.61e-07
cell division	J-L	3	78	27	1513	2.15383	0.804665	0.186265
cell cycle	J-L	3	78	23	1513	2.52788	0.724655	0.137779
catabolic process	J-L	1	78	39	1513	0.497509	0.999872	0.866106
carbohydrate metabolic process	J-L	4	78	58	1513	1.33748	0.850637	0.370185
biosynthetic process	J-L	32	78	334	1513	1.85766	0.092382	0.004277
transposition	M-N	5	86	21	1513	4.18211	0.196172	0.012715
transport	M-N	1	86	14	1513	1.25645	0.970417	0.566077
transmembrane transport	M-N	1	86	20	1513	0.879714	0.992915	0.68858
small molecule metabolic process	M-N	5	86	142	1513	0.619615	0.999872	0.8962
signal transduction	M-N	3	86	21	1513	2.51114	0.724655	0.140692
response to stress	M-N	2	86	40	1513	0.879712	0.992915	0.66992
regulation of transcription, DNA-templated	M-N	1	86	2	1513	8.76748	0.724655	0.154325
lipid metabolic process	M-N	3	86	35	1513	1.50751	0.850637	0.341639
homeostatic process	M-N	1	86	17	1513	1.03487	0.992915	0.632454
generation of precursor metabolites and energy	M-N	1	86	48	1513	0.36667	0.999872	0.93267
DNA metabolic process	M-N	7	86	82	1513	1.50141	0.814148	0.214667
cofactor metabolic process	M-N	2	86	53	1513	0.664001	0.999872	0.802742
cellular nitrogen compound metabolic process	M-N	12	86	220	1513	0.959635	0.992915	0.60006
cellular amino acid metabolic process	M-N	6	86	123	1513	0.858246	0.992915	0.69846
cell division	M-N	1	86	27	1513	0.651721	0.999872	0.788183
cell adhesion	M-N	1	86	1	1513	17.4956	0.724655	0.105761
catabolic process	M-N	5	86	39	1513	2.25404	0.724655	0.091997
carbohydrate metabolic process	M-N	3	86	58	1513	0.91003	0.992915	0.646474
biosynthetic process	M-N	15	86	334	1513	0.790198	0.999872	0.830581
biological_process	M-N	1	86	21	1513	0.837843	0.992915	0.705294

## Sheet: FilteredData
Enrichment of GO-slim terms in expression groups of Aurantimicrobium sp. strain MWH-Mo1. Data from "AllOddsRatios" was filtered by criteria C ≥ 10, A > 1, OddsRatio > 1
GO-Slim Term	Gene Groups	GO-slim Term Count in Group (A)	Number of Genes in Group Assigned Any GO-slim Term (B)	Number of Genes with GO-slim term in Whole Genome (C)	Total Number of Genes Assigned GO-slim Terms (D)	ratio	corrected_pvalue	ratio_pvalue
transport	A-D	5	206	14	1513	2.62106	0.651168	0.070323
transmembrane transport	A-D	5	206	20	1513	1.83535	0.793284	0.176285
ribosome biogenesis	A-D	5	206	24	1513	1.5297	0.824808	0.267067
nucleobase-containing compound catabolic process	A-D	2	206	11	1513	1.33514	0.946888	0.474772
DNA metabolic process	A-D	14	206	82	1513	1.2538	0.824808	0.266976
chromosome organization	A-D	3	206	16	1513	1.37684	0.892353	0.404864
cell wall organization or biogenesis	A-D	3	206	12	1513	1.83535	0.824808	0.267299
cell morphogenesis	A-D	2	206	13	1513	1.12984	0.963497	0.553119
cell division	A-D	4	206	27	1513	1.08807	0.946888	0.520796
carbohydrate metabolic process	A-D	9	206	58	1513	1.13957	0.900376	0.416841
biological_process	A-D	4	206	21	1513	1.39867	0.850637	0.354734
tRNA metabolic process	E-I	8	243	40	1513	1.24509	0.850637	0.348514
transmembrane transport	E-I	4	243	20	1513	1.24509	0.914666	0.431926
translation	E-I	56	243	84	1513	4.14667	4.52e-11	4.18e-13
sulfur compound metabolic process	E-I	7	243	20	1513	2.178	0.651168	0.072352
signal transduction	E-I	4	243	21	1513	1.18583	0.946888	0.464279
ribosome biogenesis	E-I	9	243	24	1513	2.33358	0.401776	0.033481
response to stress	E-I	7	243	40	1513	1.08958	0.946888	0.483002
protein folding	E-I	7	243	10	1513	4.35316	0.101128	0.005618
nucleobase-containing compound catabolic process	E-I	4	243	11	1513	2.26276	0.724655	0.14529
lipid metabolic process	E-I	6	243	35	1513	1.06735	0.946888	0.51154
homeostatic process	E-I	4	243	17	1513	1.46466	0.850637	0.332462
cofactor metabolic process	E-I	9	243	53	1513	1.05728	0.946888	0.496996
chromosome organization	E-I	3	243	16	1513	1.16731	0.946888	0.502364
cellular protein modification process	E-I	7	243	35	1513	1.24509	0.850637	0.365065
cellular nitrogen compound metabolic process	E-I	36	243	220	1513	1.01885	0.946888	0.49296
catabolic process	E-I	9	243	39	1513	1.43652	0.814148	0.218096
tRNA metabolic process	J-L	9	78	40	1513	4.35723	0.021127	0.000782
translation	J-L	14	78	84	1513	3.22938	0.020154	0.00056
sulfur compound metabolic process	J-L	2	78	20	1513	1.9387	0.850637	0.298614
small molecule metabolic process	J-L	11	78	142	1513	1.5022	0.724655	0.150146
protein folding	J-L	2	78	10	1513	3.87383	0.724655	0.11743
cofactor metabolic process	J-L	7	78	53	1513	2.55972	0.401776	0.03127
chromosome organization	J-L	3	78	16	1513	3.63177	0.651168	0.066438
cellular protein modification process	J-L	2	78	35	1513	1.10834	0.963497	0.551319
cellular nitrogen compound metabolic process	J-L	17	78	220	1513	1.49851	0.724655	0.098086
cellular amino acid metabolic process	J-L	26	78	123	1513	4.09506	8.71e-06	1.61e-07
cell division	J-L	3	78	27	1513	2.15383	0.804665	0.186265
cell cycle	J-L	3	78	23	1513	2.52788	0.724655	0.137779
carbohydrate metabolic process	J-L	4	78	58	1513	1.33748	0.850637	0.370185
biosynthetic process	J-L	32	78	334	1513	1.85766	0.092382	0.004277
transposition	M-N	5	86	21	1513	4.18211	0.196172	0.012715
signal transduction	M-N	3	86	21	1513	2.51114	0.724655	0.140692
lipid metabolic process	M-N	3	86	35	1513	1.50751	0.850637	0.341639
DNA metabolic process	M-N	7	86	82	1513	1.50141	0.814148	0.214667
catabolic process	M-N	5	86	39	1513	2.25404	0.724655	0.091997
